# Supplementary material for: Expression of genes of the Pho regulon is altered in Streptomyces coelicolor
Source: Sci Rep. 2020 May 22;10:8492. doi: 10.1038/s41598-020-65087-w (PMC7244524; doi:10.1038/s41598-020-65087-w)
Supplement: Supplementary file 1 — Supplementary File S1. [file 41598_2020_65087_MOESM1_ESM.xlsx]

## Sheet: compar_Spectra
Supporting information File S-1. X!Tandempipeline results of the identified proteins
Combined mode of samples: S. coelicolor (SCO) and S. lividans (Livi) in R2YE medium supplemented with glucose 0.1 (Glu) or glycerol 0.2 N (Gly) at 36, 48 and 72 hours of culture with four replicates for each condition (A, B, C and D)
Parameters of X!TandemPipeline :		Results from X!Tandem Vengeance (version 2015.12.15, http://www.thegpm.org/tandem/)
		Parser 3.4.2 developed by PAPPSO platform (http://pappso.inra.fr/bioinfo/)
	Modifications:	Carbamidomethylation of Cys residues = +57.0214
		Oxidation of Met residues = +15.99
	Databases:	S. coelicolor M145 and S. lividans TK24 from : https://www.uniprot.org, june 2011, 7810 and 7551 protein entries, respectively.
		Contaminants database (keratins, BSA... etc)
	Filters:	Filters for the parser X!Tandem : Maximal peptide Evalue to compare and filter proteins : 0.05
		Minimal number of unique peptides to conserve a protein : 2
		Maximal protein log(Evalue) to conserve a protein : -2
Table informations:
	Group ID	The Group to which the protein belongs. All the proteins in a group have at least one peptide in common.
	Sub -Group ID	The Sub-Group to which the protein belongs. All the proteins in a sub-group are identifed with the same valid peptides.
	Top Protein ID	A single reference to the protein in this grouping experiment (unique within a sample in individual mode).
	Protein name	Protein description as it appears in the header of the fastafile.
				Spectral counting, number of spectra by protein
				S. lividans TK24 – GLUCOSE												S. lividans TK24 – GLYCEROL												S. coelicolor M145 – GLUCOSE												S. coelicolor M145 – GLYCEROL
				36 H				48 H				72 H				36 H				48 H				72 H				36 H				48 H				72 H				36 H				48 H				72 H
Group ID	Sub-group ID	Top Protein ID	Protein name	Livi_Glu_36_A	Livi_Glu_36_B	Livi_Glu_36_C	Livi_Glu_36_D	Livi_Glu_48_A	Livi_Glu_48_B	Livi_Glu_48_C_rein	Livi_Glu_48_D_rein	Livi_Glu_72_A_rein	Livi_Glu_72_B	Livi_Glu_72_C	Livi_Glu_72_D	Livi_Gly_36_A	Livi_Gly_36_B	Livi_Gly_36_C	Livi_Gly_36_D	Livi_Gly_48_A	Livi_Gly_48_B_rein	Livi_Gly_48_C	Livi_Gly_48_D_post_a	Livi_Gly_72_A_post_a	Livi_Gly_72_B	Livi_Gly_72_C_rein	Livi_Gly_72_D	SCO_Glu_36_A	SCO_Glu_36_B	SCO_Glu_36_C	SCO_Glu_36_D_bis1	SCO_Glu_48_A	SCO_Glu_48_B	SCO_Glu_48_C_rein	SCO_Glu_48_D_rein	SCO_Glu_72_A	SCO_Glu_72_B	SCO_Glu_72_C_ter	SCO_Glu_72_D	SCO_Gly_36_A	SCO_Gly_36_B_rein	SCO_Gly_36_C_post_a	SCO_Gly_36_D	SCO_Gly_48_A	SCO_Gly_48_B	SCO_Gly_48_C	SCO_Gly_48_D	SCO_Gly_72_A	SCO_Gly_72_B
a1	a1.a1	a1.a1.a1	ortho_SCD95A.29, coelicolor (SSPG_03396T0) groEL2, SCO4296, chaperonin 2 4711114:4712739 forward MW:56830	775	912	647	575	756	243	246	719	389	530	125	238	395	347	188	633	741	722	620	229	203	726	413	332	706	380	188	536	588	577	595	172	507	358	382	454	690	591	330	888	716	781	651	573	849	544
a1	a1.a2	a1.a2.a1	ortho_groEL1, coelicolor (SSPG_02922T0) SCO4762, 60 kD chaperonin cpn60 5173178:5174803 forward MW:57119	402	526	319	279	326	120	99	305	151	214	61	114	218	213	127	337	331	289	268	140	153	335	198	157	326	210	124	227	248	238	212	81	223	149	164	195	325	283	197	475	364	389	306	255	374	232
a2	a2.a1	a2.a1.a1	ortho_SCD40A.08, coelicolor (SSPG_03018T0) tuf1, SCO4662, elongation factor TU-1 5092129:5093322 forward MW:43749	486	524	340	419	474	144	129	492	370	433	105	610	245	327	128	458	541	526	495	139	195	524	453	549	343	177	86	251	281	266	317	103	353	307	310	302	301	295	175	410	320	344	332	304	425	262
a2	a2.a2	a2.a2.a1	ortho_2SCG61.03c, coelicolor (SSPG_06243T0) tuf3, SCO1321, elongation factor TU-3 1396238:1397416 reverse MW:41676	6	4	6	8	7	7	6	11	2	5	5	7	7	7	7	8	4	7	5	8	5	5	4	6	5	7	4	8	3	3	5	4	1	2	0	2	6	3	2	8	5	3	3	3	6	0
a3	a3.a1	a3.a1.a1	ortho_SCF34.11c, coelicolor (SSPG_07108T0) SCO0492, putative peptide synthetase 513989:524920 reverse MW:389791	134	125	66	109	172	66	68	191	216	212	81	174	59	81	16	77	130	116	120	58	79	159	139	210	57	69	10	94	116	131	129	45	138	111	123	112	64	99	90	112	147	135	151	134	148	92
a3	a3.a2	a3.a2.a1	ortho_cdaPSI, coelicolor (SSPG_04307T0) SCE63.03c, SCO3230, CDA peptide synthetase I 3543334:3565725 forward MW:798587	20	15	0	0	7	0	0	0	0	0	0	0	6	6	2	13	2	2	0	0	0	5	0	2	129	18	33	23	58	51	41	15	63	39	35	46	120	45	52	65	40	90	56	77	66	94
a3	a3.a3	a3.a3.a1	ortho_cdaPS2, lividans (SSPG_04305T0) SCE63.02c, SCO3231, CDA peptide synthetase II 3565722:3576734 forward MW:394636	19	12	6	6	0	2	0	5	0	0	0	0	8	15	1	19	4	5	4	0	0	0	0	0	85	15	19	26	52	49	36	13	65	33	31	38	84	45	35	75	51	72	47	67	59	81
a3	a3.a4	a3.a4.a1	SSPG_07109T0 | SSPG_07109 | Streptomyces lividans TK24 amino acid adenylation (789 aa)	29	34	15	22	39	14	14	39	51	50	15	38	10	17	5	18	28	20	29	12	14	33	32	51	11	15	2	17	18	17	24	10	24	18	17	16	17	19	19	26	26	22	28	32	23	11
a3	a3.a5	a3.a5.a1	ortho_SCH69.05, lividans (SSPG_03820T0) SCO3835, putative dehydrogenase 4217475:4219166 forward MW:60011	28	30	15	31	19	12	11	31	20	20	10	20	20	13	6	20	28	29	24	9	11	16	21	23	34	17	6	28	30	35	32	13	31	24	26	32	27	16	13	27	18	16	27	20	22	8
a3	a3.a6	a3.a6.a1	SSPG_04306T0 | SSPG_04306 | Streptomyces lividans TK24 CDA peptide synthetase I (5606 aa)	13	7	0	0	5	1	0	0	0	0	0	0	3	4	1	14	2	1	0	0	0	0	0	2	80	10	17	21	34	27	21	12	41	26	21	30	73	33	37	40	25	51	36	53	44	66
a3	a3.a7	a3.a7.a1	ortho_SCE29.01, coelicolor (SSPG_04304T0) cdaPS3, SCE63.01, SCO3232, CDA peptide synthetase III 3576734:3583987 forward MW:258501	15	6	8	5	0	0	0	0	0	0	0	0	1	10	0	12	5	1	0	0	0	0	0	0	57	10	9	15	25	25	20	4	24	12	16	17	51	34	18	49	32	49	34	45	30	49
a3	a3.a8	a3.a8.a1	SSPG_04308T0 | SSPG_04308 | Streptomyces lividans TK24 non-ribosomal peptide synthetase (1059 aa)	2	3	0	0	0	0	0	0	0	0	0	0	0	1	0	0	0	1	0	0	0	0	0	0	18	2	4	1	10	11	11	1	12	7	5	5	15	8	6	10	9	15	8	10	7	10
a3	a3.a9	a3.a9.a1	SSPG_04303T0 | SSPG_04303 | Streptomyces lividans TK24 CDA peptide synthetase III (715 aa)	1	0	0	2	0	0	0	0	0	0	0	0	0	3	0	4	0	0	0	0	0	0	0	0	10	4	1	0	5	7	6	2	6	2	3	6	9	9	7	14	9	7	7	10	5	11
a3	a3.b10	a3.b10.a1	ortho_SCF12.20c, coelicolor (SSPG_07259T0) SCO0341, putative large secreted protein 343234:345663 reverse MW:87900	1	2	2	3	2	0	0	2	2	2	1	2	1	1	0	1	3	2	3	1	2	1	2	3	1	4	0	2	3	2	2	1	3	2	2	3	0	2	1	2	1	4	3	2	2	3
a4	a4.a1	a4.a1.a1	ortho_SCD95A.10c, coelicolor (SSPG_03416T0) SCO4277, hypothetical protein SCD95A.10c 4692882:4693457 reverse MW:20344	171	216	121	146	223	36	44	286	320	374	56	481	71	116	17	131	287	261	213	32	85	277	212	487	110	50	29	95	158	164	178	45	186	170	181	192	111	85	60	87	153	150	154	141	154	119
a4	a4.a2	a4.a2.a1	ortho_SCC8A.26c, coelicolor (SSPG_05164T0) SCO2368, conserved hypothetical protein 2537340:2537915 reverse MW:20355	57	63	43	45	47	14	16	47	93	100	18	193	37	68	10	39	44	46	47	4	17	50	33	170	72	39	24	67	84	88	100	26	43	34	46	39	73	67	46	62	86	69	56	44	32	17
a4	a4.a3	a4.a3.a1	ortho_SCF56.25, coelicolor (SSPG_06958T0) terD, SCO0641, tellurium resistance protein 681960:682535 forward MW:20148	21	14	20	8	7	3	1	10	21	24	4	5	15	23	5	11	9	11	8	0	2	3	7	9	32	16	8	27	36	32	40	11	14	15	11	14	32	35	18	39	46	25	18	20	12	4
a5	a5.a1	a5.a1.a1	ortho_2SC6G5.15, coelicolor (SSPG_02337T0) atpA, SCO5371, ATP synthase alpha chain 5840171:5841760 forward MW:57257	170	208	153	135	190	83	96	208	218	243	96	248	87	116	64	145	194	196	194	110	116	234	184	233	151	72	73	129	161	157	145	63	158	149	150	146	148	110	85	133	151	154	147	189	119	105
a5	a5.a2	a5.a2.a1	ortho_polA, coelicolor (SSPG_05542T0) SC7H2.17c, SCO2003, DNA polymerase I 2141659:2144382 reverse MW:98890	29	31	18	29	27	9	7	34	30	34	8	24	14	26	4	31	28	30	30	9	17	28	22	29	39	15	11	25	38	46	43	12	25	30	25	30	36	29	24	26	36	30	43	39	29	25
a6	a6.a1	a6.a1.a1	ortho_2SC6G5.17, coelicolor (SSPG_02335T0) atpD, SCO5373, ATP synthase beta chain 5842699:5844135 forward MW:52178	177	151	110	149	184	66	73	175	197	227	77	440	100	137	48	145	186	175	175	56	114	205	170	294	164	80	52	115	146	147	132	57	133	127	126	132	150	116	69	122	141	163	130	135	98	94
a7	a7.a1	a7.a1.a1	ortho_SCD40A.01, lividans (SSPG_03025T0) SCD82.27, rpoC, SCO4655, DNA-directed RNA polymerase beta' chain (fragment) 5081643:5085542 forward MW:144574	194	199	115	156	153	63	65	172	146	164	51	132	92	135	48	161	159	153	150	50	78	168	136	143	169	71	52	149	165	179	153	57	167	157	171	168	172	127	106	186	170	169	170	166	143	133
a7	a7.a2	a7.a2.a1	SCE36.11c, SCE46.01c, SCO3444, hypothetical protein SCE46.01c 3806178:3808031 reverse MW:67539	0	0	0	0	0	0	0	0	0	0	0	0	0	0	0	0	0	0	0	0	0	0	0	0	0	0	0	0	2	2	0	0	3	2	1	2	0	0	0	0	0	0	0	0	0	0
a8	a8.a1	a8.a1.a1	ortho_SC1G7.08c, coelicolor (SSPG_01349T0) SCO6282, putative oxidoreductase 6941746:6942543 reverse MW:27431	261	350	248	174	158	29	82	161	42	31	20	18	121	158	62	195	186	123	130	66	25	48	33	28	196	115	118	225	166	98	161	58	44	53	62	58	225	137	125	181	159	116	148	107	105	95
a8	a8.a2	a8.a2.a1	ortho_SCAH10.29, lividans (SSPG_01367T0) SCO6264, reductase 6889624:6890412 forward MW:27384	9	4	1	3	6	1	1	8	4	5	2	2	3	5	2	4	7	6	5	3	4	2	4	3	17	7	8	16	18	13	15	6	11	10	11	8	16	11	12	16	16	15	13	12	9	5
a8	a8.a3	a8.a3.a1	ortho_SCAH10.14c, coelicolor (SSPG_01384T0) SCO6249, putative dehydrogenase/reductase 6872329:6873105 reverse MW:25608	3	1	1	2	3	1	1	2	3	2	2	2	2	4	3	3	3	1	3	2	2	0	2	2	4	5	5	7	3	2	3	2	2	3	5	2	3	3	5	4	2	2	2	3	0	2
a9	a9.a1	a9.a1.a1	ortho_SCCB12.05c, coelicolor (SSPG_02399T0) SCO5281, putative 2-oxoglutarate dehydrogenase 5749846:5753664 reverse MW:139177	205	186	95	147	151	46	50	186	175	179	43	122	77	117	35	136	135	133	130	36	81	171	166	148	146	57	39	115	119	125	117	36	122	98	110	124	138	103	64	109	133	127	149	123	148	123
b10	b10.a1	b10.a1.a1	ortho_SCE94.24c, coelicolor (SSPG_04182T0) SCO3373, putative Clp-family ATP-binding protease 3736430:3738955 reverse MW:93015	98	104	72	84	80	34	36	87	79	75	30	67	60	82	37	99	89	79	81	35	50	81	74	74	74	38	32	79	88	77	77	27	83	76	78	86	84	80	63	85	74	79	81	71	69	67
b10	b10.a2	b10.a2.a1	ortho_SCH44.01c, coelicolor (SSPG_03999T0) clpB, SCH10.39c, SCO3661, putative ATP-dependent protease ATP-binding subunit 4040449:4043046 reverse MW:94407	62	67	42	59	54	23	33	55	68	67	24	48	32	50	32	56	66	74	64	29	47	96	73	50	44	27	11	43	31	40	44	11	36	30	42	37	39	42	36	52	64	43	60	57	49	34
b10	b10.a3	b10.a3.a1	ortho_SCBAC25F8.15, coelicolor (SSPG_00325T0) SCO7523, putative chaperone 8339604:8342117 forward MW:90681	4	4	2	3	2	0	4	4	3	4	0	5	5	2	2	3	3	4	5	2	2	4	5	4	3	0	1	2	5	6	4	0	8	7	5	8	3	3	0	2	5	4	4	4	6	7
b10	b10.a4	b10.a4.a1	ortho_clpA, coelicolor (SSPG_01277T0) SCO6408, clp protease ATP binding subunit 7073756:7076284 reverse MW:92112	2	1	1	3	3	1	1	4	6	4	0	3	4	1	1	3	4	2	1	0	2	5	3	3	2	1	0	3	3	4	6	2	12	10	4	8	3	5	2	4	4	5	3	8	2	1
b11	b11.a1	b11.a1.a1	ortho_idh, lividans (SSPG_00850T0) SCO7000, isocitrate dehydrogenase. 7771060:7773279 reverse MW:79488	134	119	72	107	97	45	45	110	93	114	43	97	70	99	44	101	113	132	118	52	109	195	155	109	95	72	37	112	101	114	107	48	102	85	106	97	100	120	101	126	192	192	188	179	212	127
b12	b12.a1	b12.a1.a1	ortho_SCD82.26, lividans (SSPG_03026T0) rpoB, SCO4654, DNA-directed RNA polymerase beta chain 5078060:5081545 forward MW:128477	148	146	67	124	110	40	33	137	119	120	33	111	72	112	36	130	121	113	111	31	64	116	116	110	127	56	41	106	130	121	133	36	144	148	143	144	124	117	80	125	112	126	130	145	111	117
b12	b12.a2	b12.a2.a1	ortho_SCE25.32c, coelicolor (SSPG_04443T0) SCO3091, putative fatty acid synthase 3384932:3386248 reverse MW:48191	12	19	2	13	2	0	0	2	2	0	0	0	5	12	2	10	4	0	0	0	1	7	4	0	9	1	0	1	4	5	5	0	2	2	2	4	8	11	4	17	11	12	14	5	6	4
b13	b13.a1	b13.a1.a1	ortho_SCE41.05c, coelicolor (SSPG_04438T0) eno, SCO3096, enolase 3390540:3391820 reverse MW:45451	201	199	144	150	146	61	42	166	118	138	43	144	102	126	43	138	121	119	110	47	67	154	116	116	99	54	32	81	121	113	97	39	124	108	102	118	88	99	76	122	116	139	117	111	143	121
b14	b14.a1	b14.a1.a1	ortho_SCH35.53, coelicolor (SSPG_03989T0) SCH44.11c, dnaK, SCO3671, heat shock protein 70 (fragment) 4050836:4052692 reverse MW:66271	154	189	92	123	100	43	48	140	101	130	40	97	80	103	43	129	144	134	127	50	68	179	125	111	104	63	46	102	106	115	115	43	130	121	130	133	117	113	81	138	137	137	142	129	142	100
b15	b15.a1	b15.a1.a1	ortho_gpsI, lividans (SSPG_01999T0) SCO5737, guanosine pentaphosphate synthetase/ polyribonucleotide nucleotidyltransferase 6259773:6261992 forward MW:79328	135	136	131	130	135	63	65	144	119	121	47	77	88	110	48	119	125	129	127	61	97	140	108	96	99	51	53	92	100	93	96	42	93	91	104	105	103	93	75	100	105	116	109	102	104	100
b15	b15.a2	b15.a2.a1	SC1A2.29c, SCO6820, putative oxidoreductase. 7582309:7584639 reverse MW:85703	0	0	0	0	0	0	0	0	0	0	0	0	0	0	0	0	0	0	0	0	0	0	0	0	0	0	0	0	0	0	0	0	3	2	0	0	1	0	0	3	0	2	1	0	0	1
b16	b16.a1	b16.a1.a1	ortho_pdhL, coelicolor (SSPG_05364T0) SC5F7.21, SCO2180, putative dihydrolipoamide dehydrogenase 2344272:2345732 forward MW:51397	101	166	90	81	127	50	54	159	131	157	59	92	52	60	38	80	136	123	99	39	80	157	114	101	86	54	46	98	102	100	108	43	143	141	147	143	85	78	57	94	105	115	112	76	151	114
b17	b17.a1	b17.a1.a1	ortho_SCD63A.19, lividans (SSPG_02875T0) sucC, SCO4808, succinyl-CoA synthetase beta chain 5234992:5236176 forward MW:41570	129	148	127	104	121	63	57	123	93	116	48	68	85	86	52	96	117	121	82	56	110	215	149	94	82	75	44	104	65	65	64	42	80	90	70	89	75	100	79	142	103	107	94	80	183	117
b18	b18.a1	b18.a1.a1	ortho_SC2A11.11, coelicolor (SSPG_02232T0) SCO5477, putative oligopeptide-binding lipoprotein 5963174:5964976 forward MW:65282	150	133	69	106	109	30	52	126	136	142	38	173	45	88	31	101	76	79	76	29	31	72	70	141	137	62	38	94	149	144	143	30	172	155	158	161	146	80	52	88	74	84	87	78	78	73
b19	b19.a1	b19.a1.a1	ortho_SCD40A.07, coelicolor (SSPG_03019T0) fusA, SCO4661, elongation factor G 5089829:5091955 forward MW:77658	173	218	93	137	125	45	37	124	92	105	24	62	76	101	49	141	120	121	117	39	47	128	106	77	104	47	36	78	88	96	103	19	97	87	98	94	102	92	72	110	103	100	96	98	98	79
b20	b20.a1	b20.a1.a1	ortho_SCBAC25E3.04c, coelicolor (SSPG_03697T0) SCO3967, conserved hypothetical membrane protein 4368065:4368826 reverse MW:25842	67	68	35	47	74	40	36	88	133	122	58	143	34	42	17	43	91	70	75	40	84	137	106	134	52	28	21	57	108	91	97	27	173	135	168	153	48	33	36	39	149	114	137	106	183	114
b21	b21.a1	b21.a1.a1	ortho_SCBAC31E11.09, coelicolor (SSPG_02575T0) bldKB, SCO5113, BldKB, putative ABC transport system lipoprotein 5558498:5560300 forward MW:65533	93	93	49	75	98	28	34	119	156	157	42	174	37	71	20	78	86	76	69	20	31	80	82	164	128	37	33	70	120	115	116	31	138	121	132	142	133	56	31	66	65	63	71	83	96	83
b22	b22.a1	b22.a1.a1	ortho_gap, coelicolor (SSPG_05599T0) SCC54.07c, SCO1947, glyceraldehyde-3-phosphate dehydrogenase 2080143:2081153 reverse MW:36236	106	129	79	74	99	24	37	111	91	106	31	86	67	69	37	70	134	139	111	36	74	209	167	71	41	33	20	53	45	53	54	16	55	48	52	56	42	72	56	95	106	111	108	90	192	122
b23	b23.a1	b23.a1.a1	ortho_rpsA, coelicolor (SSPG_05548T0) SC7H2.12c, SCO1998, 30S ribosomal protein S1 2133121:2134629 reverse MW:55034	144	147	98	110	87	38	37	94	63	70	19	46	60	95	33	108	95	90	95	34	41	88	66	60	88	47	37	90	97	79	74	26	68	67	59	60	92	81	53	91	93	96	72	79	72	72
b24	b24.a1	b24.a1.a1	ortho_SCE66.06c, coelicolor (SSPG_04410T0) ppc, SCO3127, phosphoenolpyruvate carboxylase (EC 4.1.1.31) 3427131:3429866 reverse MW:101265	88	75	37	57	73	25	24	85	96	107	30	88	40	67	27	67	131	105	106	37	74	143	132	102	40	18	13	32	49	53	45	16	45	38	31	43	40	82	52	94	140	134	142	115	130	115
b25	b25.a1	b25.a1.a1	ortho_fba, lividans (SSPG_04010T0) SCH10.27c, SCO3649, putative fructose 1,6-bisphosphate aldolase 4027741:4028772 reverse MW:36927	82	76	54	67	79	39	41	88	88	110	40	53	51	63	28	73	104	101	84	47	84	170	109	66	51	28	23	37	68	56	60	24	74	78	64	72	48	73	49	85	100	103	104	78	139	87
b26	b26.a1	b26.a1.a1	ortho_citA, coelicolor (SSPG_04792T0) SCO2736, citrate synthase. 2982769:2984058 reverse MW:47712	77	83	54	75	72	32	34	71	72	68	28	53	58	61	23	65	75	87	73	34	65	110	100	53	58	44	24	62	66	78	54	27	69	60	56	69	64	68	58	82	101	84	105	89	107	73
b26	b26.a2	b26.a2.a1	ortho_SCD10.20, coelicolor (SSPG_03313T0) SCO4388, putative citrate synthase 4804400:4805563 forward MW:42016	4	2	2	3	4	3	0	1	3	7	2	4	1	4	0	7	4	6	6	2	7	0	4	5	3	3	0	4	4	5	6	5	5	5	5	10	4	5	7	6	8	5	9	6	6	0
b26	b26.a3	b26.a3.a1	ortho_SCO5832, coelicolor (SSPG_01897T0) undefined product 6382802:6383974 forward MW:41378	1	0	0	0	0	0	0	0	0	0	0	0	0	0	0	0	0	0	0	0	0	0	0	0	0	0	0	0	0	0	0	0	0	0	0	0	0	0	0	0	2	5	0	0	2	2
b27	b27.a1	b27.a1.a1	ortho_SCD35.12c, coelicolor (SSPG_03161T0) scoF2, SCO4505, cold shock protein 4925749:4925952 reverse MW:7187	63	69	19	54	36	3	7	45	32	34	4	21	19	36	0	50	61	55	46	0	6	48	46	18	25	6	0	18	48	39	29	5	65	57	51	65	21	34	12	35	41	57	51	49	60	39
b27	b27.a2	b27.a2.a1	ortho_SCF11.07c, coelicolor (SSPG_07073T0) scoF, SCO0527, cold shock protein 558812:559015 reverse MW:7178	59	54	21	51	41	2	4	46	31	28	0	29	13	41	0	45	41	44	40	0	0	32	30	24	32	3	0	19	35	36	23	0	32	25	24	33	33	33	10	39	33	42	37	44	39	30
b27	b27.a3	b27.a3.a1	ortho_SCH22A.09, coelicolor (SSPG_03930T0) scoF1, SCO3731, cold-shock protein 4105339:4105542 forward MW:7189	22	14	10	16	8	1	0	13	6	4	0	3	10	15	2	22	12	7	11	1	3	8	8	6	7	3	2	5	9	12	6	0	13	8	8	10	6	9	6	10	7	9	9	14	16	0
b28	b28.a1	b28.a1.a1	ortho_SCD84.09c, coelicolor (SSPG_03546T0) pstS, SCO4142, phosphate-binding protein precursor 4556706:4557818 reverse MW:38040	115	91	74	91	85	29	25	96	89	89	34	64	69	88	38	98	72	71	56	22	40	69	89	79	82	33	25	54	71	76	58	21	97	90	89	86	65	77	52	80	59	58	50	52	66	73
b29	b29.a1	b29.a1.a1	ortho_SCH18.10c, coelicolor (SSPG_03780T0) gyrA, SCO3873, DNA gyrase subunit A 4260740:4263313 reverse MW:94552	66	78	36	58	57	12	17	64	45	58	11	48	29	49	15	59	62	52	50	15	26	58	50	46	69	28	24	49	64	70	62	17	53	57	54	51	72	51	41	62	63	60	56	58	44	30
b29	b29.a2	b29.a2.a1	ortho_SC9B10.03c, lividans (SSPG_01893T0) SCO5836, DNA gyrase-like protein 6386424:6388880 reverse MW:88642	31	26	17	25	19	5	11	31	18	25	6	17	15	20	8	24	24	22	29	8	17	30	22	18	23	18	13	15	22	21	31	10	15	20	15	17	27	26	11	24	22	31	29	32	22	15
b30	b30.a1	b30.a1.a1	ortho_SCE99.06c, coelicolor (SSPG_04539T0) SCE33.01c, SCO2999, hypothetical protein SCE33.01c (fragment) 3268610:3273571 reverse MW:183752	74	76	41	60	60	17	16	72	68	59	14	52	24	44	13	47	52	65	48	13	25	61	46	62	113	49	33	83	121	122	128	42	158	168	160	155	107	40	29	54	63	58	51	58	55	50
b31	b31.a1	b31.a1.a1	ortho_SC5H4.23, coelicolor (SSPG_02036T0) proS, SCO5699, prolyl tRNA synthetase 6209640:6211343 forward MW:61253	47	40	23	35	34	21	16	44	41	38	16	30	25	29	14	39	43	55	41	17	23	45	34	30	34	25	16	41	27	39	32	10	27	23	20	21	31	33	26	41	37	36	37	33	43	24
b31	b31.a2	b31.a2.a1	ortho_SCE8.09, lividans (SSPG_04325T0) SCO3216, putative integral membrane ATPase 3526136:3528526 forward MW:83849	61	57	37	43	23	7	9	33	21	18	5	11	30	44	14	58	17	24	22	2	4	11	10	14	60	21	18	32	47	42	51	13	32	35	37	34	62	37	27	46	20	15	23	25	11	13
b31	b31.a3	b31.a3.a1	ortho_SCD12A.15c, coelicolor (SSPG_03361T0) SCO4332, putative integral membrane ATPase 4746027:4748435 reverse MW:85179	5	5	2	5	5	0	2	7	4	5	1	5	2	6	1	6	3	7	3	1	3	2	5	5	14	5	3	11	14	15	15	2	20	21	15	21	11	7	2	10	13	3	11	9	8	5
b32	b32.a1	b32.a1.a1	ortho_groES, coelicolor (SSPG_02923T0) SCO4761, 10 kD chaperonin cpn10 5172736:5173044 forward MW:10914	75	63	53	88	71	27	22	67	49	43	19	158	48	65	21	72	66	58	61	15	34	64	46	67	83	44	21	79	81	79	73	27	54	54	57	54	78	74	53	77	95	95	92	79	66	53
b33	b33.a1	b33.a1.a1	ortho_ftsH2, coelicolor (SSPG_04150T0) SCE9.11c, SCO3404, cell division protein ftsH homolog 3768092:3770098 reverse MW:72094	102	110	59	76	79	36	32	81	64	82	27	59	53	68	33	89	91	100	87	32	34	92	84	68	58	26	14	44	64	69	57	15	61	63	62	58	57	48	51	53	68	71	73	74	59	37
b34	b34.a1	b34.a1.a1	ortho_rpoA, coelicolor (SSPG_02956T0) SCO4729, DNA-directed RNA polymerase alpha chain 5142326:5143348 forward MW:36696	75	91	56	83	77	32	33	81	69	62	27	77	46	55	27	67	64	70	67	29	45	77	57	80	77	44	44	80	56	55	65	35	65	65	63	74	71	67	54	65	65	70	61	68	64	42
b35	b35.a1	b35.a1.a1	ortho_SCC80.05c, coelicolor (SSPG_04907T0) SCO2620, putative cell division trigger factor 2846000:2847406 reverse MW:51136	98	77	55	78	63	31	37	58	49	47	15	43	66	83	42	78	60	67	67	41	37	57	61	40	74	39	29	75	68	70	63	28	52	57	50	46	62	70	67	76	85	74	80	80	81	67
b36	b36.a1	b36.a1.a1	ortho_sucB, coelicolor (SSPG_05363T0) SC5F7.20, SCO2181, putative dihydrolipoamide succinyltransferase 2345796:2347568 forward MW:59036	48	62	47	48	66	37	34	74	119	115	39	64	35	43	32	49	87	70	65	33	56	146	65	92	52	34	22	50	40	50	53	31	67	56	75	69	50	53	42	65	50	60	65	48	88	86
b36	b36.a2	b36.a2.a1	ortho_SC4B10.24c, coelicolor (SSPG_00724T0) SCO7123, putative acyltransferase 7913374:7914627 reverse MW:42520	5	4	4	2	5	5	4	1	4	5	3	3	3	4	4	5	4	0	0	0	1	0	4	4	3	2	3	1	0	0	0	0	6	0	5	4	0	0	1	1	2	4	0	2	6	8
b37	b37.a1	b37.a1.a1	ortho_gatB, lividans (SSPG_02208T0) SC8D9.13, SCO5501, probable Glu-tRNAGln amidotransferase subunit B 5986861:5988375 forward MW:54454	43	34	25	35	35	18	15	35	38	26	15	35	27	33	16	40	37	35	32	21	19	34	26	39	21	15	16	30	22	26	21	11	30	34	24	26	23	28	22	36	23	27	33	31	31	23
b37	b37.a2	b37.a2.a1	ortho_SC1C2.22c, lividans (SSPG_02166T0) SCO5541, putative ATP-GTP binding protein 6039089:6039613 reverse MW:18807	20	23	16	19	18	12	9	18	20	19	6	12	13	15	8	16	17	16	13	12	11	11	12	14	15	9	10	16	17	17	22	8	13	13	8	13	14	14	14	12	12	16	14	10	10	9
b37	b37.a3	b37.a3.a1	ortho_SC1C2.18c, coelicolor (SSPG_02170T0) SCO5537, putative ATP/GTP binding protein 6033766:6034290 reverse MW:18888	17	21	13	16	19	13	8	15	19	18	5	10	12	13	7	15	16	17	14	11	12	12	11	11	13	8	6	13	16	15	19	10	12	14	8	13	14	13	13	9	10	17	16	15	10	7
b37	b37.a4	b37.a4.a1	ortho_SCE6.19, coelicolor (SSPG_04655T0) SCO2882, putative conserved ATP/GTP-binding protein. 3137115:3137663 forward MW:19376	10	11	7	14	7	3	4	10	5	7	2	6	8	8	4	10	10	10	9	3	5	5	5	4	7	4	3	5	7	7	6	3	0	5	2	1	4	7	5	11	5	6	4	6	2	0
b37	b37.a5	b37.a5.a1	ortho_SC6G9.41c, coelicolor (SSPG_02388T0) SCO5292, putative ATP/GTP-binding protein 5766162:5766737 forward MW:20925	12	13	9	6	5	4	0	9	3	5	3	2	6	4	4	9	8	7	7	5	3	5	2	1	2	2	3	4	1	2	3	0	0	0	0	0	3	3	4	5	5	6	2	1	4	0
b37	b37.a6	b37.a6.a1	ortho_SCBAC14E8.06, coelicolor (SSPG_00380T0) SCO7466, putative ATP/GTP-binding protein 8278842:8279372 forward MW:19295	11	10	5	6	4	3	3	6	3	3	4	3	6	4	5	5	6	5	4	3	3	5	3	4	5	4	1	4	3	3	3	2	0	0	0	0	4	3	5	3	2	4	6	3	2	1
b37	b37.a7	b37.a7.a1	ortho_SCI41.10c, lividans (SSPG_05928T0) SCO1627, putative ATP-GTP binding protein 1741637:1742167 reverse MW:19246	4	3	2	6	4	0	2	5	3	4	0	5	2	3	2	4	2	5	2	0	0	5	1	4	5	2	0	4	5	5	6	2	7	5	6	7	7	7	5	9	4	4	3	2	2	0
b37	b37.a8	b37.a8.a1	ortho_SC1A2.06, coelicolor (SSPG_00907T0) SCO6797, putative ATP/GTP binding protein. 7558302:7558856 forward MW:19890	7	5	1	2	6	1	1	6	6	3	0	3	2	3	0	8	3	3	2	0	0	2	0	4	4	0	1	3	5	4	5	2	6	5	3	4	5	5	0	5	1	2	3	0	0	0
b37	b37.a9	b37.a9.a1	ortho_SC1A8A.19c, coelicolor (SSPG_06156T0) SCO1399, putative ATP/GTP-binding protein 1485684:1486289 reverse MW:22186	5	4	0	3	0	0	0	0	0	0	0	0	0	3	0	0	0	0	0	0	0	0	0	0	0	0	0	0	0	0	2	0	0	0	0	0	0	0	0	0	0	2	2	0	0	1
b37	b37.b10	b37.b10.a1	ortho_SC9B1.13c, coelicolor (SSPG_01561T0) SCO6066, putative ATP/GTP-binding protein 6657898:6658443 reverse MW:19414	0	0	0	1	1	0	0	4	0	1	2	1	0	0	0	0	2	0	0	0	0	0	0	1	1	0	1	0	0	0	0	0	0	0	1	0	0	0	0	1	0	0	0	0	0	0
b37	b37.b11	b37.b11.a1	ortho_SCG8A.11c, coelicolor (SSPG_06409T0) SCO1157, putative ATP/GTP binding protein 1217041:1217655 reverse MW:22544	0	0	0	0	0	0	0	0	0	0	0	0	0	0	0	0	0	0	0	0	0	0	0	0	0	0	0	0	0	0	0	0	3	0	0	0	0	0	0	0	0	0	0	0	0	0
b38	b38.a1	b38.a1.a1	ortho_SCF34.18, lividans (SSPG_07101T0) SCO0499, putative formyltransferase 532501:533448 forward MW:35343	76	77	43	78	88	38	39	118	93	108	29	67	38	54	13	44	86	90	83	33	57	94	81	77	24	26	5	50	42	52	55	23	42	36	40	47	29	54	33	64	60	67	72	72	74	61
b39	b39.a1	b39.a1.a1	ortho_SC7H2.22, coelicolor (SSPG_05537T0) SCO2008, putative periplasmic branched chain amino acid binding protein 2149264:2150520 forward MW:43471	59	67	30	57	69	29	38	78	100	90	37	99	16	30	13	40	30	36	32	11	20	29	38	104	85	21	26	52	105	99	101	26	142	123	140	135	76	43	19	35	26	38	37	29	62	53
b40	b40.a1	b40.a1.a1	ortho_tkt, lividans (SSPG_05611T0) SCO6663, transketolase 7400592:7402688 reverse MW:74588	107	86	38	80	70	24	24	69	58	76	21	65	42	58	15	74	64	69	59	22	44	63	83	65	43	23	14	38	47	53	51	10	73	60	65	72	46	46	31	67	69	68	81	80	86	53
b40	b40.a2	b40.a2.a1	SSPG_01038T0 | SSPG_01038 | Streptomyces lividans TK24 transketolase (699 aa)	35	30	14	26	19	10	9	16	15	26	9	19	16	23	6	30	22	22	14	9	19	20	28	16	8	10	1	8	9	7	9	4	9	9	9	10	13	16	11	17	17	16	23	20	19	11
b41	b41.a1	b41.a1.a1	ortho_cobN, lividans (SSPG_05699T0) SCO1849, cobalamin biosynthesis protein. 1978354:1982007 forward MW:130905	102	96	56	84	73	37	43	96	69	66	28	61	61	69	34	85	72	72	64	41	63	85	68	69	66	30	28	70	46	57	50	24	20	38	26	28	69	57	55	79	60	56	53	53	44	36
b42	b42.a1	b42.a1.a1	ortho_2SC6G5.01, coelicolor (SSPG_02351T0) SCBAC5H2.26, rho, SCO5357, transcription terminator factor (fragment) 5826214:5828298 forward MW:75146	73	61	41	61	57	27	22	77	66	64	20	56	43	55	27	61	70	62	66	19	30	61	69	61	77	31	22	67	68	79	57	22	80	88	71	83	66	60	50	77	66	57	65	71	56	35
b43	b43.a1	b43.a1.a1	ortho_SCL6.33c, coelicolor (SSPG_06079T0) metK, SCO1476, S-adenosylmethionine synthetase 1577727:1578935 reverse MW:43428	86	106	68	61	79	40	30	71	49	53	21	26	53	58	31	68	64	61	48	33	31	96	54	37	57	37	34	45	71	64	59	35	59	59	51	55	60	47	42	98	64	78	62	67	67	45
b44	b44.a1	b44.a1.a1	ortho_SCE33.07c, coelicolor (SSPG_04534T0) secA, SCO3005, preprotein translocase 3276876:3279719 reverse MW:106426	94	80	42	81	75	17	22	86	83	87	26	57	51	75	23	79	84	83	86	23	33	76	83	71	67	30	15	53	49	52	45	13	44	42	42	37	61	58	51	61	55	62	62	60	62	52
b45	b45.a1	b45.a1.a1	ortho_SCD8A.26c, coelicolor (SSPG_03440T0) SCO4253, hypothetical protein SCD8A.26c 4661314:4662918 reverse MW:56959	90	79	47	75	64	25	21	72	55	60	16	47	50	78	19	78	72	62	62	16	24	49	56	49	69	33	19	64	61	67	68	14	72	72	68	77	67	55	49	62	69	66	79	79	51	56
b46	b46.a1	b46.a1.a1	ortho_tsf, coelicolor (SSPG_02094T0) SCO5625, elongation factor Ts 6124521:6125357 forward MW:29848	77	82	56	71	65	30	37	73	61	57	25	48	52	63	44	75	71	76	70	40	51	80	65	51	53	32	29	65	61	59	46	25	49	46	51	56	55	60	61	69	56	55	62	56	65	54
b47	b47.a1	b47.a1.a1	ortho_tal2, coelicolor (SSPG_05610T0) SCC22.18, SCO1936, putative transaldolase 2068835:2069953 forward MW:40588	68	69	41	56	44	23	22	54	52	54	26	54	34	39	20	50	45	38	36	16	37	62	48	58	44	24	17	40	51	54	47	19	57	66	65	57	44	37	35	45	50	54	56	50	61	42
b47	b47.a2	b47.a2.a1	ortho_tal, lividans (SSPG_01039T0) SCO6662, transaldolase 7399383:7400528 reverse MW:40407	22	23	8	19	14	5	5	13	13	12	3	8	10	19	6	21	14	10	15	5	14	19	13	9	8	7	5	8	7	9	11	2	6	5	7	7	10	16	15	16	24	22	19	17	12	8
b48	b48.a1	b48.a1.a1	ortho_2SCD46.42c, coelicolor (SSPG_03466T0) SCD8A.01c, SCO4228, putative phosphate transport system regulatory protein (fragment) 4632294:4632983 reverse MW:25457	73	77	39	54	65	27	27	76	82	76	32	78	27	52	19	56	68	73	66	20	41	82	71	108	65	26	27	44	63	56	61	28	70	83	76	80	50	47	32	46	49	56	61	50	58	46
b49	b49.a1	b49.a1.a1	ortho_SCBAC1C11.02, coelicolor (SSPG_01629T0) sacA, SCO5999, aconitase 6575305:6578019 forward MW:97349	98	79	49	72	57	19	17	72	62	64	14	59	44	59	30	73	55	61	64	16	43	88	66	61	64	32	26	50	60	55	53	18	52	50	50	44	68	57	43	57	65	66	67	62	79	73
b50	b50.a1	b50.a1.a1	ortho_SCF34.17c, lividans (SSPG_07102T0) SCO0498, putative peptide monooxygenase 530970:532325 reverse MW:49851	78	73	53	67	83	30	30	105	95	87	28	108	56	50	16	42	65	63	57	18	28	83	75	82	25	31	7	55	47	63	47	21	60	45	55	53	26	56	46	72	57	62	64	60	65	50
b51	b51.a1	b51.a1.a1	ortho_2SCK8.07, coelicolor (SSPG_02802T0) SCO4881, putative polysaccharide biosynthesis related protein 5313362:5314300 forward MW:34510	131	150	114	84	49	43	47	76	21	33	21	22	75	61	59	108	72	80	64	58	32	56	47	27	55	32	36	61	41	39	39	29	14	27	20	29	49	64	49	85	54	58	64	68	46	52
b52	b52.a1	b52.a1.a1	ortho_SC5H4.30, coelicolor (SSPG_02029T0) SC9F2.10c, SCO5706, probable translational initiation factor 6216466:6219567 forward MW:105627	70	67	31	63	50	19	20	61	56	40	9	52	31	56	14	65	65	59	58	15	19	64	54	52	55	20	13	42	57	62	55	15	50	53	53	49	57	55	33	49	54	56	68	53	49	41
b52	b52.a2	b52.a2.a1	ortho_hemH, coelicolor (SSPG_01869T0) SCO5859, ferrochelatase 6416236:6417363 forward MW:40622	12	13	6	9	10	4	4	13	16	11	3	5	3	12	5	9	9	16	7	0	8	11	11	8	10	3	4	4	12	12	13	6	11	10	11	8	11	8	5	6	13	12	12	10	9	11
b53	b53.a1	b53.a1.a1	ortho_SC8E4A.13, lividans (SSPG_04886T0) pepN, SCO2643, aminopeptidase N 2873770:2876343 forward MW:94348	99	68	48	81	65	20	24	75	55	67	27	58	47	65	27	82	73	76	71	23	33	57	56	58	60	27	19	54	58	60	60	21	54	50	46	55	55	67	48	74	64	58	70	65	53	52
b54	b54.a1	b54.a1.a1	ortho_SCD31.42, coelicolor (SSPG_02968T0) rplF, SCO4717, 50S ribosomal protein L6 5135179:5135718 forward MW:19179	83	123	63	67	57	40	37	75	46	39	17	49	44	60	38	73	73	65	67	43	34	52	57	49	56	39	34	64	61	56	60	31	48	49	46	48	58	57	54	52	60	61	74	73	55	41
b55	b55.a1	b55.a1.a1	ortho_SCE34.04c, coelicolor (SSPG_04511T0) sahH, SCO3023, adenosylhomocysteinase 3305154:3306611 reverse MW:52940	99	66	49	73	54	33	34	72	44	53	29	53	52	71	29	83	61	48	48	32	35	50	45	46	55	41	31	69	60	57	61	27	60	61	60	59	55	63	51	69	61	69	74	62	55	35
b56	b56.a1	b56.a1.a1	ortho_SC10F4.30, coelicolor (SSPG_00191T0) SCO7657, putative secreted protein 8483781:8485538 forward MW:61726	61	57	34	47	45	22	26	54	49	45	17	38	37	40	15	35	37	43	39	17	28	42	42	39	52	39	22	55	75	80	75	29	97	93	91	99	46	75	45	68	55	63	78	62	94	78
b57	b57.a1	b57.a1.a1	ortho_SCI41.27, coelicolor (SSPG_05911T0) prcB, SCO1644, 20S proteasome beta-subunit precursor 1758475:1759320 reverse MW:30054	56	58	46	56	83	27	24	82	106	97	26	42	36	47	17	54	72	78	76	26	42	123	70	68	51	31	17	45	53	66	68	17	70	64	56	58	54	46	35	65	52	66	50	40	54	16
b58	b58.a1	b58.a1.a1	ortho_SC8D9.27, coelicolor (SSPG_02192T0) serA, SCO5515, probable D-3-phosphoglycerate dehydrogenase 6006860:6008449 forward MW:55015	42	49	26	35	55	25	22	57	35	32	17	19	43	50	21	47	60	55	49	34	35	72	52	29	47	30	20	39	33	42	33	16	23	22	21	24	43	87	76	103	128	136	118	94	124	100
b59	b59.a1	b59.a1.a1	ortho_2SC7G11.11, coelicolor (SSPG_02432T0) SCO5249, putative nucleotide-binding protein 5709624:5711030 forward MW:52193	58	51	28	61	63	16	17	58	84	66	21	67	19	42	10	49	52	47	46	15	55	97	102	63	34	20	11	34	82	76	72	10	97	118	97	105	36	31	28	34	39	28	26	32	38	41
b59	b59.a2	b59.a2.a1	ortho_SC1A4.07, coelicolor (SSPG_00145T0) SCO7699, putative nucleotide-binding protein 8535532:8536947 forward MW:51748	5	10	1	4	8	0	0	6	12	11	2	11	0	5	1	7	5	4	4	2	7	11	8	12	7	0	0	5	12	12	6	0	8	16	7	11	5	3	3	2	3	1	0	0	4	0
b60	b60.a1	b60.a1.a1	ortho_SCG22.27c, lividans (SSPG_06484T0) SCO1081, putative electron transfer flavoprotein, alpha subunit 1141759:1142721 reverse MW:32312	71	65	44	51	64	24	28	66	59	83	33	76	48	51	24	58	71	73	55	25	61	103	65	69	47	27	21	31	45	54	46	25	49	52	47	45	48	46	38	58	67	68	70	57	60	28
b61	b61.a1	b61.a1.a1	ortho_SCD31.33, coelicolor (SSPG_02977T0) rpsC, SCO4708, 30S ribosomal protein S3 5131225:5132058 forward MW:30273	43	41	23	38	36	16	16	35	30	29	12	31	18	30	16	37	39	41	41	18	16	33	41	27	41	17	15	38	36	35	37	17	32	28	32	33	34	30	27	39	37	39	47	43	36	22
b61	b61.a2	b61.a2.a1	ortho_SCD6.17c, coelicolor (SSPG_03260T0) SCO4439, putative D-alanyl-D-alanine carboxypeptidase 4859812:4862310 reverse MW:84191	34	31	13	24	19	6	8	25	20	21	8	15	20	18	11	25	25	19	26	9	10	22	26	22	31	10	7	18	18	18	30	10	24	21	22	26	28	25	12	25	32	18	31	29	22	18
b62	b62.a1	b62.a1.a1	ortho_SC5F7.22, coelicolor (SSPG_05365T0) SCO2179, putative aminopeptidase 2342474:2344027 forward MW:51965	71	62	46	54	49	28	38	55	54	63	27	59	52	57	29	51	53	49	54	32	30	63	61	59	50	35	23	46	49	54	54	22	64	55	67	57	54	52	42	53	57	56	56	55	54	52
b63	b63.a1	b63.a1.a1	ortho_SC6D10.20c, lividans (SSPG_04850T0) SCO2677, putative ABC transpoter ATP-binding protein 2916748:2918391 reverse MW:60683	93	115	48	85	69	25	32	83	63	63	22	51	49	75	35	77	81	88	80	31	35	76	60	53	45	28	17	33	31	39	42	14	29	32	29	34	40	38	37	58	46	52	58	53	44	38
b64	b64.a1	b64.a1.a1	ortho_SC2C4.05c, lividans (SSPG_01356T0) SC1G7.01c, SCO6275, putative type I polyketide synthase (fragment) 6918286:6931959 reverse MW:475996	108	129	40	71	6	0	0	11	0	0	0	0	37	69	34	129	24	21	21	2	0	1	3	0	68	27	32	47	37	23	22	0	8	4	5	4	75	38	37	51	43	18	27	27	6	19
b64	b64.a2	b64.a2.a1	ortho_SC2C4.04c, coelicolor (SSPG_01358T0) SCO6274, putative type I polyketide synthase 6907413:6918143 reverse MW:377331	92	120	29	50	7	0	0	12	0	2	0	0	28	53	22	114	23	12	24	0	0	0	3	0	55	16	18	35	36	19	12	0	4	2	9	0	62	46	38	61	31	18	32	24	10	18
b64	b64.a3	b64.a3.a1	SC2C4.03c, SCO6273, putative type I polyketide synthase 6900898:6907356 reverse MW:229801	43	72	17	21	2	0	0	4	0	0	0	0	15	28	10	71	10	4	10	0	0	0	0	0	29	8	8	12	12	7	5	0	2	3	4	0	24	20	19	32	13	7	8	13	3	11
b64	b64.a4	b64.a4.a1	SSPG_01357T0 | SSPG_01357 | Streptomyces lividans TK24 type I polyketide synthase (1465 aa)	25	30	3	14	3	0	0	3	0	1	0	0	4	20	2	34	5	3	4	0	0	0	0	0	12	1	2	9	8	5	4	0	2	1	3	0	19	7	8	13	11	5	8	6	3	5
b65	b65.a1	b65.a1.a1	ortho_SC8F4.27c, coelicolor (SSPG_02286T0) pyk2, SCO5423, pyruvate kinase 5892975:5894405 reverse MW:51167	58	49	34	51	47	17	20	48	26	26	11	25	24	42	12	31	37	33	32	10	16	33	37	24	30	19	7	26	29	26	23	8	22	24	21	23	39	35	29	42	33	31	32	35	33	21
b65	b65.a2	b65.a2.a1	ortho_pyk, lividans (SSPG_05530T0) SC7H2.28c, SCO2014, pyruvate kinase 2156337:2157773 reverse MW:51596	47	58	40	50	33	13	18	27	9	13	7	7	28	41	26	43	22	22	22	15	15	20	16	7	19	16	10	19	5	10	8	5	8	6	3	6	23	38	30	50	21	14	19	23	19	15
b66	b66.a1	b66.a1.a1	ortho_SCC22.04c, coelicolor (SSPG_05625T0) SCO1922, putative ABC transporter ATP-binding subunit 2054625:2055389 reverse MW:27651	51	78	42	51	57	19	24	57	48	75	19	54	35	33	16	33	96	86	77	28	49	149	71	50	32	22	12	44	26	43	40	11	23	27	18	29	25	48	35	63	89	72	66	63	96	38
b67	b67.a1	b67.a1.a1	ortho_SCD63A.20, coelicolor (SSPG_02874T0) sucD, SCO4809, succinyl CoA synthetase alpha chain 5236205:5237089 forward MW:30239	84	87	55	58	56	25	38	51	45	51	15	51	53	57	33	58	64	58	50	24	35	80	73	47	47	29	18	57	44	40	41	16	29	33	38	32	43	51	45	63	66	52	63	52	57	44
b68	b68.a1	b68.a1.a1	ortho_SCBAC19G2.08c, lividans (SSPG_04481T0) SCO3053, putative secreted esterase 3345818:3347938 reverse MW:74016	34	26	14	20	29	11	7	29	26	19	6	22	17	23	10	27	24	24	21	7	10	23	25	23	21	15	7	19	28	25	30	9	26	30	28	24	18	26	15	19	23	27	31	29	33	24
b68	b68.a2	b68.a2.a1	ortho_SCO6590, lividans (SSPG_01094T0) putative secreted esterase 7303361:7305568 reverse MW:72589	29	23	14	17	16	2	5	14	12	13	2	8	11	19	4	19	13	18	11	2	4	14	10	19	15	8	7	18	33	29	22	5	25	30	29	21	24	21	8	19	17	26	29	29	22	16
b68	b68.a3	b68.a3.a1	ortho_SC2G5.20, lividans (SSPG_01432T0) SCO6199, secreted esterase 6812417:6814648 forward MW:74368	10	7	6	6	11	0	0	9	4	4	0	6	0	3	1	8	3	7	5	1	1	2	1	7	20	12	9	20	25	29	28	13	30	36	28	27	16	26	16	13	15	21	15	19	22	16
b69	b69.a1	b69.a1.a1	ortho_SC8D9.32, coelicolor (SSPG_02187T0) SC1C2.01, SCO5520, delta-1-pyrroline-5-carboxylate dehydrogenase 6013103:6014743 forward MW:59363	55	56	34	46	46	23	32	67	79	79	25	72	31	41	12	38	46	39	48	22	26	42	43	85	55	25	24	45	66	71	75	24	68	50	64	78	53	38	33	44	37	39	37	48	57	52
b70	b70.a1	b70.a1.a1	ortho_SCH63.37c, lividans (SSPG_03872T0) SCO3790, conserved hypothetical protein 4165815:4167893 reverse MW:74794	90	74	48	61	63	21	25	66	57	46	17	51	44	77	31	80	56	46	45	22	22	43	35	49	52	27	23	43	55	52	43	20	29	40	48	51	56	61	40	55	36	52	45	49	56	47
b71	b71.a1	b71.a1.a1	ortho_SC8E4A.03, coelicolor (SSPG_04896T0) sodF, SCO2633, superoxide dismutase [Fe-Zn] (EC 1.15.1.1) 2860089:2860730 forward MW:23527	44	50	18	33	23	9	9	36	27	25	9	25	23	35	12	33	22	27	27	14	17	39	29	17	49	12	11	32	59	53	51	14	77	69	59	73	39	48	29	58	65	47	56	60	92	101
b71	b71.a2	b71.a2.a1	2SCG2.12c, sodF2, SCO0999, superoxide dismutase 1054754:1055401 reverse MW:23599	17	21	7	15	13	3	4	14	15	13	0	21	9	21	6	15	12	13	14	4	8	13	13	14	36	9	6	23	37	38	36	11	50	39	36	50	31	31	20	31	46	39	35	39	61	89
b72	b72.a1	b72.a1.a1	ortho_NarG2, lividans (SSPG_07381T0) SCO0216, nitrate reductase alpha chain 206480:210181 forward MW:137116	32	21	11	34	44	23	12	49	48	47	19	55	19	23	4	11	48	55	47	26	38	55	54	49	27	27	5	40	46	54	51	22	28	10	27	20	32	57	46	69	75	77	83	79	65	35
b72	b72.a2	b72.a2.a1	ortho_2SCK31.07, coelicolor (SSPG_02737T0) narG3, SCO4947, nitrate reductase alpha chain 5381147:5384830 forward MW:135033	1	1	0	4	1	0	0	0	0	0	0	4	2	7	0	2	0	2	4	0	0	4	0	4	1	1	0	1	4	3	3	0	0	0	1	1	3	24	15	27	14	16	12	6	67	35
b72	b72.a3	b72.a3.a1	ortho_narG, coelicolor (SSPG_01150T0) SCO6535, putative nitrate reductase alpha chain 7226553:7230248 reverse MW:135865	0	0	0	2	1	0	0	0	0	0	1	2	0	0	0	0	0	2	1	0	0	1	0	1	0	1	0	1	1	2	1	0	0	0	0	0	2	0	1	2	3	1	1	2	0	1
b73	b73.a1	b73.a1.a1	ortho_SC2A11.14, coelicolor (SSPG_02229T0) SCO5480, oligopeptide ABC transporter ATP-binding protein 5967174:5968664 forward MW:52031	30	30	9	18	18	8	14	21	22	23	10	29	10	21	7	18	14	14	15	3	5	15	7	27	33	14	15	27	27	26	29	11	21	17	23	25	25	22	10	23	13	9	12	11	11	5
b73	b73.a2	b73.a2.a1	ortho_SCI51.13c, coelicolor (SSPG_05781T0) SCO1773, putative L-alanine dehydrogenase 1892493:1893608 reverse MW:39539	27	27	14	19	9	4	2	15	3	12	3	6	13	15	6	22	32	27	27	9	9	15	18	7	13	10	6	11	17	20	19	8	23	15	11	16	10	12	11	22	25	26	32	27	13	5
b73	b73.a3	b73.a3.a1	ortho_SCBAC31E11.12, coelicolor (SSPG_02572T0) bldKE, SC9E12.01, SCO5116, putative peptide transport system ATP-binding protein (fragment) 5562491:5563636 forward MW:41788	16	16	5	14	26	3	9	24	22	24	3	19	8	11	3	10	16	14	9	7	1	15	11	30	21	4	7	14	22	27	22	5	31	23	25	23	17	14	10	13	8	11	11	12	17	16
b73	b73.a4	b73.a4.a1	ortho_SC9B10.12, coelicolor (SSPG_01883T0) SCO5845, putative thimidine kinase 6399582:6400232 forward MW:23368	0	0	1	2	0	0	0	0	0	0	0	0	1	0	0	1	1	0	0	0	0	0	0	1	1	0	0	0	0	0	2	0	2	0	0	1	2	0	0	1	0	0	1	0	0	1
b73	b73.a5	b73.a5.a1	ortho_SC5F1.21, coelicolor (SSPG_00281T0) SCO7567, putative oligopeptide ABC transporter ATP-binding protein 8390389:8391339 forward MW:34014	0	0	0	0	0	0	0	0	0	1	0	0	0	1	0	0	0	1	0	0	0	0	2	1	0	0	0	0	1	1	1	0	0	1	1	2	0	0	0	0	0	0	1	1	1	0
b74	b74.a1	b74.a1.a1	ortho_SCJ12.12c, coelicolor (SSPG_07397T0) SCO0200, hypothetical protein SCJ12.12c 189925:190830 reverse MW:32199	21	5	8	17	39	34	15	51	65	83	31	53	18	16	2	8	53	53	48	34	48	74	72	57	15	25	3	27	50	60	48	38	34	24	27	31	10	35	25	42	96	87	103	76	74	50
b74	b74.a2	b74.a2.a1	ortho_SCJ1.30c, lividans (SSPG_07427T0) SCO0181, hypothetical protein SCJ1.30c 169584:170570 reverse MW:34716	0	0	0	0	0	4	0	2	3	7	0	5	0	0	0	0	6	7	5	0	0	9	4	6	0	0	0	0	2	2	2	0	0	0	0	0	0	4	0	3	11	9	7	10	9	5
b74	b74.a3	b74.a3.a1	ortho_SCJ1.29c, coelicolor (SSPG_07428T0) SCO0180, hypothetical protein SCJ1.29c 168705:169556 reverse MW:30108	0	0	0	0	2	1	0	3	5	7	1	5	0	0	0	0	5	4	2	0	2	5	4	6	0	0	0	0	1	0	2	0	1	0	0	0	0	2	2	0	6	6	6	5	5	1
b75	b75.a1	b75.a1.a1	ortho_SC2A6.12, coelicolor (SSPG_02856T0) mdh, SCO4827, malate dehydrogenase 5257516:5258505 forward MW:34643	40	45	18	33	31	10	10	38	37	41	8	40	18	25	6	33	43	55	44	15	46	87	72	47	35	20	6	35	49	58	59	14	52	38	62	53	40	49	31	50	94	93	105	83	95	53
b76	b76.a1	b76.a1.a1	ortho_SCC88.10c, coelicolor (SSPG_04930T0) SCO2599, hypothetical protein SCC88.10c 2814360:2818382 reverse MW:140415	73	64	27	70	45	8	16	62	55	52	12	52	29	49	19	66	54	51	48	11	21	45	46	56	59	28	14	56	48	50	50	18	51	53	48	49	60	47	39	55	52	51	57	51	51	46
b77	b77.a1	b77.a1.a1	ortho_SC3H12.06, coelicolor (SSPG_05345T0) glnA, SCO2198, glutamine synthetase I 2364905:2366314 forward MW:52568	38	33	21	27	46	18	19	62	71	73	20	62	20	29	6	37	43	41	45	13	29	67	60	61	29	13	12	23	47	49	52	12	54	62	59	52	34	41	26	43	65	79	70	65	101	64
b78	b78.a1	b78.a1.a1	ortho_SC9A4.16c, lividans (SSPG_02193T0) ilvC2, SCO7154, ketol-acid reductoisomerase 7947903:7948901 reverse MW:36348	47	50	30	43	54	17	20	67	41	56	16	34	32	37	12	36	61	55	51	22	32	84	65	38	37	21	17	36	37	38	45	12	54	52	53	60	38	56	41	78	51	66	68	60	76	49
b78	b78.a2	b78.a2.a1	SSPG_00693T0 | SSPG_00693 | Streptomyces lividans TK24 ketol-acid reductoisomerase (333 aa)	33	32	24	31	34	13	16	45	34	41	14	34	27	33	12	29	38	40	37	19	25	56	45	32	30	16	13	27	31	31	34	11	36	41	36	42	29	37	30	45	36	53	51	49	53	37
b79	b79.a1	b79.a1.a1	ortho_SCH18.15c, coelicolor (SSPG_03775T0) dnaN, SCO3878, DNA polymerase III, beta chain 4268712:4269842 reverse MW:39924	50	50	29	45	40	14	18	39	34	44	14	31	22	32	9	36	43	35	45	11	22	49	30	37	50	22	21	42	64	74	56	28	94	110	57	91	52	32	35	43	61	62	58	53	76	53
b80	b80.a1	b80.a1.a1	ortho_SCH18.11c, coelicolor (SSPG_03779T0) gyrB, SCO3874, DNA gyrase subunit B 4263377:4265437 reverse MW:75433	43	43	24	31	38	17	15	42	25	28	15	27	22	28	13	30	34	38	39	18	19	35	31	27	36	17	17	37	33	30	39	9	26	28	22	26	41	38	20	36	27	25	26	27	25	19
b80	b80.a2	b80.a2.a1	ortho_SCO5822, coelicolor (SSPG_01907T0) undefined product 6371006:6373129 forward MW:77238	19	20	20	19	20	5	7	24	27	26	6	25	10	21	7	27	24	21	23	6	10	29	25	19	26	8	11	10	16	21	24	7	14	18	12	12	25	17	13	17	23	25	25	26	22	8
b81	b81.a1	b81.a1.a1	ortho_SC1G7.05, lividans (SSPG_01352T0) SCO6279, putative diaminobutyrate-pyruvate aminotransferase 6936149:6937705 forward MW:56863	69	85	49	59	40	21	28	44	9	9	3	9	49	62	41	82	48	45	51	18	2	12	16	10	71	50	55	73	75	60	52	35	48	45	43	37	72	56	50	53	56	47	54	44	42	37
b82	b82.a1	b82.a1.a1	ortho_2SCD46.13, coelicolor (SSPG_03491T0) SCO4199, hypothetical protein 4607809:4608450 forward MW:22807	39	48	22	37	48	20	19	51	88	88	22	43	28	43	12	42	61	58	61	13	46	75	69	39	38	16	10	35	37	44	41	12	34	35	35	41	32	49	30	51	53	54	60	50	60	39
b82	b82.a2	b82.a2.a1	ortho_SCBAC28G1.25, coelicolor (SSPG_02590T0) SCO5099, putative membrane protein 5539732:5540862 forward MW:39847	0	0	0	0	0	0	0	0	0	0	0	0	0	0	0	0	0	0	0	0	0	0	0	0	0	0	0	0	0	0	0	0	0	0	0	0	0	0	0	0	0	0	0	0	0	2
b83	b83.a1	b83.a1.a1	ortho_SCD82.25, coelicolor (SSPG_03027T0) rplL, SCO4653, 50S ribosomal protein L7/L12 5077087:5077470 forward MW:13209	96	58	77	81	51	28	33	44	17	39	13	11	62	34	25	59	57	64	58	48	26	54	38	36	32	19	26	40	36	37	37	18	45	37	40	52	35	42	18	48	38	34	47	48	45	45
b84	b84.a1	b84.a1.a1	ortho_pgi, lividans (SSPG_05604T0) SCO6659, glucose-6-phosphate isomerase 7395031:7396683 reverse MW:60424	67	65	29	52	71	31	27	73	56	64	20	39	39	55	18	56	54	46	46	19	31	59	56	44	37	16	17	29	31	27	32	9	34	29	31	38	34	30	25	33	37	51	43	34	48	27
b84	b84.a2	b84.a2.a1	pgi2, SCC54.02c, SCO1942, glucose-6-phosphate isomerase 2075313:2076968 reverse MW:60570	58	57	28	48	63	31	27	66	52	57	19	33	34	53	17	51	47	40	43	19	26	53	50	40	38	16	17	28	33	30	36	8	31	26	29	33	34	29	25	36	34	45	37	33	42	25
b84	b84.a3	b84.a3.a1	SSPG_01042T0 | SSPG_01042 | Streptomyces lividans TK24 glucose-6-phosphate isomerase 1 (545 aa)	29	27	16	21	27	11	9	35	23	22	7	18	16	27	11	27	24	19	18	8	14	37	33	17	18	7	8	18	10	11	13	5	13	9	15	14	14	15	12	17	18	23	19	14	20	13
b85	b85.a1	b85.a1.a1	ortho_SCI7.21, lividans (SSPG_05644T0) SCO1903, putative transport associated protein 2037030:2038229 forward MW:41409	54	63	32	52	57	29	26	68	78	77	21	121	23	35	12	39	58	61	60	27	27	50	43	85	31	11	9	23	42	40	51	11	51	56	47	53	39	25	19	25	35	37	40	34	32	25
b86	b86.a1	b86.a1.a1	ortho_2SC3B6.28, coelicolor (SSPG_02482T0) SC7E4.01, SCO5204, hypothetical protein (fragment) 5661482:5664484 forward MW:109555	65	76	23	52	44	13	14	67	85	87	17	79	24	43	9	44	45	48	50	17	30	57	60	98	43	15	10	24	47	36	53	5	50	58	56	51	44	22	20	33	34	31	39	32	38	22
b87	b87.a1	b87.a1.a1	ortho_SC5G8.24c, coelicolor (SSPG_02826T0) dhsA, SCO4856, putative succinate dehydrogenase flavoprotein subunit 5285211:5286965 reverse MW:64788	53	50	27	46	42	16	21	52	59	46	18	48	23	40	14	46	49	50	46	14	37	51	49	56	43	21	16	38	53	53	46	19	46	60	53	55	45	43	36	38	40	46	50	44	54	31
b88	b88.a1	b88.a1.a1	ortho_pgk, lividans (SSPG_05600T0) SCC54.06c, SCO1946, phosphoglycerate kinase 2078797:2080008 reverse MW:41747	58	49	30	39	50	25	30	55	50	51	30	47	43	44	22	37	57	46	42	29	42	78	59	54	30	16	15	33	34	36	29	16	46	37	39	43	32	36	33	48	53	54	50	49	53	34
b89	b89.a1	b89.a1.a1	ortho_SCI52.03, coelicolor (SSPG_05893T0) SCO1661, putative glycerol phosphate dehydrogenase 1780273:1781889 forward MW:57512	12	17	2	8	8	0	0	0	0	0	0	0	47	74	25	76	105	106	103	40	59	121	121	0	3	1	0	0	3	2	2	0	1	0	0	1	3	80	60	101	108	103	138	101	101	66
b90	b90.a1	b90.a1.a1	ortho_cpeB, lividans (SSPG_07039T0) SCO0560, catalase/peroxidase 601133:603355 reverse MW:80816	62	92	41	44	55	38	28	70	63	56	28	42	28	35	17	42	25	26	23	16	27	40	31	48	46	32	24	44	46	52	48	23	42	39	34	43	53	63	52	77	37	37	37	41	38	27
b91	b91.a1	b91.a1.a1	ortho_SC1C2.25c, coelicolor (SSPG_02163T0) SCO5544, hypothetical protein SC1C2.25c 6040578:6044567 reverse MW:139685	55	52	18	35	26	4	5	43	23	23	1	17	11	39	5	42	37	33	24	5	4	19	27	22	47	7	2	12	20	21	20	0	14	14	12	20	43	27	12	36	23	26	29	28	13	8
b91	b91.a2	b91.a2.a1	ortho_SC1C2.21c, lividans (SSPG_02167T0) SCO5540, hypothetical protein SC1C2.21c 6035419:6038754 reverse MW:119857	36	42	15	29	31	5	4	34	15	22	4	24	14	25	4	34	29	29	23	5	7	21	24	20	22	8	5	18	25	28	28	2	30	27	20	20	27	21	17	33	24	24	29	16	15	11
b91	b91.a3	b91.a3.a1	SSPG_02162T0 | SSPG_02162 | Streptomyces lividans TK24 membrane protein SC1C225c (833 aa)	38	33	10	23	17	3	5	21	17	9	1	12	9	22	3	32	22	21	16	3	3	12	12	13	32	7	2	8	9	8	11	0	10	11	7	12	29	14	11	24	17	16	17	16	7	8
b92	b92.a1	b92.a1.a1	ortho_SC9B10.04, coelicolor (SSPG_01892T0) SCO5837, zinc protease 6389216:6390568 forward MW:49046	57	60	34	49	48	14	14	58	57	61	23	55	27	45	16	46	47	46	43	9	23	47	47	57	50	19	14	40	53	57	50	13	48	39	34	46	46	51	32	53	53	41	44	44	39	26
b93	b93.a1	b93.a1.a1	ortho_SCD82.20, coelicolor (SSPG_03031T0) rlpA, SCO4649, 50S ribosomal protein L1 5073368:5074093 forward MW:25731	63	110	52	50	41	28	25	50	28	28	12	37	39	40	28	55	45	43	55	26	24	51	31	36	36	27	24	48	36	32	38	22	34	38	36	43	37	37	29	79	42	46	45	46	43	30
b94	b94.a1	b94.a1.a1	ortho_SC7C7.03, lividans (SSPG_01984T0) SCO5748, putative sensory histidine kinase 6279265:6284754 forward MW:195723	45	39	10	37	36	5	8	33	42	47	3	42	8	36	3	28	37	37	40	5	12	44	35	41	38	9	4	16	35	40	39	3	39	39	33	36	35	27	12	40	52	37	43	38	28	24
b94	b94.a2	b94.a2.a1	ortho_SC4G10.06c, lividans (SSPG_00518T0) SCO7327, putative two-component system sensory histidine kinase. 8134767:8138762 reverse MW:142141	18	17	5	9	15	4	3	15	19	27	1	17	3	7	1	6	18	13	8	2	1	23	16	11	16	3	4	4	17	14	9	3	16	15	8	12	25	8	4	14	19	20	14	9	19	8
b95	b95.a1	b95.a1.a1	ortho_SCC105.16, lividans (SSPG_04743T0) SCO2785, hypothetical protein SCC105.16 3038895:3040682 forward MW:66590	82	77	39	60	45	17	22	55	59	66	29	46	48	53	14	39	71	60	76	23	44	79	67	50	11	27	0	32	23	28	16	3	13	9	4	11	15	43	46	53	57	51	47	56	42	29
b96	b96.a1	b96.a1.a1	ortho_SC10G8.32c, coelicolor (SSPG_00443T0) SCO7404, hypothetical protein SC10G8.32c. 8216457:8217248 reverse MW:28526	28	16	9	22	19	4	4	26	26	25	3	25	8	21	3	24	15	23	17	2	9	34	21	28	18	4	3	11	25	22	24	1	34	38	35	39	21	22	13	21	22	24	30	32	38	32
b96	b96.a2	b96.a2.a1	ortho_SC1F2.03c, coelicolor (SSPG_01079T0) SCO6606, hypothetical protein SC1F2.03c 7326508:7327410 reverse MW:32791	11	10	8	11	22	8	4	23	20	16	8	16	7	12	7	13	19	17	16	4	9	15	18	21	14	6	5	19	22	17	24	5	21	17	22	21	17	16	15	20	18	17	17	17	25	17
b96	b96.a3	b96.a3.a1	ortho_SC5C7.21c, coelicolor (SSPG_01149T0) SCO6536, hypothetical protein SC5C7.21c 7230397:7231212 reverse MW:29271	5	6	2	3	5	1	1	9	7	8	0	11	1	4	1	3	8	5	3	1	2	7	5	11	4	2	1	4	5	5	5	0	6	7	8	8	3	4	4	6	4	5	9	6	6	4
b96	b96.a4	b96.a4.a1	ortho_SC1F3.04, lividans (SSPG_01077T0) SCO6607, hypothetical protein SC1F3.04 7327541:7328326 forward MW:28915	2	6	0	1	1	0	0	4	1	4	1	2	1	2	0	0	4	1	1	0	1	1	0	3	0	0	1	0	0	2	1	1	4	5	1	7	1	0	0	1	1	1	2	1	3	3
b97	b97.a1	b97.a1.a1	ortho_SC3C9.03, coelicolor (SSPG_05579T0) SCO1968, putative secreted hydrolase 2108409:2109278 forward MW:31419	64	67	37	73	50	20	33	69	47	25	21	36	49	64	26	53	64	58	56	24	43	52	71	40	26	23	5	33	25	30	28	15	26	27	22	31	25	61	39	43	28	29	31	34	35	44
b98	b98.a1	b98.a1.a1	ortho_SCC77.16c., coelicolor (SSPG_04983T0) SCO2549, possible protease. 2747664:2750867 reverse MW:115648	43	45	24	40	40	21	21	51	56	61	23	58	25	40	12	44	43	32	32	12	20	37	40	64	46	18	15	31	58	55	53	23	56	56	50	61	51	39	25	38	38	44	43	44	47	32
b99	b99.a1	b99.a1.a1	ortho_SCC8A.29, coelicolor (SSPG_05160T0) SCO2371, pyruvate dehydrogenase E1 component 2539576:2542332 forward MW:102333	15	11	6	15	23	7	7	35	30	39	12	41	5	12	2	13	38	32	35	9	17	35	42	41	11	7	4	10	23	20	26	7	24	33	25	33	15	16	9	23	24	25	41	29	38	13
b99	b99.a2	b99.a2.a1	ortho_SC5F7.18, coelicolor (SSPG_05360T0) SCO2183, putative pyruvate dehydrogenase E1 component 2348740:2351439 forward MW:98801	33	45	11	24	11	1	1	16	7	12	0	3	7	19	7	25	19	21	18	3	6	25	20	8	26	10	2	15	16	14	18	4	11	10	9	11	30	29	24	37	45	39	41	35	27	19
c100	c100.a1	c100.a1.a1	ortho_SCC22.07c, coelicolor (SSPG_05622T0) SCO1925, conserved hypothetical protein 2056956:2058377 reverse MW:52696	51	48	28	37	37	18	13	40	45	52	13	43	27	46	14	50	58	56	50	26	42	65	61	48	31	23	13	35	28	29	29	12	25	26	20	25	40	48	32	49	68	67	81	66	48	32
c101	c101.a1	c101.a1.a1	ortho_SCAC2.03c, lividans (SSPG_03867T0) aspS, SCO3795, aspartyl-tRNA synthetase 4172746:4174509 reverse MW:66002	55	60	36	53	50	19	18	52	41	55	16	43	38	37	16	56	57	54	60	17	28	54	56	44	39	21	13	32	47	38	41	16	38	37	44	40	43	39	27	41	38	46	41	41	43	25
c102	c102.a1	c102.a1.a1	ortho_zwf2, coelicolor (SSPG_05609T0) SCC22.19, SCO1937, putative glucose-6-phosphate 1-dehydrogenase 2069957:2071480 forward MW:56589	44	57	24	35	30	13	6	42	33	46	7	21	16	28	8	35	32	32	29	12	19	37	36	21	34	12	11	25	36	33	36	9	34	27	31	34	30	32	20	41	33	39	45	36	40	24
c102	c102.a2	c102.a2.a1	zwf, SCO6661, glucose-6-phosphate 1-dehydrogenase 7397608:7399386 reverse MW:65672	33	59	22	28	28	9	6	37	30	34	5	13	17	23	8	32	32	29	23	7	21	43	43	12	19	12	8	24	25	25	25	8	27	21	23	27	23	29	21	33	32	43	39	27	40	32
c103	c103.a1	c103.a1.a1	ortho_SCD63.02, coelicolor (SSPG_02914T0) SCO4770, inosine 5' monophosphate dehydrogenase 5181346:5182851 forward MW:52476	49	57	35	46	45	14	16	53	57	40	14	36	30	41	16	50	50	57	52	15	21	61	48	45	37	24	10	48	42	45	49	13	33	25	29	30	38	47	33	48	51	47	61	49	40	35
c104	c104.a1	c104.a1.a1	ortho_tpi, coelicolor (SSPG_05601T0) SCC54.05c, SCO1945, triose phosphate isomerase 2078015:2078791 reverse MW:27736	44	60	24	38	29	11	12	41	43	35	11	33	30	47	13	46	43	43	36	12	23	45	51	34	41	22	11	33	43	40	44	11	42	47	36	39	44	43	34	52	60	48	58	52	62	68
c105	c105.a1	c105.a1.a1	ortho_SC9B10.05, lividans (SSPG_01891T0) SCO5838, putative protease 6390565:6391953 forward MW:48878	58	42	22	41	47	19	16	50	57	51	18	59	19	41	16	47	45	52	50	15	25	50	41	60	45	29	14	39	40	45	41	13	41	49	51	47	46	40	33	48	47	44	55	45	27	15
c106	c106.a1	c106.a1.a1	ortho_SCF11.26c, coelicolor (SSPG_07054T0) SCO0546, pyruvate carboxylase 583523:586897 reverse MW:121073	49	45	24	56	51	21	24	57	66	68	23	56	23	43	13	47	36	42	46	15	29	43	46	70	41	23	10	40	35	41	44	11	46	50	38	51	43	38	25	41	40	38	41	38	34	14
c107	c107.a1	c107.a1.a1	ortho_SCI41.31c, lividans (SSPG_05907T0) arc, SCO1648, AAA ATPase 1762040:1763806 reverse MW:65142	61	50	30	41	52	19	21	55	63	65	18	38	28	34	13	40	49	61	43	11	24	58	52	52	20	18	13	28	33	36	41	16	50	51	42	42	37	36	20	36	34	31	46	40	46	35
c108	c108.a1	c108.a1.a1	ortho_ask, coelicolor (SSPG_04045T0) SC66T3.26c, SCO3615, putative aspartokinase 3994417:3995694 reverse MW:44747	61	64	30	44	44	17	20	54	45	50	24	41	35	34	16	42	51	51	49	17	32	55	54	46	36	19	15	30	25	30	32	15	43	40	43	45	35	37	31	47	38	33	39	42	42	38
c109	c109.a1	c109.a1.a1	ortho_rpsB, lividans (SSPG_02095T0) SCO5624, 30S ribosomal protein S2 6123494:6124426 forward MW:33592	75	84	38	48	41	17	18	50	31	32	11	53	31	44	20	49	48	36	33	15	21	41	43	30	49	25	18	40	40	40	38	18	40	33	37	37	48	44	32	47	45	47	39	44	37	25
c110	c110.a1	c110.a1.a1	ortho_SCBAC25F8.02c, coelicolor (SSPG_00339T0) cypH, SCO7510, peptidyl-prolyl cis-trans isomerase 8324810:8325307 reverse MW:17889	41	36	21	43	33	22	12	54	53	52	18	47	22	34	16	38	49	45	64	68	79	68	49	44	33	24	16	30	32	29	35	14	31	25	31	43	30	34	29	38	38	36	40	47	40	39
c111	c111.a1	c111.a1.a1	ortho_SCE8.17c, coelicolor (SSPG_04315T0) SCO3224, putative ABC transporter ATP-binding protein 3535854:3536807 reverse MW:34090	34	36	19	18	8	3	5	15	6	4	2	10	20	31	12	39	7	12	11	7	2	2	1	8	66	23	26	29	39	28	34	14	48	46	44	43	54	42	33	53	9	17	15	23	14	20
c111	c111.a2	c111.a2.a1	ortho_2SC6G5.37c, coelicolor (SSPG_02314T0) SCO5393, putative ABC transporter ATP-binding subunit 5861360:5862631 reverse MW:44002	17	18	8	10	11	2	4	11	10	11	0	13	4	10	1	13	9	17	9	1	3	5	8	8	14	3	4	11	15	17	16	1	16	25	17	29	15	7	5	11	11	6	5	9	6	8
c111	c111.a3	c111.a3.a1	ortho_2SC6G5.39c, coelicolor (SSPG_02312T0) SCO5395, putative ABC transporter ATP-binding subunit 5863553:5864593 reverse MW:37458	9	6	6	5	12	4	2	5	10	11	4	8	3	4	3	7	11	8	7	5	2	12	7	7	8	4	3	5	6	5	7	2	6	4	4	5	5	6	3	9	6	10	8	6	7	0
c111	c111.a4	c111.a4.a1	ortho_2SCG18.05c, coelicolor (SSPG_06307T0) SCO1258, putative ABC transport system ATP-binding protein 1328719:1329639 reverse MW:32993	3	1	1	2	1	0	0	2	0	1	0	1	0	2	0	3	1	1	1	0	0	0	0	1	2	2	1	2	2	2	2	0	1	1	2	1	2	2	1	3	0	1	1	2	1	0
c112	c112.a1	c112.a1.a1	ortho_SCH69.18, lividans (SSPG_03807T0) SCO3848, putative serine/threonine protein kinase 4233590:4235611 forward MW:71488	26	29	16	31	32	11	12	30	33	33	12	22	11	24	10	32	36	30	26	12	9	27	36	28	27	10	13	18	24	29	30	9	28	23	27	23	30	29	17	23	28	24	28	20	20	10
c112	c112.a2	c112.a2.a1	ortho_SCGD3.21c, coelicolor (SSPG_03836T0) SCO3820, putative serine/threonine protein kinase 4198794:4200362 reverse MW:53521	8	8	7	6	12	6	5	7	9	10	5	9	9	9	6	8	10	13	9	2	6	10	8	10	9	4	5	8	10	6	9	3	10	5	7	7	8	8	7	10	11	14	7	9	7	0
c112	c112.a3	c112.a3.a1	ortho_pksC, coelicolor (SSPG_03835T0) SCGD3.22, SCO3821, serine/threonine protein kinase 4200766:4202436 forward MW:58262	6	5	2	10	5	1	2	8	8	7	2	9	2	10	4	10	6	10	6	1	3	6	5	10	14	3	3	7	13	9	10	4	13	9	12	7	10	8	5	4	5	10	7	7	6	4
c112	c112.a4	c112.a4.a1	ortho_SCD63.09, coelicolor (SSPG_02906T0) pkaD, SCO4777, protein serine/threonine kinase 5194500:5196299 forward MW:63906	7	5	0	5	7	0	0	4	2	3	0	6	0	3	0	6	3	4	4	0	3	3	5	3	9	0	0	3	4	6	4	0	4	5	3	3	6	2	4	4	6	5	6	5	2	3
c113	c113.a1	c113.a1.a1	ortho_SCF34.13c, coelicolor (SSPG_07106T0) SCO0494, putative iron-siderophore binding lipoprotein 526786:527838 reverse MW:37375	49	45	27	31	40	15	14	53	49	41	13	24	25	30	9	36	32	37	32	13	18	33	29	34	26	32	12	46	58	57	53	24	62	60	76	85	32	40	26	46	36	28	37	34	44	38
c114	c114.a1	c114.a1.a1	ortho_SCK13.13c, lividans (SSPG_02763T0) accA2, SCO4921, putative acyl-CoA carboxylase complex A subunit 5355282:5357054 reverse MW:62482	35	43	26	53	38	18	23	45	43	38	18	35	29	43	18	37	49	37	39	22	32	42	36	35	34	20	18	29	29	35	34	14	30	32	29	25	38	39	33	36	39	51	55	51	57	55
c114	c114.a2	c114.a2.a1	SSPG_01360T0 | SSPG_01360 | Streptomyces lividans TK24 acyl-CoA carboxylase complex A subunit (591 aa)	33	38	19	43	29	13	19	38	35	32	12	26	26	35	17	32	39	31	33	22	29	35	29	28	24	15	11	25	19	24	24	11	22	25	19	20	27	27	26	29	32	38	41	40	39	42
c115	c115.a1	c115.a1.a1	ortho_SC9C5.25c, coelicolor (SSPG_06054T0) alaS, SCO1501, alanine tRNA synthetase 1603091:1605763 reverse MW:95787	65	51	34	60	42	19	16	44	39	35	8	34	33	40	19	53	60	48	45	18	28	42	43	35	46	20	15	41	32	32	35	12	21	16	17	18	45	37	38	50	59	54	56	50	38	29
c116	c116.a1	c116.a1.a1	ortho_SCBAC25E3.07c, coelicolor (SSPG_03693T0) SCO3970, Xaa-Pro aminopeptidase 4370585:4372060 reverse MW:54016	41	50	22	30	31	12	10	48	33	35	15	29	19	26	8	34	43	43	40	12	23	49	34	42	40	17	13	27	43	47	39	10	44	45	44	45	34	32	20	40	47	52	44	51	57	55
c116	c116.a2	c116.a2.a1	2SCG61.34c, pepP, SCO1352, Xaa-Pro aminopeptidase II (EC 3.4.11.9) 1429057:1430469 reverse MW:51893	2	6	0	2	0	0	0	3	0	0	0	0	0	0	0	0	2	0	0	0	0	0	0	0	0	2	1	3	4	2	1	1	3	1	4	3	4	0	1	4	3	0	0	3	1	1
c117	c117.a1	c117.a1.a1	ortho_SCBAC31E11.07, coelicolor (SSPG_02577T0) SCO5111, putative GTP-binding protein 5554541:5556448 forward MW:69616	57	49	30	54	43	10	12	62	33	48	11	32	21	47	8	50	51	48	45	11	22	48	58	33	46	21	5	29	40	42	39	8	32	34	32	36	36	30	28	51	42	43	50	48	39	25
c118	c118.a1	c118.a1.a1	ortho_SCI41.23c, coelicolor (SSPG_05915T0) SCO1640, hypothetical protein SCI41.23c 1753890:1755251 reverse MW:52097	24	27	14	21	25	11	14	28	33	30	16	30	16	18	9	22	29	24	25	6	19	38	29	33	18	13	5	18	18	21	22	11	19	22	25	23	20	19	11	21	23	21	24	21	22	11
c118	c118.a2	c118.a2.a1	ortho_SCI41.30c, coelicolor (SSPG_05908T0) SCO1647, hypothetical protein SCI41.30c 1760296:1761789 reverse MW:56321	27	27	9	21	20	4	3	28	26	19	3	20	6	14	1	13	21	17	21	3	4	24	11	18	14	4	2	15	19	21	21	2	20	20	17	34	16	19	8	12	19	15	16	18	16	8
c119	c119.a1	c119.a1.a1	ortho_SCG22.20, coelicolor (SSPG_06491T0) SCO1074, putative peptidase 1134157:1135512 forward MW:47575	32	30	20	29	20	14	13	24	31	25	12	28	21	21	10	27	27	25	24	13	19	24	22	29	28	19	13	26	26	34	28	14	28	29	28	27	32	30	23	28	28	29	31	26	22	11
c119	c119.a2	c119.a2.a1	ortho_SCBAC5H2.22, lividans (SSPG_02355T0) lysA, SCO5353, diaminopimelate decarboxylase 5820662:5822053 forward MW:49762	33	21	15	24	16	5	5	23	16	13	2	14	14	17	7	19	29	26	26	8	12	31	24	13	7	2	0	8	5	7	7	3	2	0	0	1	10	11	6	11	12	12	13	9	14	6
c120	c120.a1	c120.a1.a1	ortho_SCD31.30, coelicolor (SSPG_02980T0) rplB, SCO4705, 50S ribosomal protein L2 5129705:5130541 forward MW:30551	61	62	34	36	34	16	21	45	29	29	12	26	28	36	26	51	37	44	40	14	22	34	46	32	44	19	22	41	45	44	33	17	32	32	33	38	45	34	33	43	40	51	53	55	46	16
c121	c121.a1	c121.a1.a1	ortho_SC8F4.03, coelicolor (SSPG_02308T0) SCO5399, probable acetoacetyl-coA thiolase 5870613:5871818 forward MW:40930	38	36	14	27	24	8	13	27	33	38	12	32	15	23	8	25	21	25	22	6	17	37	31	36	24	13	7	29	27	35	30	9	26	28	21	23	23	23	14	25	23	20	30	24	19	13
c121	c121.a2	c121.a2.a1	ortho_SCD95A.47, coelicolor (SSPG_03378T0) SCO4314, hypothetical protein SCD95A.47 4725615:4726298 forward MW:24409	8	12	5	9	4	6	2	12	7	11	4	9	4	10	5	8	7	8	7	6	6	8	4	5	8	9	4	12	9	6	12	6	6	9	5	8	7	16	10	17	9	11	10	11	8	8
c121	c121.a3	c121.a3.a1	SSPG_00971T0 | SSPG_00971 | Streptomyces lividans TK24 acetyl-CoA acetyltransferase (405 aa)	7	9	3	5	4	1	0	11	7	5	4	7	3	7	0	7	4	7	8	0	0	11	2	6	8	0	0	0	5	5	7	0	10	9	4	6	6	4	2	6	5	3	6	6	6	4
c121	c121.a4	c121.a4.a1	ortho_SC6A5.37, coelicolor (SSPG_00916T0) SCO6788, probable acetyl coA acetyltransferase (thiolase) 7545965:7547179 forward MW:42090	8	9	2	5	4	2	0	11	7	4	4	7	4	6	0	7	4	7	7	0	0	11	2	6	8	0	0	0	5	5	7	0	10	8	4	5	6	3	2	5	5	2	6	5	6	6
c122	c122.a1	c122.a1.a1	ortho_SCI46.02c, lividans (SSPG_05897T0) SCO1657, putative methionine synthase 1772821:1776333 reverse MW:128292	66	64	31	47	42	20	21	60	28	30	8	21	41	76	25	76	53	47	54	18	29	59	58	32	27	14	8	24	23	20	23	8	19	16	12	17	39	42	38	53	41	39	40	41	30	30
c123	c123.a1	c123.a1.a1	ortho_SC9B5.18, coelicolor (SSPG_01233T0) SCO6451, putative substrate binding protein 7135277:7136905 forward MW:58409	39	38	25	25	37	24	22	41	51	49	25	45	33	30	21	36	42	39	40	26	32	43	43	49	40	22	14	24	44	44	39	21	52	47	39	53	35	31	27	39	42	40	44	47	13	22
c124	c124.a1	c124.a1.a1	ortho_pheT, lividans (SSPG_05959T0) SCO1594, putative phenylalanyl-tRNA synthetase beta chain 1704284:1706806 reverse MW:89985	56	47	25	40	32	22	12	37	36	33	12	29	27	36	14	39	44	36	35	20	24	46	28	34	47	24	16	35	57	47	43	17	35	37	31	35	44	41	26	42	40	52	44	44	37	43
c125	c125.a1	c125.a1.a1	ortho_SCC80.04c, coelicolor (SSPG_04908T0) clpP1, SCO2619, ATP dependent Clp protease proteolytic subunit 1 2845037:2845696 reverse MW:23197	48	38	16	35	35	6	9	32	30	34	5	35	18	33	5	42	30	26	24	5	13	32	31	39	32	19	11	30	57	52	38	11	73	72	68	69	33	41	19	44	39	49	49	58	50	36
c126	c126.a1	c126.a1.a1	ortho_SCK13.26, coelicolor (SSPG_02750T0) SCO4934, putative lipoprotein 5368676:5369920 forward MW:43489	41	31	19	31	30	15	21	37	33	45	13	41	23	29	11	33	36	39	34	13	35	35	47	50	28	13	9	25	31	35	35	10	28	37	37	40	27	35	16	30	36	30	39	40	32	19
c126	c126.a2	c126.a2.a1	ortho_SCE22.11, lividans (SSPG_04346T0) SCO3194, putative lipoprotein 3500070:3501293 forward MW:42043	9	6	2	7	2	0	0	3	2	1	0	0	3	3	0	5	3	0	0	0	0	0	4	0	8	5	0	5	7	6	7	0	4	6	1	3	6	8	4	12	3	4	2	7	2	0
c126	c126.a3	c126.a3.a1	ortho_SC3D11.15, coelicolor (SSPG_02251T0) SCO5458, putative lipoprotein 5945149:5946351 forward MW:42358	5	5	2	4	1	1	2	1	2	0	2	1	0	3	0	1	0	4	2	0	2	2	4	2	5	1	2	1	5	4	3	1	6	5	1	6	5	2	1	1	0	1	2	5	3	2
c127	c127.a1	c127.a1.a1	ortho_purM, coelicolor (SSPG_03605T0) SCO4087, phosphoribosylformylglycinamidine cyclo-ligase 4480932:4481999 forward MW:36834	38	43	21	38	35	8	21	48	53	44	20	39	30	41	12	36	47	51	54	16	40	65	64	48	28	19	15	30	32	33	34	17	25	20	18	18	30	34	32	28	40	42	58	46	37	24
c128	c128.a1	c128.a1.a1	ortho_SCD8A.03, coelicolor (SSPG_03464T0) SCO4230, putative response regulator 4634484:4635155 forward MW:24696	66	78	84	39	76	22	19	59	40	53	22	17	43	32	26	52	67	55	44	22	38	101	41	21	23	15	12	29	19	24	23	12	16	18	15	20	20	30	22	37	22	25	23	30	19	22
c129	c129.a1	c129.a1.a1	ortho_2SCK8.11, coelicolor (SSPG_02798T0) SCO4885, putative lipoprotein 5318420:5319466 forward MW:36071	37	30	23	21	22	11	11	24	18	21	6	21	16	16	9	24	28	23	25	10	10	22	23	20	31	17	13	27	32	26	31	10	30	31	32	31	32	20	16	26	26	26	28	29	26	19
c129	c129.a2	c129.a2.a1	ortho_2SCK8.10, lividans (SSPG_02799T0) SCO4884, putative lipoprotein 5317103:5318146 forward MW:35708	22	23	18	20	14	11	10	16	15	17	7	17	15	13	7	22	19	15	16	6	3	13	15	16	30	15	16	22	42	31	34	14	33	31	37	30	29	15	9	17	17	18	21	13	16	17
c130	c130.a1	c130.a1.a1	ortho_SCC105.11, coelicolor (SSPG_04748T0) SCO2780, putative secreted protein 3033355:3034404 forward MW:36642	43	63	38	32	44	16	13	45	31	54	11	30	26	26	9	40	44	44	30	19	30	65	56	34	21	19	8	16	36	47	41	14	42	31	29	41	18	35	20	41	39	39	42	39	50	33
c131	c131.a1	c131.a1.a1	ortho_SCJ12.11c, coelicolor (SSPG_07398T0) SCO0199, putative alcohol dehydrogenase 188864:189886 reverse MW:35309	10	6	4	13	34	10	9	41	55	73	15	60	9	10	1	4	47	53	43	20	39	86	61	63	14	12	0	26	49	55	40	14	29	26	36	30	15	37	21	31	70	63	85	56	47	24
c132	c132.a1	c132.a1.a1	ortho_SCD63.03, coelicolor (SSPG_02913T0) SCO4771, putative inosine-5'-monophosphate dehydrogenase 5182992:5184116 forward MW:40083	40	42	15	29	25	11	14	43	39	42	15	36	18	29	16	30	45	43	44	14	23	40	40	37	35	17	13	32	44	44	39	14	43	44	39	43	30	31	25	39	44	30	52	48	58	30
c133	c133.a1	c133.a1.a1	ortho_SCC22.06c, coelicolor (SSPG_05623T0) SCO1924, conserved hypothetical protein 2055711:2056895 reverse MW:41807	44	41	27	31	32	14	15	33	33	45	15	25	26	25	13	37	45	38	37	16	25	48	41	36	26	18	8	28	24	34	29	7	29	29	25	29	19	35	39	30	52	53	49	51	54	43
c134	c134.a1	c134.a1.a1	ortho_SCL11.21c, coelicolor (SSPG_05988T0) SCL24.01c, SCO1565, putative glycerophosphoryl diester phosphodiesterase (fragment) 1674848:1676026 reverse MW:42675	59	65	34	50	56	24	27	65	41	41	20	48	28	49	19	43	41	32	29	15	21	31	27	43	36	24	13	30	27	28	24	14	31	31	25	26	31	52	33	48	23	26	31	29	20	15
c135	c135.a1	c135.a1.a1	ortho_nrdJ, coelicolor (SSPG_01925T0) SCO5805, ribonucleotide reductase 6347744:6350647 forward MW:105286	100	95	51	62	37	19	13	44	29	26	9	29	58	55	16	60	49	43	50	22	29	56	38	24	31	16	9	25	29	30	23	7	17	15	16	17	34	28	25	38	31	20	22	30	28	21
c136	c136.a1	c136.a1.a1	ortho_2SC6G5.16, coelicolor (SSPG_02336T0) atpG, SCO5372, ATP synthase gamma chain 5841782:5842699 forward MW:32989	46	42	32	36	39	19	26	46	36	44	23	48	31	39	22	36	42	45	40	25	25	40	33	52	36	25	18	44	36	32	36	20	25	25	30	27	39	34	30	38	31	27	41	32	17	19
c137	c137.a1	c137.a1.a1	ortho_SC8F4.01c, coelicolor (SSPG_02310T0) SCO5397, large Ala/Glu-rich protein 5865809:5869789 reverse MW:146405	57	59	24	50	44	4	6	56	39	38	4	35	12	40	9	52	47	43	39	5	12	44	44	43	42	12	3	18	38	36	30	5	37	31	22	31	38	45	23	53	47	36	39	36	45	20
c138	c138.a1	c138.a1.a1	ortho_SCH5.06c, coelicolor (SSPG_04113T0) SCO3543, probable DNA topoisomerase I 3915026:3917884 reverse MW:103567	49	49	25	48	32	15	16	36	28	33	11	33	32	40	19	45	32	41	41	15	18	38	36	39	39	17	13	26	30	36	42	13	30	21	29	26	47	38	33	39	40	40	47	40	37	25
c139	c139.a1	c139.a1.a1	ortho_SC4A7.18, lividans (SSPG_05144T0) fabF, SCO2390, beta-ketoacyl synthase 2561801:2563090 forward MW:43809	51	67	26	49	40	15	12	41	32	25	7	17	25	39	11	59	53	49	56	15	20	40	25	24	35	13	7	31	31	29	31	5	21	16	7	23	26	44	29	53	52	37	45	57	40	32
c140	c140.a1	c140.a1.a1	ortho_SC7A8.33c, coelicolor (SSPG_05038T0) SCO2494, putative pyruvate phosphate dikinase 2684904:2687633 reverse MW:98993	10	12	6	10	11	5	4	10	8	11	4	10	15	21	7	23	28	36	28	12	9	24	25	10	26	11	8	15	27	29	20	9	19	20	13	17	31	18	13	18	32	33	33	26	22	18
c140	c140.a2	c140.a2.a1	ortho_SCJ12.20, coelicolor (SSPG_07389T0) SCO0208, pyruvate phosphate dikinase 197221:199917 forward MW:96000	0	0	0	0	5	0	0	3	17	16	0	18	0	0	0	0	7	12	15	1	6	21	14	11	2	6	0	8	24	24	17	4	15	7	13	13	0	16	10	24	54	47	57	39	66	44
c141	c141.a1	c141.a1.a1	ortho_SCD31.28, coelicolor (SSPG_02982T0) rplD, SCO4703, 50S ribosomal protein L4 5128586:5129245 forward MW:23643	56	95	34	45	32	13	16	41	26	34	7	32	23	40	14	49	50	49	41	15	18	45	42	31	35	13	11	29	36	33	39	11	22	22	21	22	37	42	24	41	42	41	40	34	26	18
c142	c142.a1	c142.a1.a1	SCC75A.16c, SCO2270, putative membrane protein. 2438127:2439746 reverse MW:51973	34	29	27	33	31	21	19	34	58	50	32	35	35	25	6	13	33	35	32	20	31	38	40	39	13	24	3	30	32	35	35	16	37	35	35	40	13	35	24	28	34	42	43	43	54	37
c143	c143.a1	c143.a1.a1	ortho_SCF15.02, coelicolor (SSPG_06919T0) SCO0681, putative ferredoxin/ferredoxin-NADP reductase (EC 1.18.1.2) 723181:724545 forward MW:49814	71	89	40	58	35	13	13	42	26	23	6	25	35	50	24	50	49	41	54	25	23	32	30	23	28	18	7	24	21	17	22	7	6	8	3	7	22	40	38	46	51	50	57	66	40	22
c144	c144.a1	c144.a1.a1	ortho_SCH24.21c, coelicolor (SSPG_03753T0) SCO3899, hypothetical protein 4293745:4294827 reverse MW:39229	55	48	35	55	27	9	10	30	25	17	5	19	32	41	19	49	36	35	33	14	25	33	32	18	40	25	13	45	23	25	27	8	18	14	13	14	40	50	46	49	43	50	47	52	51	34
c145	c145.a1	c145.a1.a1	ortho_SCBAC17A6.14c, lividans (SSPG_00363T0) SCO7481, conserved hypothetical protein 8293977:8294552 reverse MW:20104	23	11	7	18	21	3	4	26	37	41	6	47	6	19	2	16	23	20	20	8	10	21	40	54	17	8	2	18	24	26	21	5	26	30	30	31	18	19	15	16	23	19	35	34	5	10
c145	c145.a2	c145.a2.a1	ortho_SCH63.14, coelicolor (SSPG_03896T0) SCO3767, hypothetical protein 4141436:4141891 forward MW:16602	13	17	6	16	16	7	7	16	17	11	3	15	8	13	6	11	14	12	9	4	6	10	11	15	15	13	5	20	17	13	13	3	16	17	7	17	12	28	15	26	13	10	16	13	10	7
c146	c146.a1	c146.a1.a1	ortho_SCD82.16c, lividans (SSPG_03035T0) aspC, SCO4645, aspartate aminotransferase 5069748:5070974 reverse MW:43482	31	28	13	31	25	10	10	25	31	21	13	31	15	20	9	24	33	30	31	16	23	45	33	34	26	17	11	24	48	46	46	16	43	39	43	47	32	36	27	33	52	47	60	62	51	36
c147	c147.a1	c147.a1.a1	ortho_SCI52.02, lividans (SSPG_05894T0) glpK, SCO1660, putative glycerol kinase 1778726:1780264 forward MW:55953	27	19	5	15	7	2	3	10	6	8	3	11	34	52	15	58	62	62	65	22	37	65	73	10	9	5	3	6	8	7	10	3	8	10	4	9	8	64	34	69	80	82	85	77	59	40
c147	c147.a2	c147.a2.a1	ortho_glpK2, coelicolor (SSPG_07091T0) SCO0509, glycerol kinase 2 (ATP:glycerol 3-phosphotransferase) (EC 2.7.1.30) 544194:545717 forward MW:55553	3	0	0	0	3	0	0	4	2	5	0	5	0	0	0	3	3	2	3	0	0	0	4	4	0	0	0	0	0	1	0	0	2	6	3	4	0	0	0	0	2	0	0	0	2	1
c148	c148.a1	c148.a1.a1	ortho_SC6G3.07, lividans (SSPG_01010T0) SC4C6.01, SCO6691, putative phospholipase C 7440399:7442462 forward MW:75714	86	86	49	67	57	24	29	64	35	30	8	29	42	62	29	65	43	39	35	17	27	32	37	32	29	21	14	30	17	24	20	6	14	17	6	14	25	44	30	48	6	16	23	16	18	12
c149	c149.a1	c149.a1.a1	ortho_SCE59.10c, coelicolor (SSPG_04587T0) SCO2951, putative malate oxidoreductase 3207036:3208451 reverse MW:48662	37	31	16	20	22	7	10	31	17	19	7	15	12	17	9	23	27	19	20	6	6	17	12	21	22	7	7	20	18	15	13	6	16	15	16	18	21	22	15	22	19	23	20	26	12	17
c149	c149.a2	c149.a2.a1	ortho_2SC7G11.23, lividans (SSPG_02420T0) SCO5261, putative malic enzyme 5720101:5721330 forward MW:42027	25	21	12	19	15	9	3	18	11	14	4	12	12	23	12	23	18	23	17	5	6	15	16	9	20	12	10	23	14	13	12	7	9	9	8	10	21	21	19	26	17	18	14	13	5	12
c150	c150.a1	c150.a1.a1	ortho_ffh, coelicolor (SSPG_02117T0) SCO5586, signal recognition particle protein 6090281:6091933 forward MW:59163	38	41	21	31	39	15	13	44	39	37	9	33	22	39	13	40	55	46	36	11	18	49	38	31	33	15	11	24	32	39	29	10	33	31	28	28	33	33	25	40	41	36	41	37	37	22
c151	c151.a1	c151.a1.a1	ortho_St6G10A.02c, coelicolor (SSPG_05380T0) SC5F7.37c, SCO2164, putative integral membrane efflux protein 2326327:2329452 reverse MW:108054	26	18	4	16	19	3	2	32	21	19	2	18	5	15	0	23	20	23	20	2	14	37	30	21	44	7	0	25	56	54	44	7	65	65	66	58	44	34	11	44	47	57	49	57	65	60
c152	c152.a1	c152.a1.a1	ortho_SCD31.39, coelicolor (SSPG_02971T0) rplE, SCO4714, 50S ribosomal protein L5 5133796:5134353 forward MW:20853	47	59	27	39	37	11	13	36	29	30	5	23	27	32	12	35	44	42	35	18	19	43	33	25	40	21	14	30	36	35	36	8	31	26	25	25	41	36	26	37	40	45	39	38	37	22
c153	c153.a1	c153.a1.a1	ortho_2SC3B6.02, coelicolor (SSPG_02509T0) SCO5178, putative sulfurylase 5626423:5627601 forward MW:42603	39	40	26	40	31	9	7	51	23	30	7	18	19	34	12	35	32	31	24	8	11	38	29	24	40	15	10	28	33	35	30	4	28	22	24	26	34	52	36	58	49	50	58	50	52	31
c154	c154.a1	c154.a1.a1	ortho_SCF81.21c, coelicolor (SSPG_06836T0) sti1, SCO0762, protease inhibitor precursor 806172:806606 reverse MW:14433	66	73	49	47	28	16	20	40	23	18	13	25	38	38	23	44	54	61	61	32	46	64	58	22	12	17	11	35	15	25	16	12	6	5	5	5	10	50	37	36	42	31	48	31	15	10
c155	c155.a1	c155.a1.a1	ortho_SCE6.21, coelicolor (SSPG_04653T0) SCO2884, putative cytochrome P450. 3138904:3140130 forward MW:44662	58	62	23	49	47	15	18	58	43	34	16	37	22	43	13	52	42	33	29	14	14	30	26	37	27	13	8	27	27	29	24	10	33	34	30	42	33	28	19	26	27	23	24	27	28	22
c156	c156.a1	c156.a1.a1	ortho_SCC54.25c, coelicolor (SSPG_05582T0) SCO1965, putative export associated protein 2104340:2104918 reverse MW:20543	25	28	17	30	31	13	8	31	23	42	5	22	13	23	9	27	29	32	23	5	18	29	27	22	44	20	22	23	48	57	53	16	50	54	50	60	42	26	13	38	33	35	32	37	39	27
c157	c157.a1	c157.a1.a1	ortho_SC1G7.02, coelicolor (SSPG_01355T0) SCO6276, putative secreted protein 6932285:6933607 forward MW:48024	78	90	32	51	22	5	7	26	4	0	0	2	26	47	22	87	32	35	30	10	3	6	7	3	55	28	26	39	49	36	36	14	24	16	15	15	56	32	34	39	33	36	41	36	24	40
c158	c158.a1	c158.a1.a1	ortho_SCBAC36F5.07, lividans (SSPG_06270T0) SCO1296, conserved hypothetical protein 1370791:1372479 forward MW:62548	61	46	28	41	38	11	14	42	38	39	11	25	19	33	12	36	39	39	39	8	16	33	37	33	29	13	6	20	35	35	33	9	39	35	27	34	25	28	22	23	33	32	35	32	25	24
c159	c159.a1	c159.a1.a1	ortho_SCD31.44, coelicolor (SSPG_02966T0) rpsE, SCO4719, 30S ribosomal protein S5 5136149:5136754 forward MW:20499	36	43	32	40	36	12	15	37	23	25	8	25	25	32	19	44	36	37	33	12	20	30	34	32	32	26	17	23	43	39	34	25	26	29	26	2	23	31	28	33	44	52	48	33	31	0
c160	c160.a1	c160.a1.a1	ortho_bldG, lividans (SSPG_04107T0) SCH5.12c, SCO3549, putative anti-sigma factor antagonist 3924250:3924591 reverse MW:12289	31	22	36	30	34	14	26	34	38	36	35	18	32	20	11	18	20	29	30	22	29	39	20	32	19	15	14	26	31	36	26	18	51	56	40	58	16	26	17	33	28	20	27	24	45	31
c161	c161.a1	c161.a1.a1	ortho_SCC22.03c, coelicolor (SSPG_05626T0) SCO1921, putative aminotransferase 2053372:2054628 reverse MW:45870	50	41	22	36	28	12	6	37	36	30	9	30	23	26	9	35	41	46	38	15	30	51	45	29	22	18	10	30	23	31	23	10	22	18	13	19	20	29	26	33	43	42	43	33	36	33
c162	c162.a1	c162.a1.a1	ortho_SC10F4.04c, coelicolor (SSPG_00217T0) SCO7631, putative secreted protein 8457868:8459757 reverse MW:68258	75	73	29	49	38	21	21	64	41	45	10	44	33	44	15	55	30	22	23	5	12	24	27	49	31	14	9	26	28	25	27	5	13	25	17	24	27	41	27	51	11	21	25	18	13	14
c163	c163.a1	c163.a1.a1	ortho_purL, coelicolor (SSPG_03613T0) SCO4079, phosphoribosyl formylglycinamidine synthase II (EC 6.3.5.3) 4471874:4474132 forward MW:79852	37	30	14	33	28	16	8	39	24	38	13	24	21	36	15	43	45	43	47	13	21	42	42	25	32	15	7	22	30	27	30	9	34	32	25	26	25	39	29	27	43	42	52	38	25	15
c164	c164.a1	c164.a1.a1	ortho_2SC6G5.14, coelicolor (SSPG_02338T0) atpH, SCO5370, ATP synthase delta chain 5839153:5839977 forward MW:29183	30	37	17	24	42	14	14	35	44	46	16	43	17	24	11	30	47	47	35	13	19	46	35	39	29	14	6	27	35	33	23	10	36	30	31	28	27	30	22	29	30	28	36	31	24	25
c165	c165.a1	c165.a1.a1	ortho_SC10G8.27c, coelicolor (SSPG_00448T0) SCO7399, possible binding-protein-dependent transport lipoprotein. 8212293:8213276 reverse MW:34094	31	38	20	22	16	20	16	19	36	34	17	27	18	26	12	20	26	24	25	21	22	36	29	27	16	19	11	23	26	30	24	15	44	34	37	36	16	24	19	35	33	37	38	39	53	53
c166	c166.a1	c166.a1.a1	ortho_SCJ12.16c, lividans (SSPG_07393T0) SCO0204, putative luxR family two-component response regulator 194760:195461 reverse MW:25422	18	16	11	19	43	9	6	35	48	46	14	41	9	13	0	7	41	39	37	9	16	50	44	50	20	10	0	18	37	37	41	10	31	25	36	34	17	26	17	35	47	45	47	36	47	33
c166	c166.a2	c166.a2.a1	ortho_SCGD3.19, coelicolor (SSPG_03838T0) SCO3818, putative two-component system response transcriptional regulator 4197519:4198175 forward MW:23651	1	3	1	2	4	1	3	3	5	4	2	4	0	2	0	1	6	4	3	3	2	6	4	5	1	4	0	1	4	4	5	2	4	3	4	4	1	3	1	2	3	4	4	2	5	4
c167	c167.a1	c167.a1.a1	ortho_SCI41.13c, coelicolor (SSPG_05925T0) SCO1630, putative integral membrane protein 1743055:1744680 reverse MW:58612	33	36	16	32	31	8	8	48	46	46	7	46	17	25	1	27	23	23	18	4	8	26	23	44	31	12	3	31	46	54	46	13	46	57	62	63	29	26	19	33	25	23	23	32	17	18
c168	c168.a1	c168.a1.a1	ortho_SCE59.09c, coelicolor (SSPG_04588T0) hup, SCO2950, DNA binding protein Hu (hs1) 3206402:3206683 reverse MW:9851	39	99	32	38	26	14	11	27	22	18	6	28	25	26	21	35	22	21	25	10	14	36	23	24	33	19	16	29	36	38	28	17	35	35	32	32	33	33	22	42	29	28	28	25	45	19
c169	c169.a1	c169.a1.a1	ortho_SC8E4A.05, lividans (SSPG_04894T0) SCO2635, putative aminopeptidase 2861702:2864203 forward MW:92147	43	45	15	35	29	13	10	40	34	32	11	27	20	26	9	36	28	26	25	11	18	20	24	30	38	23	15	36	35	34	35	16	39	42	34	39	33	26	26	35	30	29	29	35	32	18
c170	c170.a1	c170.a1.a1	ortho_bkdC1, coelicolor (SSPG_03842T0) SCGD3.16c, SCO3815, putative dihydrolipoamide acyltransferase component 4193531:4194940 reverse MW:48721	28	28	14	22	21	4	6	18	24	22	7	22	11	16	5	19	26	19	21	5	13	29	24	21	17	7	6	15	17	15	16	5	18	10	15	14	23	17	8	23	18	14	21	15	17	7
c170	c170.a2	c170.a2.a1	ortho_SCBAC19G2.03c, coelicolor (SSPG_04486T0) SCO3048, putative membrane protein 3339881:3341074 reverse MW:42428	16	14	7	16	8	7	4	15	12	14	2	6	4	7	4	9	12	10	11	5	5	9	6	10	16	10	5	18	15	14	15	4	21	18	20	17	16	12	8	21	10	10	11	13	10	11
c170	c170.a3	c170.a3.a1	SSPG_03841T0 | SSPG_03841 | Streptomyces lividans TK24 branched-chain alpha-keto acid dehydrogenase subunit E2 (131 aa)	1	4	3	3	3	2	2	0	3	4	1	2	2	3	0	2	3	2	2	1	3	5	3	2	2	2	0	3	1	0	3	2	2	0	0	1	4	4	2	2	3	1	2	2	1	2
c171	c171.a1	c171.a1.a1	ortho_SCD19.21c, lividans (SSPG_03334T0) SCO4366, putative aminotransferase 4778228:4779319 reverse MW:38828	35	32	11	20	28	11	16	37	21	24	8	22	16	24	9	27	16	16	19	12	13	34	26	30	26	17	14	19	38	40	42	12	38	34	33	40	28	33	27	35	39	35	44	31	54	42
c172	c172.a1	c172.a1.a1	ortho_katA, coelicolor (SSPG_07221T0) SCO0379, catalase (EC 1.11.1.6) 393498:394961 forward MW:55098	27	28	4	27	21	7	8	38	26	23	7	29	7	18	4	27	20	15	14	4	11	20	25	25	45	14	13	23	66	59	53	13	56	58	46	58	41	25	13	23	29	30	42	22	32	31
c172	c172.a2	c172.a2.a1	ortho_SC7H9.02c, coelicolor (SSPG_00257T0) katA2, SCO7590, catalase 8415439:8416959 reverse MW:57336	0	1	0	1	0	0	0	0	0	0	0	1	0	0	0	0	0	0	0	0	0	0	0	1	0	0	0	1	1	3	3	1	3	2	0	0	3	0	1	2	0	0	2	0	0	0
c173	c173.a1	c173.a1.a1	ortho_2SC6G5.40c, coelicolor (SSPG_02311T0) SCO5396, putative cellulose-binding protein 5864669:5865601 reverse MW:34605	39	42	24	39	30	6	14	40	31	26	12	30	25	29	9	30	29	28	29	5	17	28	33	34	33	17	13	28	38	33	28	14	36	34	34	35	31	34	20	35	26	22	29	26	27	28
c174	c174.a1	c174.a1.a1	ortho_SC2A11.13, coelicolor (SSPG_02230T0) SCO5479, oligopeptide ABC transporter ATP-binding protein 5966080:5967177 forward MW:40336	29	23	12	14	16	4	8	20	23	22	8	16	9	10	4	14	12	12	11	9	5	9	10	13	26	17	11	22	18	19	23	14	20	18	21	22	27	15	13	19	13	8	11	12	10	10
c174	c174.a2	c174.a2.a1	ortho_SCBAC31E11.11, lividans (SSPG_02573T0) bldKD, SCO5115, BldKD, putative ABC transporter intracellular ATPase subunit 5561402:5562463 forward MW:38172	18	18	11	14	15	6	8	22	18	24	5	12	7	12	3	11	16	10	12	4	5	11	7	17	19	11	6	18	22	18	25	10	22	17	18	26	25	17	5	15	10	12	9	11	9	13
c174	c174.a3	c174.a3.a1	ortho_SCBAC1A6.35c, coelicolor (SSPG_01515T0) SCO6111, putative oligopeptide ABC transporter ATP-binding protein 6714012:6715769 reverse MW:61224	0	0	0	0	0	3	2	0	0	0	0	0	0	0	0	0	0	0	0	0	0	0	0	0	0	0	0	0	0	0	3	0	0	0	0	0	0	0	0	0	0	0	0	0	0	0
c175	c175.a1	c175.a1.a1	ortho_trxB, coelicolor (SSPG_03762T0) SCH24.12c, SCO3890, thioredoxin reductase (NADPH) 4280582:4281550 reverse MW:34196	50	56	22	41	28	12	11	32	24	30	7	20	19	32	12	45	33	33	33	13	17	33	23	17	27	21	13	34	24	24	31	10	23	19	19	28	24	37	27	38	33	30	36	31	26	24
c175	c175.a2	c175.a2.a1	trxB2, SCO6834, putative thioredoxin reductase. 7605261:7606241 reverse MW:34591	4	1	1	1	1	2	1	2	2	1	1	2	1	1	0	2	3	2	1	1	2	4	3	2	4	2	1	2	1	1	2	1	3	2	1	2	3	4	2	2	3	1	2	2	2	4
c176	c176.a1	c176.a1.a1	ortho_2SC6G5.29, lividans (SSPG_02323T0) SCO5385, putative 3-hydroxybutyryl-coA dehydrogenase 5853124:5853972 forward MW:30071	50	47	35	29	56	23	10	35	39	63	8	15	15	12	9	15	38	32	32	12	16	64	18	40	17	11	7	20	17	19	20	11	60	33	32	36	16	23	11	32	20	35	15	16	40	27
c177	c177.a1	c177.a1.a1	ortho_SCL2.21c, coelicolor (SSPG_06025T0) thrS, SCO1531, threonine-tRNA synthetase 1636966:1638942 reverse MW:74534	32	49	23	27	33	14	14	35	37	32	13	26	19	25	11	35	33	44	39	16	26	41	30	26	21	15	11	18	25	30	22	13	30	31	20	27	15	27	22	22	36	33	32	38	31	19
c178	c178.a1	c178.a1.a1	ortho_SCI41.26, lividans (SSPG_05912T0) pcrA, SCO1643, 20S proteasome alpha-subunit 1757649:1758413 reverse MW:27851	23	26	7	34	33	7	9	53	44	54	8	44	16	19	6	28	41	45	40	9	12	40	39	42	27	10	7	22	21	27	32	8	30	35	24	29	31	30	17	33	20	30	30	29	30	15
c179	c179.a1	c179.a1.a1	ortho_SCBAC20F6.04, coelicolor (SSPG_02628T0) SCO5061, putative ATP/GTP binding protein 5500594:5501682 forward MW:39441	25	33	20	25	30	19	13	32	32	28	10	20	25	31	16	36	41	41	44	23	25	34	32	17	24	18	12	26	24	20	21	9	18	27	23	35	22	33	27	35	29	31	37	33	33	22
c180	c180.a1	c180.a1.a1	ortho_SCD40A.06, coelicolor (SSPG_03020T0) rspG, SCO4660, 30S ribosomal protein S7 5089319:5089789 forward MW:17431	36	40	24	38	29	12	10	36	26	20	9	28	20	35	14	30	38	32	27	14	20	38	24	29	35	18	11	32	26	27	22	15	22	22	24	23	30	27	31	37	28	36	31	35	33	12
c181	c181.a1	c181.a1.a1	ortho_leuB, lividans (SSPG_02185T0) SCO5522, 3-isopropylmalate dehydrogenase 6015259:6016302 forward MW:36688	22	17	9	18	37	17	16	38	17	24	5	16	14	25	6	19	30	22	25	14	19	39	37	21	25	16	11	15	32	27	28	11	32	36	26	29	29	41	28	44	46	49	48	41	37	23
c182	c182.a1	c182.a1.a1	ortho_SCC121.22c, coelicolor (SSPG_05012T0) SCO2519, putative membrane protein 2714777:2716855 reverse MW:71731	13	3	7	11	40	15	15	44	31	34	10	36	2	5	0	4	4	1	3	0	0	5	6	39	55	30	19	40	60	67	64	20	75	69	74	66	59	30	18	43	14	21	14	26	5	12
c183	c183.a1	c183.a1.a1	ortho_SCC75A.32c, lividans (SSPG_05255T0) SCO2286, putative alkaline phosphatase. 2456145:2457821 reverse MW:61534	67	52	29	40	41	18	25	48	40	26	16	44	32	49	22	42	22	23	24	8	14	14	31	40	28	15	13	24	24	22	20	3	12	18	16	15	21	34	32	42	17	23	19	18	11	9
c184	c184.a1	c184.a1.a1	ortho_pgm, coelicolor (SSPG_00405T0) SCO7443, phosphoglucomutase. 8256653:8258293 forward MW:57487	29	31	20	23	24	13	13	36	35	40	17	43	17	25	6	20	24	26	21	12	14	31	39	40	22	19	7	23	29	33	32	9	36	34	31	35	26	28	15	30	33	26	30	31	27	22
c185	c185.a1	c185.a1.a1	ortho_murG, lividans (SSPG_05459T0) SC4A10.17c, SCO2084, putative UDP-N-acetylglucosamine-N-acetylmuramyl-(pentapeptide) pyrophosphoryl-undecaprenol N-acetylglucosamine transferase 2236729:2237823 reverse MW:38810	42	46	20	35	40	11	6	37	34	44	5	21	23	36	11	34	34	37	35	9	17	44	33	25	26	10	8	12	28	35	34	7	22	15	19	14	23	30	20	26	30	30	39	32	20	10
c185	c185.a2	c185.a2.a1	SCJ4.50, SCO0069, hypothetical protein 56225:59383 forward MW:114192	0	0	0	0	0	0	0	0	0	0	0	0	0	0	0	0	0	0	0	0	0	0	0	0	0	0	0	0	3	0	6	0	0	0	0	0	0	0	0	0	0	3	0	0	0	0
c186	c186.a1	c186.a1.a1	ortho_SC6A9.10c, lividans (SSPG_02077T0) SCO5657, aldehyde dehydrogenase 6156130:6157569 forward MW:51729	41	36	25	40	37	21	17	35	37	33	17	30	18	33	20	34	28	35	34	15	19	22	24	34	30	11	13	23	27	34	24	10	27	27	26	35	33	21	19	22	20	22	21	23	16	9
c187	c187.a1	c187.a1.a1	ortho_SCBAC25F8.08, coelicolor (SSPG_00333T0) htpG, SCO7516, heat shock protein 8329972:8331888 forward MW:71629	33	40	14	24	34	13	8	44	31	37	9	25	14	25	10	22	29	32	36	15	16	26	35	24	29	14	6	19	25	31	25	6	25	25	17	25	36	28	26	41	29	24	27	38	30	23
c188	c188.a1	c188.a1.a1	ortho_SCD63A.25, lividans (SSPG_02868T0) purH, SCO4814, bifunctional purine biosynthesis protein 5241974:5243545 forward MW:55011	33	30	19	21	23	9	6	31	28	27	10	26	14	25	5	27	33	37	38	13	20	55	34	29	21	11	6	17	21	24	25	9	22	21	23	17	24	34	20	43	44	40	48	40	34	21
c189	c189.a1	c189.a1.a1	ortho_SCG22.28c, lividans (SSPG_06483T0) SCO1082, putative electron transfer flavoprotein, beta subunit 1142777:1143565 reverse MW:27718	44	50	25	32	36	11	12	26	33	49	13	18	22	16	5	28	42	37	32	8	13	92	34	32	19	9	7	16	21	25	21	5	21	22	11	16	17	23	13	37	35	29	38	26	25	18
c190	c190.a1	c190.a1.a1	ortho_SCC88.26c, coelicolor (SSPG_04912T0) valS, SCO2615, valyl tRNA synthetase 2838957:2841581 reverse MW:97536	49	38	21	32	32	10	9	27	23	34	6	27	21	27	12	25	38	34	34	6	22	35	39	22	31	6	7	22	29	28	26	7	27	23	12	25	28	27	15	29	38	32	32	31	24	22
c191	c191.a1	c191.a1.a1	ortho_SC9A10.09, coelicolor (SSPG_01991T0) SCO5745, hypothetical protein SC9A10.09 6267805:6269490 forward MW:61047	22	33	21	22	26	17	9	28	26	35	22	29	19	23	13	22	31	35	31	15	21	35	29	30	20	14	10	28	24	27	24	10	31	25	17	23	27	22	20	31	29	38	27	32	42	23
c192	c192.a1	c192.a1.a1	ortho_SC7B7.06, coelicolor (SSPG_01619T0) SCO6009, periplasmic solute-binding protein 6589575:6590690 forward MW:39215	47	53	27	35	37	19	26	35	43	33	19	34	21	34	17	37	16	14	16	9	12	19	12	44	32	14	15	22	38	32	30	12	33	36	38	36	30	24	12	24	15	13	15	14	11	8
c193	c193.a1	c193.a1.a1	ortho_SCI7.26, coelicolor (SSPG_05639T0) SCO1908, putative large secreted protein 2044380:2046221 forward MW:64679	52	42	19	41	30	8	8	40	33	32	6	37	18	42	7	42	30	25	25	4	6	24	27	42	25	12	9	21	26	31	32	6	32	36	22	27	24	31	17	38	15	31	22	20	17	11
c194	c194.a1	c194.a1.a1	ortho_SCE9.27c, lividans (SSPG_04134T0) SCO3420, putative aldehyde dehydrogenase 3785440:3786900 reverse MW:51967	35	33	18	32	32	12	12	33	16	26	7	19	15	18	10	23	26	23	23	8	10	24	24	16	40	13	9	23	34	34	34	14	34	34	37	36	33	35	16	27	29	32	26	31	33	33
c195	c195.a1	c195.a1.a1	SCO6593, undefined product 7306616:7310059 reverse MW:119010	38	35	16	26	19	5	4	23	20	17	7	26	12	33	8	31	23	21	23	3	8	19	14	24	44	15	6	23	45	48	51	10	59	56	43	46	42	37	20	36	25	25	22	21	12	15
c196	c196.a1	c196.a1.a1	ortho_SC9C5.20c, coelicolor (SSPG_06059T0) aroF, SCO1496, chorismate synthase 1598090:1599274 reverse MW:41559	25	32	19	25	28	11	12	32	28	40	12	25	22	24	6	25	27	33	22	13	19	30	26	30	26	9	10	20	26	31	28	11	26	33	25	23	33	30	16	35	27	35	28	28	27	27
c197	c197.a1	c197.a1.a1	ortho_2SCD60.07, coelicolor (SSPG_03641T0) SCO4041, putative transferase 4435468:4436112 forward MW:23236	27	31	19	29	26	17	12	37	33	33	12	20	16	21	8	24	42	32	34	16	23	45	37	23	23	14	5	25	27	24	28	12	26	18	28	22	24	23	25	29	32	30	35	28	28	13
c198	c198.a1	c198.a1.a1	ortho_SCD84.06c, coelicolor (SSPG_03549T0) pstB, SCO4139, phosphate ABC transport system ATP-binding protein 4553636:4554412 reverse MW:28224	44	24	17	42	35	10	10	37	40	27	9	29	22	28	7	39	29	26	28	5	7	17	27	32	26	11	8	24	38	35	29	7	31	33	29	34	29	29	16	32	18	22	26	24	17	21
c199	c199.a1	c199.a1.a1	ortho_SC1G7.10, lividans (SSPG_02172T0) SCO6284, putative decarboxylase 6943673:6945265 forward MW:57334	40	50	22	33	31	9	6	33	14	16	6	17	20	30	12	40	46	35	33	15	22	31	22	15	28	13	8	21	12	16	16	3	10	9	4	6	26	33	33	38	26	45	41	49	34	27
c200	c200.a1	c200.a1.a1	ortho_SCD35.16, coelicolor (SSPG_03157T0) SCO4509, hypothetical protein SCD35.16 4933781:4934155 forward MW:14007	29	26	20	29	30	12	20	26	33	25	19	22	11	27	10	22	28	24	33	13	22	23	36	17	23	18	14	25	33	28	23	18	25	24	32	28	17	16	21	21	29	21	26	25	31	32
c201	c201.a1	c201.a1.a1	ortho_SC1A8A.11, coelicolor (SSPG_06163T0) SCO1391, phosphoenolpyruvate-protein phosphotransferase 1474827:1476497 forward MW:57272	27	29	19	17	24	11	11	24	28	36	17	19	16	15	8	20	27	28	26	15	24	36	25	20	30	22	12	30	29	30	26	12	31	21	23	26	25	22	21	28	37	35	28	31	35	28
c202	c202.a1	c202.a1.a1	ortho_SC1A8A.08c, coelicolor (SSPG_06171T0) SCO1388, putative mannose-1-phosphate guanyltransferase 1465266:1467761 reverse MW:89609	30	34	16	31	31	17	10	41	35	32	14	22	21	30	9	23	34	33	33	20	25	35	38	23	28	11	7	17	24	22	22	8	22	17	16	24	27	28	22	35	34	27	27	28	20	16
c203	c203.a1	c203.a1.a1	ortho_hisC2, lividans (SSPG_03719T0) SCD78.11, SCO3944, putative histidinol-phophate aminotransferase 4339564:4340643 forward MW:38762	35	35	16	26	34	14	11	45	34	38	11	32	15	30	7	22	30	32	30	15	27	38	34	32	20	13	7	18	26	26	27	9	19	22	20	22	19	27	13	26	31	33	31	23	23	18
c204	c204.a1	c204.a1.a1	ortho_SC9C5.29c, coelicolor (SSPG_06050T0) rspD, SCO1505, 30S ribosomal protein S4 1608976:1609590 reverse MW:23579	38	50	34	32	24	13	9	33	19	20	10	22	20	30	17	28	28	37	28	13	13	28	22	22	29	21	16	38	23	25	21	12	16	18	12	18	30	31	26	41	30	29	23	27	22	15
c205	c205.a1	c205.a1.a1	ortho_rplQ, coelicolor (SSPG_02955T0) SCO4730, 50S ribosomal protein L17 5143543:5144049 forward MW:18130	51	35	15	31	24	13	14	26	23	21	8	13	16	28	13	31	31	31	25	6	9	29	30	25	29	19	11	32	27	25	28	8	34	26	21	25	29	27	18	32	25	26	31	37	23	26
c206	c206.a1	c206.a1.a1	ortho_gatA, coelicolor (SSPG_02210T0) SC8D9.11, SCO5499, probable Glu-tRNA Gln amidotransferase subunit 5985116:5986609 forward MW:52270	31	29	25	33	24	16	14	37	34	29	10	24	21	29	17	36	31	31	34	19	14	35	29	31	24	15	10	27	21	24	24	10	20	16	17	16	21	19	20	32	27	25	37	33	26	13
c207	c207.a1	c207.a1.a1	ortho_SCE15.06, lividans (SSPG_04268T0) SCO3289, hypothetical protein 3637593:3639203 forward MW:58897	10	9	7	11	30	9	9	47	39	47	17	36	6	5	0	2	17	13	14	2	11	23	21	48	25	12	9	17	40	42	45	14	56	64	67	58	32	12	10	14	15	25	17	15	35	24
c208	c208.a1	c208.a1.a1	ortho_SCI41.06, coelicolor (SSPG_05932T0) SCO1623, hypothetical protein SCI41.06 1737167:1738009 forward MW:31483	37	41	16	22	18	6	8	30	16	24	3	20	14	26	1	18	26	24	21	7	11	17	27	20	14	12	0	17	24	20	21	1	10	13	8	15	18	22	22	30	27	21	31	21	23	18
c208	c208.a2	c208.a2.a1	ortho_SCI52.08c, coelicolor (SSPG_05888T0) SCO1666, putative phosphatase 1785910:1786596 reverse MW:24439	8	9	3	4	6	0	3	9	6	10	2	6	3	3	1	9	5	6	5	0	2	9	7	8	10	2	1	3	8	6	7	0	6	4	3	10	6	9	6	6	6	6	4	7	9	2
c209	c209.a1	c209.a1.a1	ortho_SC1G7.09, coelicolor (SSPG_01348T0) SCO6283, conserved hypothetical protein 6942661:6943506 forward MW:29783	63	63	21	37	13	8	9	20	13	9	9	1	26	27	13	29	16	10	12	10	5	4	7	6	32	22	24	35	60	39	44	20	34	28	24	35	33	29	16	29	37	24	25	19	15	29
c210	c210.a1	c210.a1.a1	ortho_leuS, coelicolor (SSPG_04960T0) SCO2571, leucyl-tRNA synthetase. 2775536:2778436 reverse MW:107129	48	42	20	37	33	20	14	34	27	23	11	27	17	30	13	34	33	39	39	9	17	25	29	28	29	17	8	21	21	24	25	7	21	20	18	25	27	14	20	24	22	24	27	25	10	12
c211	c211.a1	c211.a1.a1	ortho_SCK7.17c, coelicolor (SSPG_02644T0) fumB, SCO5044, fumarate hydratase class I 5483741:5485417 reverse MW:60768	29	21	14	26	28	7	6	28	34	33	7	29	12	28	8	36	29	26	28	8	17	38	30	22	34	9	10	16	23	23	27	10	30	20	26	24	31	28	17	31	31	26	26	27	23	25
c212	c212.a1	c212.a1.a1	ortho_SCL2.13c, coelicolor (SSPG_06033T0) SCO1523, hypothetical protein SCL2.13c 1627456:1628367 reverse MW:32169	37	40	24	30	26	15	12	25	18	18	5	13	24	29	14	34	27	27	26	18	16	21	21	14	25	16	17	31	26	27	26	9	20	21	13	20	23	30	31	31	33	25	31	25	24	22
c213	c213.a1	c213.a1.a1	ortho_SCE7.12c, lividans (SSPG_04210T0) SCO3345, dihydroxy acid dehydratase 3702758:3704611 reverse MW:65116	17	17	12	22	27	12	12	33	27	28	9	25	18	31	3	24	29	24	32	6	17	41	32	28	21	6	10	14	23	29	29	8	22	21	27	22	19	36	23	42	23	38	33	32	32	23
c214	c214.a1	c214.a1.a1	ortho_SCP8.30, coelicolor (SSPG_02522T0) SCO5167, conserved hypothetical protein 5615432:5616214 forward MW:27320	34	30	19	17	33	13	10	36	21	31	13	21	22	17	9	24	25	29	20	11	24	36	30	23	18	7	11	15	23	25	18	10	32	22	29	27	19	19	10	22	29	35	28	29	40	25
c215	c215.a1	c215.a1.a1	ortho_rpsF, coelicolor (SSPG_03746T0) SCH24.28, SCO3906, putative 30S ribosomal protein S6 4303241:4303531 forward MW:11177	28	34	24	26	27	8	12	28	17	22	5	13	16	26	8	31	30	33	31	12	14	26	17	14	24	16	14	23	37	28	20	12	29	25	25	27	25	23	24	21	29	30	30	33	29	18
c216	c216.a1	c216.a1.a1	ortho_SCH5.05c, lividans (SSPG_04114T0) SCO3542, integral membrane protein with kinase activity 3911609:3914878 reverse MW:115742	28	33	20	27	24	10	9	34	31	33	10	35	11	23	7	38	27	34	36	12	17	23	31	31	35	12	6	19	25	22	29	7	25	28	25	20	31	21	16	20	26	17	27	21	22	18
c217	c217.a1	c217.a1.a1	ortho_SCH63.39, coelicolor (SSPG_03870T0) SCO3792, putative methionyl tRNA synthetase 4169610:4171226 forward MW:59741	46	44	14	27	28	9	8	35	17	26	5	26	11	25	7	43	36	35	28	8	14	32	30	27	26	5	4	19	30	32	24	5	23	20	20	24	21	23	10	26	32	24	27	34	25	12
c218	c218.a1	c218.a1.a1	ortho_SCC80.03c, coelicolor (SSPG_04909T0) clpP2, SCO2618, ATP dependent Clp protease proteolytic subunit 2 2844276:2844986 reverse MW:26100	28	31	23	30	19	4	7	20	21	19	6	20	14	27	6	25	19	20	21	3	11	20	17	18	33	14	10	28	31	32	22	12	31	34	34	33	36	32	23	37	25	24	25	28	28	25
c219	c219.a1	c219.a1.a1	ortho_SCF42.15c, coelicolor (SSPG_06894T0) SCO0705, hypothetical protein SCF42.15c. 744945:745763 reverse MW:30602	22	19	4	15	15	1	7	20	19	17	3	17	5	17	3	19	18	15	18	2	7	10	17	22	21	10	2	21	27	31	31	6	32	36	36	38	28	27	9	26	21	21	19	25	29	22
c219	c219.a2	c219.a2.a1	ortho_SC2H2.15, coelicolor (SSPG_00231T0) SCO7617, hypothetical protein 8443999:8444814 forward MW:29573	6	4	5	7	6	0	3	9	6	9	2	6	0	5	1	6	7	3	6	2	6	6	3	7	3	0	2	3	6	5	4	2	3	3	3	4	7	6	4	4	5	6	4	6	7	0
c220	c220.a1	c220.a1.a1	ortho_SCD8A.17c, coelicolor (SSPG_03449T0) SCO4244, hypothetical protein SCD8A.17c 4650398:4652356 reverse MW:70806	28	26	12	24	21	11	8	33	24	24	12	28	15	22	6	27	24	21	23	8	14	24	27	29	23	10	9	24	27	28	28	10	23	19	19	20	24	33	16	40	31	26	32	41	28	23
c221	c221.a1	c221.a1.a1	ortho_rpsP, lividans (SSPG_02112T0) SCO5591, 30S ribosomal protein S16 6097191:6097610 forward MW:15164	35	38	20	27	22	12	10	28	19	22	5	25	13	27	10	27	25	36	27	14	15	21	29	26	22	14	12	17	24	29	35	10	22	24	21	29	24	19	14	23	27	26	41	33	19	14
c222	c222.a1	c222.a1.a1	ortho_SCC75A.17c, lividans (SSPG_05270T0) SCO2271, hypothetical protein SCC75A.17c. 2439787:2441220 reverse MW:48242	34	32	30	29	32	13	12	33	41	37	10	34	28	28	6	17	52	42	45	14	26	42	48	37	5	9	2	18	12	15	19	6	8	9	5	9	4	22	20	22	30	29	37	29	16	10
c223	c223.a1	c223.a1.a1	ortho_SCE33.15c, coelicolor (SSPG_04526T0) SCO3013, putative two-component system response regulator 3288889:3289578 reverse MW:25248	21	31	14	12	22	10	4	26	18	38	8	11	10	11	6	16	21	18	18	10	13	32	20	16	18	12	7	11	14	19	15	5	32	23	25	24	15	12	8	17	19	20	16	14	26	22
c223	c223.a2	c223.a2.a1	ortho_SCCB12.07c, coelicolor (SSPG_02397T0) SCO5283, putative two-component system response regulator 5755073:5755807 reverse MW:26930	11	9	5	7	6	0	0	6	6	7	1	6	3	5	0	10	9	4	6	0	5	9	7	8	6	4	0	4	8	5	6	1	2	7	7	4	11	5	5	9	8	11	6	7	8	4
c224	c224.a1	c224.a1.a1	ortho_lepA, coelicolor (SSPG_04970T0) SCO2562, GTP-binding protein. 2764588:2766456 reverse MW:68347	26	28	14	23	32	11	6	27	29	31	14	23	17	23	13	33	33	26	25	12	19	31	30	21	24	9	12	20	30	29	24	10	25	16	13	17	23	29	21	25	29	27	32	36	17	20
c225	c225.a1	c225.a1.a1	ortho_hemB, coelicolor (SSPG_04248T0) SCE68.09c, SCO3311, delta-aminolevulinic acid dehydratase 3662049:3663041 reverse MW:35453	18	20	9	25	22	12	11	23	30	41	17	24	25	21	7	17	43	41	41	21	28	53	31	32	18	12	8	23	15	12	15	8	10	8	9	11	15	23	24	21	29	33	34	21	40	20
c226	c226.a1	c226.a1.a1	ortho_SCD84.19, coelicolor (SSPG_03536T0) SCO4152, putative secreted 5'-nucleotidase 4568799:4570637 forward MW:64435	37	30	16	39	22	4	12	31	19	12	4	17	30	43	15	49	18	22	22	5	11	15	15	15	17	14	10	24	26	26	18	4	17	24	18	18	22	45	29	34	19	28	29	37	28	17
c227	c227.a1	c227.a1.a1	ortho_SC6A11.20, coelicolor (SSPG_02265T0) glgP, SC3D11.01, SCO5444, putative glycogen phosphorylase 5922464:5925088 forward MW:96298	12	11	5	9	26	1	2	25	35	32	7	25	5	9	0	7	28	24	17	3	12	28	24	25	25	8	6	12	36	40	36	8	50	53	41	46	18	17	15	29	29	33	35	26	38	28
c228	c228.a1	c228.a1.a1	ortho_SCH17.05, coelicolor (SSPG_04086T0) SCO3571, putative transcriptional regulator 3950325:3950999 forward MW:24643	24	26	17	27	25	7	10	25	31	36	5	24	11	19	6	19	21	27	26	7	13	28	22	21	28	12	7	16	25	27	23	7	36	42	38	50	17	19	14	18	21	25	23	22	34	25
c229	c229.a1	c229.a1.a1	ortho_SCE15.20c, coelicolor (SSPG_04255T0) SCE68.01c, SCO3303, putative lysyl-tRNA synthetase 3652258:3654000 reverse MW:63519	42	44	17	29	32	9	14	37	24	34	8	29	21	29	4	25	32	39	32	10	20	33	34	35	21	7	6	14	19	17	12	4	15	17	15	19	24	19	7	20	25	28	26	22	25	13
c230	c230.a1	c230.a1.a1	ortho_SCBAC28G1.03, coelicolor (SSPG_02612T0) actVA2, SCO5077, hypothetical protein 5519497:5519892 forward MW:14422	13	14	3	5	14	2	1	18	24	21	1	40	2	7	1	9	16	8	8	0	6	31	30	29	15	0	2	5	29	29	22	2	42	43	37	43	12	15	6	13	47	62	49	34	56	56
c231	c231.a1	c231.a1.a1	ortho_SCBAC28G1.05, coelicolor (SSPG_02610T0) actVA4, SCO5079, conserved hypothetical protein 5520857:5521741 forward MW:32102	2	0	0	0	4	0	0	4	6	4	0	8	0	1	0	2	9	4	3	0	9	22	22	7	20	0	6	1	30	27	27	5	52	48	39	46	14	11	0	9	50	73	63	47	96	74
c232	c232.a1	c232.a1.a1	ortho_SCD31.27, coelicolor (SSPG_02983T0) rplC, SCO4702, 50S ribosomal protein L3 5127933:5128577 forward MW:22769	41	61	25	30	19	5	5	26	14	19	4	15	13	17	7	27	25	28	22	4	11	29	22	14	21	11	8	25	26	25	20	7	21	24	19	24	21	27	22	30	29	26	29	32	38	27
c233	c233.a1	c233.a1.a1	ortho_gluB, lividans (SSPG_01955T0) SCO5776, glutamate periplasmic binding protein 6313610:6314446 reverse MW:29554	34	39	17	20	28	4	5	22	28	28	9	22	16	17	11	20	19	25	17	2	13	20	20	20	30	18	10	30	26	30	28	9	24	26	30	30	27	20	19	35	27	23	17	33	23	20
c234	c234.a1	c234.a1.a1	ortho_SC6A11.02, coelicolor (SSPG_02283T0) pfk2, SCO5426, 6-phosphofructokinase 5897944:5898969 forward MW:36434	14	14	11	13	11	10	6	17	12	14	9	12	13	10	7	10	17	20	18	9	12	19	14	17	16	8	6	16	13	19	16	8	12	14	11	14	14	12	9	17	17	18	18	18	19	15
c234	c234.a2	c234.a2.a1	ortho_2SCG58.14, coelicolor (SSPG_06352T0) pfk3, SCO1214, 6-phosphofructokinase 1285457:1286482 forward MW:36432	14	11	9	7	11	9	7	6	5	10	3	3	8	15	6	12	10	11	14	9	6	9	9	5	9	2	3	7	6	7	2	2	3	2	2	2	7	13	14	14	15	13	12	12	12	12
c235	c235.a1	c235.a1.a1	ortho_SCI52.18c, coelicolor (SSPG_05878T0) SCO1676, putative peptidase 1795655:1796992 reverse MW:47848	23	23	16	23	29	14	10	29	31	25	11	16	13	24	12	31	30	28	25	11	23	35	37	24	15	11	6	20	20	24	21	9	18	14	16	21	16	28	17	27	27	28	33	26	23	23
c236	c236.a1	c236.a1.a1	ortho_SCC121.07c, coelicolor (SSPG_05026T0) glyS, SCO2504, glycyl-tRNA synthetase 2702461:2703843 reverse MW:52408	41	47	13	19	34	8	5	46	27	34	4	19	13	27	8	30	34	29	25	9	12	26	22	25	20	11	6	20	25	26	24	6	27	22	23	28	22	18	13	27	20	18	23	22	20	20
c237	c237.a1	c237.a1.a1	ortho_SCE6.15, lividans (SSPG_04659T0) SCO2878, hypothetical protein SCE6.15. 3131349:3133898 forward MW:88527	28	33	18	27	22	8	9	29	28	28	6	27	12	19	5	24	23	15	20	7	7	22	22	29	29	8	4	22	31	29	27	6	19	13	14	24	33	37	22	32	33	28	34	34	24	21
c238	c238.a1	c238.a1.a1	ortho_gltX, coelicolor (SSPG_02159T0) SCO5547, glutamyl-tRNA synthetase 6046263:6047747 forward MW:54885	29	31	17	22	20	14	14	27	20	22	10	17	16	21	13	23	27	20	23	9	16	27	26	18	24	14	9	23	29	28	28	10	28	22	21	21	25	30	19	33	31	25	28	30	22	12
c239	c239.a1	c239.a1.a1	ortho_SCBAC19G2.06c, coelicolor (SSPG_04483T0) fadE, SCO3051, acyl-CoA dehydrogenase FadE 3343069:3344226 reverse MW:41450	38	61	21	29	15	9	8	21	11	15	8	9	13	22	12	27	20	23	18	7	10	17	14	16	19	9	6	22	16	14	14	9	14	9	14	17	17	15	9	22	16	13	16	15	11	3
c239	c239.a2	c239.a2.a1	ortho_acd, lividans (SSPG_06126T0) SCO1428, acyl-CoA dehydrogenase (EC 1.3.99.-). 1523218:1524393 reverse MW:41625	16	14	4	9	6	0	0	5	4	9	2	4	4	7	2	13	7	7	8	2	4	5	4	2	10	3	2	5	7	9	8	1	6	10	8	8	10	8	6	4	5	1	5	6	4	2
c240	c240.a1	c240.a1.a1	ortho_SCI51.33, coelicolor (SSPG_05757T0) SCI5.01, SCO1793, hypothetical protein 1922916:1923698 forward MW:28458	37	38	14	32	34	6	10	41	40	36	6	22	13	27	4	30	28	25	21	6	14	27	24	20	20	4	5	15	26	25	30	5	25	30	27	31	24	22	11	15	18	17	25	21	25	14
c241	c241.a1	c241.a1.a1	ortho_SCE50.03, coelicolor (SSPG_04563T0) SCO2975, hypothetical protein SCE50.03 3236736:3240773 forward MW:135331	27	28	14	20	25	14	8	30	30	31	9	23	14	25	6	26	28	30	21	9	14	29	28	26	17	18	9	20	29	26	30	13	19	19	21	23	27	23	21	28	27	22	27	24	20	7
c242	c242.a1	c242.a1.a1	ortho_SC10A9.20c, lividans (SSPG_06181T0) SCO1378, putative glycine dehydrogenase 1454780:1457665 reverse MW:102809	34	34	15	33	22	12	8	37	20	28	4	14	16	20	10	32	24	30	27	8	12	24	26	17	26	14	6	19	33	28	30	9	13	21	15	12	30	24	15	21	25	24	29	30	23	15
c243	c243.a1	c243.a1.a1	ortho_2SCK8.06, coelicolor (SSPG_02803T0) SCO4880, putative transferase 5312074:5313348 forward MW:44313	42	39	21	24	18	14	10	28	22	21	7	15	20	26	8	40	33	30	21	5	11	26	26	17	29	11	9	23	21	24	28	7	14	15	11	14	33	28	21	32	24	22	24	27	17	12
c244	c244.a1	c244.a1.a1	ortho_SCE25.18c, coelicolor (SSPG_04457T0) SCO3077, putative cystathionine beta-synthase 3370358:3371743 reverse MW:48932	36	23	13	24	26	15	16	29	23	24	10	26	20	30	11	31	26	24	21	19	15	24	19	25	22	11	9	22	23	26	21	12	17	12	15	18	28	24	26	27	24	19	27	25	23	13
c245	c245.a1	c245.a1.a1	ortho_SCH10.37c, coelicolor (SSPG_04000T0) SCO3659, hypothetical protein 4037974:4038510 reverse MW:20381	35	35	17	27	18	4	9	27	23	25	6	20	7	19	9	26	26	24	26	2	12	19	31	23	25	6	4	22	27	26	22	6	24	26	28	31	23	20	15	30	29	26	30	30	20	15
c246	c246.a1	c246.a1.a1	ortho_SC8E4A.10, lividans (SSPG_04889T0) asd, SCO2640, aspartate semialdehyde dehydrogenase 2870836:2871858 forward MW:35763	37	34	16	32	18	8	8	27	12	13	6	16	19	23	12	33	22	24	24	11	10	25	19	10	30	14	9	18	24	25	26	7	12	13	9	17	24	32	22	43	25	26	30	31	29	29
c247	c247.a1	c247.a1.a1	ortho_SCI41.37, coelicolor (SSPG_05900T0) SCO1654, putative two-component response regulator 1769156:1769827 forward MW:24108	11	10	6	9	21	6	8	19	21	28	6	17	6	12	3	11	24	25	18	9	13	31	26	15	10	10	2	11	10	16	17	3	22	14	18	20	11	12	9	13	14	16	18	19	17	11
c247	c247.a2	c247.a2.a1	ortho_SCH10.31c, coelicolor (SSPG_04006T0) SCO3653, putative two-component system regulator 4031298:4032044 reverse MW:25805	4	4	4	5	8	1	2	9	8	7	1	8	2	1	0	5	10	8	5	2	0	5	10	6	2	2	1	2	2	4	3	2	2	2	1	3	1	3	1	2	3	2	2	2	2	1
c247	c247.a3	c247.a3.a1	ortho_SC1A9.04, coelicolor (SSPG_01488T0) SCO6140, putative response regulator 6741629:6742288 forward MW:23595	0	2	2	1	3	1	1	2	2	4	1	5	1	0	0	1	2	4	1	1	0	0	4	5	2	1	1	1	1	4	2	1	2	2	2	2	1	3	2	4	5	3	4	3	2	0
c247	c247.a4	c247.a4.a1	ortho_SCH63.03c, coelicolor (SSPG_03907T0) SCO3756, putative two component system response regulator 4128977:4129651 reverse MW:24096	2	0	2	1	3	1	1	2	3	2	1	4	1	0	0	3	3	4	2	1	2	0	3	3	3	1	1	2	1	2	3	1	1	2	1	1	1	3	1	1	1	1	2	3	3	0
c247	c247.a5	c247.a5.a1	ortho_SCH10.18c, coelicolor (SSPG_04019T0) SCO3640, putative two-component system regulator 4017819:4018505 reverse MW:24658	2	0	1	0	3	2	1	2	0	2	1	4	1	0	0	2	4	2	1	1	0	1	3	2	3	1	1	1	1	2	2	1	1	2	3	3	1	2	2	2	3	3	3	4	1	0
c247	c247.a6	c247.a6.a1	ortho_SCAH10.19, coelicolor (SSPG_01378T0) SCO6254, putative response regulator 6876381:6877070 forward MW:24557	1	1	0	3	4	0	0	1	1	3	0	3	0	1	0	4	4	4	2	0	1	2	3	3	1	0	0	0	2	1	1	0	0	0	0	0	1	1	1	2	2	3	2	1	2	0
c247	c247.a7	c247.a7.a1	ortho_SC1A6.11, coelicolor (SSPG_01262T0) SCO6422, hypothetical protein 7091758:7092432 forward MW:23676	0	0	1	0	3	1	1	2	0	1	1	2	2	0	0	1	3	2	1	1	0	0	2	1	1	1	1	2	2	3	3	1	2	1	1	1	1	2	2	2	1	1	3	2	2	0
c247	c247.a8	c247.a8.a1	SC3A7.31, SCO6363, putative two-component regulator 7024013:7024681 forward MW:23875	0	0	1	0	2	2	1	2	0	1	1	2	1	0	0	1	2	2	1	3	0	0	2	2	1	1	1	1	1	2	2	1	1	1	1	1	1	2	1	2	1	1	2	3	1	0
c247	c247.a9	c247.a9.a1	ortho_SCH10.16c, coelicolor (SSPG_04021T0) SCO3638, putative two-component system regulator 4015725:4016390 reverse MW:23882	0	0	1	0	2	1	1	2	0	2	1	2	1	0	0	1	2	2	1	1	0	0	2	3	1	1	1	1	1	2	2	1	1	1	1	1	1	2	1	2	1	1	2	2	1	0
c247	c247.b10	c247.b10.a1	ortho_SCI11.34, coelicolor (SSPG_05810T0) SCO1745, putative two-component system response regulator 1865045:1865710 forward MW:24061	0	0	1	0	2	1	1	1	0	1	1	2	1	0	0	1	2	2	1	1	0	0	2	1	2	1	1	1	1	2	2	1	1	1	1	1	1	2	1	1	1	1	2	2	2	0
c247	c247.b11	c247.b11.a1	ortho_SCD19.18, coelicolor (SSPG_03336T0) SCO4363, putative two component system response regulator 4776849:4777529 forward MW:23700	2	0	0	0	0	0	0	0	3	0	0	1	0	1	0	2	3	0	1	0	0	0	0	1	0	0	0	0	2	1	3	0	2	0	0	2	0	0	0	0	3	0	0	1	0	1
c247	c247.b12	c247.b12.a1	ortho_SC5A7.17c, coelicolor (SSPG_01034T0) SCO6667, putative two-component regulator 7407798:7408466 reverse MW:24009	0	0	0	0	0	0	0	0	0	0	0	0	0	0	0	0	0	0	0	0	0	0	0	0	0	0	0	0	0	0	0	0	0	2	3	0	0	0	0	0	0	0	0	0	0	0
c248	c248.a1	c248.a1.a1	ortho_SCE66.16c, coelicolor (SSPG_04399T0) galE, SCO3137, UDP-glucose 4-epimerase 3437661:3438626 reverse MW:33869	37	27	19	21	19	10	8	33	31	41	10	31	14	25	8	28	36	28	35	7	15	38	33	35	18	5	4	9	16	17	16	4	22	20	14	21	12	19	12	20	23	16	19	36	31	14
c249	c249.a1	c249.a1.a1	ortho_SCBAC19F3.02, coelicolor (SSPG_06622T0) SCO0975, 6-phosphogluconate dehydrogenase 1027393:1028832 forward MW:51429	24	21	9	20	24	11	5	25	34	33	7	19	13	19	10	27	23	23	24	10	12	29	25	12	32	13	9	25	23	21	25	12	35	23	28	29	21	25	24	27	24	23	25	23	19	17
c250	c250.a1	c250.a1.a1	ortho_SC1B5.02, coelicolor (SSPG_01585T0) SCO6042, hypothetical protein SC1B5.02 6633983:6634714 forward MW:28132	23	20	12	22	18	10	11	26	24	24	7	23	15	17	8	14	25	20	25	12	13	34	34	20	17	9	4	18	21	20	18	10	18	20	19	21	17	20	16	19	40	28	32	31	36	35
c251	c251.a1	c251.a1.a1	ortho_SC6G9.40c, coelicolor (SSPG_02387T0) SCO5293, putative oxygenase subunit 5766796:5768058 forward MW:45651	34	42	14	22	29	9	8	43	23	34	9	22	22	28	5	28	37	18	26	13	16	23	16	17	13	9	5	17	19	27	14	3	21	14	17	22	18	27	17	33	27	25	33	32	26	8
c252	c252.a1	c252.a1.a1	ortho_qcrA, coelicolor (SSPG_05394T0) SC6G10.22c, SCO2149, Rieske iron-sulfur protein 2311681:2312742 reverse MW:38574	23	24	13	26	22	7	8	32	25	29	10	22	8	26	7	36	34	37	27	6	14	30	31	30	19	7	6	12	25	18	27	8	27	25	27	29	21	11	9	19	20	24	30	24	20	22
c253	c253.a1	c253.a1.a1	ortho_SC1C3.29, coelicolor (SSPG_01586T0) SC1B5.01, SCO6041, putative protoporphyrinogen oxidase 6632494:6633978 forward MW:50671	12	5	3	10	14	7	4	17	18	27	12	24	7	10	1	4	17	18	20	7	13	26	17	22	18	16	11	21	21	30	34	13	11	9	13	10	15	35	20	31	46	40	49	46	62	31
c254	c254.a1	c254.a1.a1	purD, SCO4068, phosphoribosylamine-glycine ligase (EC 6.3.4.13) 4459641:4460891 forward MW:42591	29	28	16	31	29	7	8	35	33	30	7	26	12	16	4	33	31	29	27	12	18	35	29	22	20	13	5	17	21	25	23	7	22	14	19	21	22	20	19	19	23	22	26	20	17	18
c255	c255.a1	c255.a1.a1	ortho_purA, coelicolor (SSPG_04031T0) SCH10.07c, SCO3629, putative adenylosuccinate synthetase 4006899:4008182 reverse MW:45802	27	26	18	18	21	8	5	22	16	16	3	17	12	19	7	16	26	25	20	6	13	20	21	16	27	10	7	15	22	23	23	7	23	22	22	24	18	20	11	30	30	33	34	34	36	41
c256	c256.a1	c256.a1.a1	ortho_SC1C3.14c, lividans (SSPG_01603T0) SCO6026, fatty acid oxidation complex alpha-subunit 6613171:6615300 reverse MW:75255	28	26	11	24	28	11	8	30	26	26	8	28	15	18	6	19	27	24	18	8	19	30	20	30	21	10	8	13	27	25	24	5	29	28	22	25	23	23	8	21	23	26	21	22	31	18
c257	c257.a1	c257.a1.a1	ortho_2SCG1.29, lividans (SSPG_06311T0) purB, 2SCG18.01, SCO1254, putative adenylosuccino lyase (fragment) 1325285:1326727 forward MW:51731	27	35	17	24	19	7	6	21	30	26	5	20	13	23	7	27	24	35	33	5	16	33	32	17	27	12	5	13	18	19	20	3	17	13	9	11	24	27	18	33	31	30	35	28	16	6
c257	c257.a2	c257.a2.a1	ortho_SC5H4.02, coelicolor (SSPG_02056T0) SCO5678, putative regulatory protein 6180444:6182102 forward MW:57304	0	4	0	1	0	0	0	5	2	0	0	0	0	0	0	5	1	4	0	0	0	3	2	3	1	1	0	0	0	0	0	1	2	2	0	0	2	0	0	1	0	0	0	0	0	1
c258	c258.a1	c258.a1.a1	ortho_SCE59.31c, coelicolor (SSPG_04567T0) prfB, SCO2972, chain release factor 2 3232164:3233270 reverse MW:41053	27	23	20	24	22	9	10	25	24	20	10	18	16	23	9	26	26	27	25	11	14	34	28	21	20	10	13	19	16	21	21	8	18	25	18	13	21	23	22	20	25	24	30	31	24	18
c259	c259.a1	c259.a1.a1	ortho_SC7B7.10, coelicolor (SSPG_01614T0) SC1C3.01, SCO6013, hypothetical protein SC1C3.01 6594926:6596854 forward MW:68584	21	18	13	19	17	5	5	19	15	21	5	11	13	14	3	13	28	27	31	12	12	33	26	13	21	8	3	12	20	21	25	7	16	15	18	14	19	22	10	28	31	19	33	34	28	13
c259	c259.a2	c259.a2.a1	ortho_SC6A5.17, lividans (SSPG_00935T0) SCO6768, probable transketolase 7525613:7527583 forward MW:69514	0	5	1	2	3	0	0	4	3	3	0	0	0	3	0	2	7	7	6	2	6	7	4	0	1	0	0	1	4	2	5	0	0	0	0	0	1	9	5	7	13	5	11	3	13	5
c260	c260.a1	c260.a1.a1	ortho_ilvB, coelicolor (SSPG_02195T0) SC8D9.24, SCO5512, acetolactate synthase 6003117:6004958 forward MW:65223	17	21	8	17	34	5	9	31	33	28	4	22	7	20	4	21	33	23	21	11	17	35	39	32	18	2	0	13	21	23	25	4	17	20	16	22	19	26	22	31	27	32	30	29	30	15
c261	c261.a1	c261.a1.a1	ortho_SC5A7.10c, coelicolor (SSPG_01041T0) SCO6660, hypothetical protein SC5A7.10c 7396676:7397611 reverse MW:33918	22	18	8	17	13	2	1	18	13	10	7	15	9	12	4	9	12	13	11	2	10	15	15	18	15	4	2	17	11	14	14	6	16	8	8	10	13	22	10	15	19	21	16	18	22	18
c261	c261.a2	c261.a2.a1	ortho_SCC22.20, coelicolor (SSPG_05608T0) SCO1938, hypothetical protein 2071477:2072532 forward MW:37678	9	19	6	11	12	3	1	17	7	13	2	9	9	7	4	10	9	11	10	4	4	14	11	10	11	3	3	11	13	8	12	3	10	9	7	12	11	11	8	14	10	12	14	10	9	9
c262	c262.a1	c262.a1.a1	ortho_SCJ1.28c, coelicolor (SSPG_07429T0) SCO0179, putative zinc-containing dehydrogenase 167444:168514 reverse MW:37326	7	0	1	4	17	7	9	19	22	33	7	25	6	4	0	1	33	31	28	13	22	41	36	32	6	11	0	15	24	31	28	10	18	6	13	9	8	24	17	26	57	48	53	35	46	24
c263	c263.a1	c263.a1.a1	ortho_SCD31.46, coelicolor (SSPG_02964T0) rplO, SCO4721, 50S ribosomal protein L15 5136942:5137397 forward MW:15947	48	96	21	30	25	6	6	18	16	13	8	12	15	21	9	26	26	34	23	8	7	44	15	13	23	7	11	37	18	18	22	11	13	10	13	16	27	21	16	31	25	18	19	17	19	13
c264	c264.a1	c264.a1.a1	ortho_SC8F4.09c, coelicolor (SSPG_02303T0) SCO5405, putative transcriptional regulator 5877408:5877884 reverse MW:18313	33	27	25	33	28	27	20	32	20	24	12	16	19	28	15	27	31	31	36	26	19	28	32	22	12	12	10	12	17	17	19	9	12	6	7	12	18	19	13	16	17	18	22	24	7	5
c264	c264.a2	c264.a2.a1	ortho_SCI41.15c, coelicolor (SSPG_05923T0) SCO1632, hypothetical integral membrane protein SCI41.15c 1748003:1748953 reverse MW:34644	3	1	2	3	0	0	0	3	2	2	0	0	2	5	0	0	2	2	0	0	2	0	3	2	0	3	0	2	2	0	0	0	2	2	0	2	2	0	2	3	3	2	0	0	2	0
c265	c265.a1	c265.a1.a1	ortho_SC5F7.33c, coelicolor (SSPG_05376T0) SCO2168, hypothetical protein 2332033:2332812 reverse MW:28434	13	14	3	15	14	1	4	14	27	24	3	25	5	15	1	22	18	22	23	0	7	29	32	29	20	4	0	13	25	31	27	4	37	32	30	39	17	20	4	24	27	31	33	30	39	43
c266	c266.a1	c266.a1.a1	ortho_gabT, coelicolor (SSPG_02058T0) SCO5676, putative 4-aminobutyrate aminotransferase 6176557:6177891 reverse MW:46479	25	26	13	17	26	8	7	27	21	30	11	23	16	18	11	23	34	33	24	5	13	24	22	24	19	8	7	15	23	24	28	17	34	26	24	22	20	21	15	26	27	25	29	26	15	3
c267	c267.a1	c267.a1.a1	ortho_SC5C7.16, coelicolor (SSPG_01154T0) SCO6531, putative ATP/GTP binding protein 7223286:7223711 forward MW:14301	25	18	11	17	20	14	8	22	22	17	15	17	12	12	9	19	15	17	13	8	10	18	12	15	9	18	13	19	31	27	14	17	36	37	31	42	10	38	33	23	25	22	24	22	20	25
c268	c268.a1	c268.a1.a1	ortho_SC9C5.07c, coelicolor (SSPG_06072T0) pyrA, SCO1483, carbamoylphosphate synthetase large chain 1584104:1587412 reverse MW:117878	29	30	18	24	27	12	9	37	22	18	10	21	16	27	11	34	27	30	23	10	17	31	24	24	23	12	9	17	12	17	23	7	9	5	10	2	27	27	18	24	26	23	28	28	21	12
c269	c269.a1	c269.a1.a1	ortho_SCI39.04, coelicolor (SSPG_05690T0) SCO1857, putative bifunctional protein (CbiGH) 1989779:1991530 forward MW:59332	36	35	26	28	28	13	16	36	17	27	13	16	19	26	14	31	25	28	25	12	16	29	32	14	23	15	10	24	14	18	15	6	3	7	8	7	17	27	26	33	25	22	20	23	13	8
c270	c270.a1	c270.a1.a1	ortho_SCD31.48, lividans (SSPG_02962T0) adk, SCO4723, adenylate kinase (fragment) 5138967:5139620 forward MW:23985	23	29	11	21	23	4	5	30	26	27	6	29	12	21	6	28	32	33	27	6	19	38	42	30	18	3	2	12	16	19	14	3	17	15	16	14	14	20	18	18	25	25	24	20	27	22
c271	c271.a1	c271.a1.a1	ortho_ftsZ, coelicolor (SSPG_05461T0) SC4A10.15c, SCO2082, cell division protein 2234421:2235620 reverse MW:41063	26	26	14	25	24	7	10	25	22	16	6	21	23	27	10	26	31	31	26	8	9	22	22	16	25	13	8	21	21	25	23	6	20	14	18	20	19	24	19	26	21	23	23	19	19	15
c272	c272.a1	c272.a1.a1	ortho_SC5G8.07, coelicolor (SSPG_02843T0) trpS2, SCO4839, tryptophanyl-tRNA synthetase 5271518:5272537 forward MW:37593	25	22	19	22	20	12	11	28	27	23	8	12	13	19	10	28	25	32	29	9	23	33	26	15	21	12	11	23	16	18	21	6	15	10	14	16	16	25	14	16	22	26	24	24	27	21
c273	c273.a1	c273.a1.a1	ortho_SCI39.07c, coelicolor (SSPG_05688T0) SCO1860, putative ATP/GTP binding protein 1994050:1995057 reverse MW:33456	18	17	12	19	13	5	5	17	17	21	4	14	6	11	2	12	9	9	7	3	6	6	16	22	20	19	11	28	39	42	49	13	55	60	58	55	24	25	18	24	14	12	12	16	14	16
c274	c274.a1	c274.a1.a1	ortho_SCH18.14c, coelicolor (SSPG_03776T0) SCO3877, putative 6-phosphogluconate dehydrogenase 4267593:4268468 reverse MW:31457	32	30	14	20	13	4	9	19	9	14	2	10	10	14	4	27	14	18	11	7	4	13	18	12	13	5	3	6	10	10	8	3	9	7	6	7	9	12	6	11	21	16	13	17	18	16
c274	c274.a2	c274.a2.a1	ortho_SC5A7.08c, coelicolor (SSPG_01043T0) SCO6658, 6-phosphogluconate dehydrogenase 7394148:7395029 reverse MW:31951	22	21	6	10	10	0	2	10	11	8	2	8	6	9	0	14	10	7	7	1	3	17	13	9	7	2	1	5	5	7	6	0	6	6	7	9	9	12	6	9	13	14	13	11	9	11
c275	c275.a1	c275.a1.a1	ortho_SCP8.29c, coelicolor (SSPG_02523T0) SCO5166, putative helicase 5612300:5614939 reverse MW:92468	26	34	17	32	20	9	8	26	16	14	5	16	18	29	7	28	22	21	29	12	9	19	18	11	24	13	10	22	16	24	17	8	21	18	13	28	21	18	20	20	27	20	29	29	23	22
c276	c276.a1	c276.a1.a1	ortho_serS, coelicolor (SSPG_03702T0) SCD78.28c, SCO3961, seryl-tRNA synthase 4360547:4361824 reverse MW:46966	27	21	13	22	25	3	4	25	25	26	3	26	8	24	5	16	28	33	26	5	11	42	24	31	20	6	2	17	20	20	20	3	25	20	21	29	15	19	16	21	23	22	25	26	28	18
c277	c277.a1	c277.a1.a1	ortho_SC4G6.34, coelicolor (SSPG_05478T0) SCO2065, hypothetical protein 2215379:2216719 forward MW:49033	45	43	16	36	26	9	7	34	24	30	11	17	16	26	7	25	21	18	19	4	16	29	26	20	19	11	7	12	18	16	18	9	23	26	18	25	17	14	13	19	24	13	20	15	17	14
c278	c278.a1	c278.a1.a1	ortho_SCD31.26, coelicolor (SSPG_02984T0) rpsJ, SCO4701, 30S ribosomal protein S10 5127608:5127916 forward MW:11521	23	30	19	19	14	17	19	20	15	14	13	15	17	15	22	21	19	22	25	23	16	24	20	11	15	15	16	22	18	20	16	18	20	21	23	24	13	18	17	16	20	21	19	23	22	25
c279	c279.a1	c279.a1.a1	ortho_2SCD46.23, coelicolor (SSPG_03481T0) pgm, SCO4209, phosphoglycerate mutase 4618019:4618780 forward MW:28279	21	15	7	17	10	1	3	20	16	16	0	13	9	20	4	18	17	18	20	4	10	18	25	15	27	13	6	14	34	33	30	5	22	22	26	29	25	26	21	35	31	26	30	24	29	32
c280	c280.a1	c280.a1.a1	ortho_vdh, coelicolor (SSPG_03603T0) SCO4089, valine dehydrogenase (EC 1.4.1.-) 4482653:4483747 reverse MW:38277	37	45	26	39	18	14	9	21	15	16	3	12	24	26	22	30	31	25	26	13	23	34	23	11	25	18	7	31	15	13	17	9	8	7	6	7	20	26	29	23	16	19	23	18	14	7
c281	c281.a1	c281.a1.a1	ortho_SCBAC5H2.24, coelicolor (SSPG_02353T0) thrC, SCO5355, threonine synthase 5823511:5824569 forward MW:36771	27	27	6	19	17	6	5	21	16	17	3	18	9	16	4	25	15	12	14	0	8	16	11	17	25	13	5	15	27	25	24	6	10	9	10	8	25	25	18	20	25	20	20	22	10	10
c281	c281.a2	c281.a2.a1	ortho_SC9C7.05c, coelicolor (SSPG_01215T0) SCO6469, putative acyl-CoA dehydrogenase 7157133:7158338 reverse MW:44316	12	10	4	6	7	1	0	3	2	7	2	4	5	5	1	0	5	5	5	2	3	3	5	7	6	2	2	4	4	4	6	0	0	4	2	5	5	8	4	7	6	5	4	5	2	2
c282	c282.a1	c282.a1.a1	ortho_SCBAC28G1.12c, coelicolor (SSPG_02603T0) actIII, SCO5086, ketoacyl reductase 5528935:5529720 reverse MW:27265	0	0	0	0	3	1	0	3	3	4	0	3	0	0	0	0	4	3	1	0	14	13	12	0	18	0	9	0	39	37	30	11	47	47	35	44	18	6	0	5	55	95	51	45	95	43
c283	c283.a1	c283.a1.a1	ortho_acsA, coelicolor (SSPG_04094T0) SCH5.26, SCO3563, acetyl-coenzyme A synthetase 3941250:3943205 forward MW:71013	34	32	15	25	24	16	8	29	27	31	11	28	16	18	8	18	18	23	23	7	15	25	26	27	21	12	10	14	20	23	22	7	30	23	22	24	17	12	12	31	19	14	17	15	13	5
c284	c284.a1	c284.a1.a1	ortho_SC4G6.37, lividans (SSPG_05475T0) SC4A10.01, SCO2068, hypothetical protein 2218545:2220200 forward MW:59492	39	31	14	28	25	11	11	32	23	21	11	22	13	19	10	23	13	12	12	4	9	14	10	26	25	13	13	17	37	31	30	15	34	32	27	32	27	23	10	16	12	12	15	14	14	0
c285	c285.a1	c285.a1.a1	ortho_SC2G5.19, lividans (SSPG_01433T0) SCO6198, putative secreted protein 6808799:6812269 forward MW:116719	43	38	9	30	4	0	0	3	0	4	0	5	12	24	3	42	7	11	10	0	0	2	5	8	30	30	3	49	15	17	17	4	9	14	9	12	26	71	52	79	26	26	18	25	23	21
c286	c286.a1	c286.a1.a1	ortho_SCD31.08, coelicolor (SSPG_02997T0) gdhA, SCO4683, NADP-specific glutamate dehydrogenase 5112013:5113398 forward MW:49450	16	13	7	17	14	6	8	20	11	10	3	16	10	13	6	12	29	25	23	5	17	24	29	16	22	6	4	9	21	25	26	6	14	12	11	15	19	20	19	31	49	49	39	35	28	25
c287	c287.a1	c287.a1.a1	ortho_SCC105.23, coelicolor (SSPG_04736T0) adpA, SCO2792, araC-family transcriptional regulator 3047135:3048331 forward MW:42767	29	28	12	24	18	6	6	33	36	30	7	22	14	29	7	27	25	25	25	5	11	21	13	30	18	12	4	17	23	21	24	6	20	23	21	19	20	25	9	29	20	16	25	21	11	9
c288	c288.a1	c288.a1.a1	ortho_SCD63.07, coelicolor (SSPG_02909T0) pkaH, SCO4775, serine/threonine protein kinase 5189097:5191250 forward MW:74126	27	35	10	27	22	4	6	32	23	21	10	29	13	25	11	33	32	29	29	12	12	30	22	31	23	10	1	16	16	20	11	5	11	17	12	16	21	11	13	18	22	26	26	24	23	9
c289	c289.a1	c289.a1.a1	ortho_SCI7.34c, coelicolor (SSPG_05631T0) SCO1916, putative transferase 2050524:2051513 reverse MW:33932	30	31	18	28	21	10	13	23	14	23	6	25	10	18	10	21	25	24	22	6	10	21	25	21	23	10	7	18	19	23	21	5	16	15	15	14	20	24	17	22	28	22	27	24	18	17
c290	c290.a1	c290.a1.a1	ortho_SCE41.31, coelicolor (SSPG_04415T0) SCE66.01, SCO3122, putative UDP-N-acetylglucosamine pyrophosphorylase, partial CDS 3422408:3423856 forward MW:49764	30	32	7	18	17	9	6	19	24	19	8	17	9	20	8	21	26	25	25	7	15	27	27	14	17	8	6	14	19	22	23	8	18	19	19	18	24	23	18	23	23	23	24	22	21	21
c291	c291.a1	c291.a1.a1	ortho_SCC88.25c, lividans (SSPG_04913T0) fpgS, SCO2614, folylpolyglutamate synthase 2837148:2838482 reverse MW:46875	22	21	13	17	27	9	4	23	28	33	6	22	11	19	5	27	28	30	33	7	15	35	32	22	18	11	3	17	17	13	17	5	12	13	10	17	22	21	8	16	27	25	25	22	22	18
c292	c292.a1	c292.a1.a1	ortho_SC1A9.12, lividans (SSPG_01480T0) SCO6148, hypothetical protein SC1A9.12 6748555:6749883 forward MW:49586	22	24	10	16	17	8	8	19	18	22	9	15	12	14	5	16	34	28	26	15	20	30	34	17	13	7	5	13	18	20	16	9	16	11	19	17	15	14	13	15	32	32	30	29	40	20
c293	c293.a1	c293.a1.a1	ortho_SCI7.24c, lividans (SSPG_05641T0) SCO1906, hypothetical protein 2040979:2042451 reverse MW:52666	42	33	20	30	26	8	10	34	25	20	8	21	20	34	14	36	22	22	20	5	13	14	19	24	20	7	8	16	21	17	14	7	14	16	10	15	25	18	16	25	8	14	12	18	11	20
c294	c294.a1	c294.a1.a1	ortho_murF, lividans (SSPG_05455T0) SC4A10.21c, SCO2088, putative UDP-N-acetylmuramoylalanyl-D-glutamyl- 2,6-diaminopimelate- D-alanyl-alanyl ligase 2241793:2243208 reverse MW:48937	19	16	11	22	22	8	6	30	19	23	5	17	14	22	5	25	27	24	26	9	8	36	23	24	18	12	4	18	22	24	20	7	16	19	15	13	20	13	13	18	23	25	22	24	34	17
c295	c295.a1	c295.a1.a1	ortho_SC8F4.23, coelicolor (SSPG_02291T0) SCO5419, putative thioredoxin 5888587:5889543 forward MW:33596	27	16	11	23	23	11	6	18	21	26	6	19	12	15	4	22	24	25	18	7	12	29	24	17	14	4	4	15	24	27	25	3	24	29	19	23	15	15	10	17	22	26	24	25	20	31
c296	c296.a1	c296.a1.a1	ortho_hemE, coelicolor (SSPG_01598T0) SCO6031, uroporphyrinogen decarboxylase 6620001:6621068 forward MW:38137	27	18	15	24	18	7	4	26	24	24	7	12	10	16	5	25	29	25	24	12	15	36	27	15	16	11	5	12	26	21	17	8	15	12	10	18	17	19	15	18	22	25	24	27	26	18
c297	c297.a1	c297.a1.a1	ortho_trpB, coelicolor (SSPG_05507T0) SC4G6.06c, SCO2037, tryptophan synthase beta subunit 2188023:2189306 reverse MW:45384	26	20	18	20	26	12	12	28	21	29	13	15	18	23	11	30	40	45	40	22	42	53	43	21	8	7	3	8	7	12	11	2	9	10	5	6	9	13	13	10	18	19	17	20	16	8
c298	c298.a1	c298.a1.a1	ortho_SCK20.10, coelicolor (SSPG_02814T0) mutA2, SCO4869, methylmalonyl CoA mutase 5297556:5299160 forward MW:58171	15	13	7	20	19	8	12	21	22	30	11	24	7	16	6	9	20	16	18	7	11	20	27	24	18	14	6	9	19	22	19	6	32	26	20	25	19	13	14	19	19	21	25	23	28	31
c298	c298.a2	c298.a2.a1	mutA, SCO6832, methylmalonyll-CoA mutase. 7602829:7604424 forward MW:57859	14	11	6	17	16	8	12	19	18	26	10	21	7	12	6	9	18	15	16	7	11	18	24	21	12	13	7	8	15	20	17	6	26	24	18	21	16	11	13	15	15	18	21	20	24	25
c299	c299.a1	c299.a1.a1	SCD8A.29, SCO4256, putative hydrolytic protein 4667075:4668514 forward MW:51321	18	14	7	14	9	0	6	18	9	8	2	11	6	15	4	16	12	12	9	2	2	12	9	8	17	9	6	13	16	16	12	5	12	5	9	9	18	18	12	20	20	17	25	22	13	11
c299	c299.a2	c299.a2.a1	ortho_SCD8A.31, coelicolor (SSPG_03436T0) SCO4258, putative hydrolytic protein 4670131:4671588 forward MW:52565	21	19	8	16	11	0	6	21	10	8	2	12	6	19	4	18	13	14	10	2	1	14	9	8	16	9	6	11	13	15	12	3	10	3	7	6	17	16	11	18	16	16	23	19	12	11
c299	c299.a3	c299.a3.a1	ortho_SCD8A.30, coelicolor (SSPG_03437T0) SCO4257, putative hydrolytic protein 4668590:4670032 forward MW:51887	20	13	7	15	9	0	6	19	10	8	2	10	6	16	4	16	12	13	9	3	1	11	10	8	14	7	5	8	12	12	8	3	9	3	8	6	16	13	10	15	15	15	22	18	12	9
c299	c299.a4	c299.a4.a1	SC9B5.23c, SCO6456, putative hydrolytic protein 7140529:7141923 reverse MW:49843	14	8	4	9	5	3	6	12	6	8	2	10	6	9	4	15	13	14	11	2	4	9	11	8	7	4	4	6	11	11	7	5	6	3	7	6	12	9	9	9	11	11	14	10	9	7
c299	c299.a5	c299.a5.a1	SSPG_01228T0 | SSPG_01228 | Streptomyces lividans TK24 hydrolytic protein (464 aa)	13	8	4	10	6	3	7	13	6	9	2	11	7	9	3	15	13	15	11	1	4	9	12	8	7	4	4	6	10	9	7	5	6	2	6	5	11	8	9	9	11	11	13	10	8	8
c300	c300.a1	c300.a1.a1	ortho_SCF15.03c, coelicolor (SSPG_06918T0) SCO0682, hypothetical protein SCF15.03c 724639:725013 reverse MW:13435	4	6	3	8	18	7	6	18	29	30	12	10	2	6	2	3	5	6	6	0	6	0	6	14	25	13	6	21	45	38	36	15	66	67	56	72	25	21	14	20	10	9	18	13	22	15
c301	c301.a1	c301.a1.a1	ortho_SC7H2.32c, coelicolor (SSPG_05526T0) SCO2018, putative aminopeptidase 2162746:2165253 reverse MW:92404	28	22	6	18	23	6	5	34	25	24	6	22	9	15	2	20	16	20	16	3	9	16	17	22	25	16	7	21	31	31	26	9	32	36	37	33	23	16	11	17	12	18	21	21	11	10
c302	c302.a1	c302.a1.a1	ortho_SCBAC25E3.03c, coelicolor (SSPG_03698T0) SCO3966, conserved hypothetical protein 4367282:4367932 reverse MW:23148	18	8	11	16	19	10	11	17	26	22	12	24	13	17	5	15	21	25	20	12	19	26	26	26	18	7	11	13	22	19	18	8	21	19	17	21	16	12	9	14	30	30	20	26	27	18
c303	c303.a1	c303.a1.a1	ortho_SCC105.20, coelicolor (SSPG_04739T0) glmS2, SCO2789, glucosamine-fructose-6-phosphate aminotransferase 3043786:3045603 forward MW:66117	42	37	21	34	24	10	7	32	11	14	3	9	15	26	8	41	34	29	30	6	15	21	20	11	29	12	6	14	11	9	16	4	4	4	5	5	17	27	18	28	27	26	29	20	16	9
c304	c304.a1	c304.a1.a1	ortho_bkdB1, coelicolor (SSPG_03840T0) SCGD3.17c, SCO3816, putative branched-chain alpha keto acid dehydrogenase E1 beta subunit 4194960:4195940 reverse MW:35745	25	25	19	22	19	12	9	24	20	24	11	16	13	19	8	13	25	21	21	19	18	31	23	18	19	16	11	17	18	20	18	11	12	21	17	12	16	20	17	12	17	19	24	18	19	13
c305	c305.a1	c305.a1.a1	ortho_argS, lividans (SSPG_04254T0) SCE68.02, SCO3304, putative arginyl-tRNA synthetase 3654174:3655934 forward MW:64704	38	27	16	27	23	6	9	26	25	32	6	22	15	24	9	33	32	27	29	8	12	24	22	25	16	6	4	15	21	20	16	5	17	19	15	17	22	16	8	18	13	16	12	20	13	8
c306	c306.a1	c306.a1.a1	ortho_SCC88.02, lividans (SSPG_04939T0) SCO2591, putative secreted protein 2803160:2804890 forward MW:61567	27	22	16	18	22	11	11	27	19	25	11	26	15	18	10	23	21	21	23	7	10	18	23	29	20	9	4	11	30	30	27	14	21	23	24	23	18	12	5	9	13	10	16	15	16	18
c307	c307.a1	c307.a1.a1	ortho_SCK7.01, coelicolor (SSPG_02660T0) SCO5028, putative ATP-binding protein 5463011:5464336 forward MW:48215	26	32	17	23	25	17	20	30	25	29	10	14	15	22	6	24	31	32	34	12	22	31	35	19	13	9	3	11	9	12	14	6	6	12	8	10	14	17	19	26	20	16	24	20	10	9
c308	c308.a1	c308.a1.a1	ortho_SCD31.31, coelicolor (SSPG_02979T0) rpsS, SCO4706, 30S ribosomal protein S19 5130554:5130835 forward MW:10573	24	26	24	20	20	23	25	22	12	18	13	15	23	20	22	26	20	22	25	21	17	22	19	18	17	17	18	24	20	21	14	17	9	7	8	7	19	18	21	19	19	21	22	11	9	8
c309	c309.a1	c309.a1.a1	ortho_2SC3B6.23c, coelicolor (SSPG_02488T0) SCO5199, conserved hypothetical protein 5655945:5657408 reverse MW:51734	25	25	9	18	23	9	8	28	34	34	10	28	11	22	12	26	25	28	18	12	11	21	20	27	15	6	7	12	14	20	19	4	21	20	19	20	17	17	10	13	22	16	20	20	13	16
c310	c310.a1	c310.a1.a1	ortho_dapA, lividans (SSPG_01992T0) SCO5744, putative dihydrodipicolinate synthase 6266753:6267652 forward MW:31175	23	25	14	17	22	8	5	29	18	22	1	23	12	14	6	18	28	30	29	4	13	23	22	23	19	10	4	20	20	17	17	3	18	12	12	17	17	21	10	23	22	30	19	27	24	18
c311	c311.a1	c311.a1.a1	ortho_SC2A6.09, coelicolor (SSPG_02859T0) folD, SCO4824, bifunctional protein (methylenetetrahydrofolate dehydrogenase and methenyltetrahydrofolate cyclohydrolase) 5253980:5254834 forward MW:29790	20	24	9	21	17	11	10	23	19	17	7	19	13	14	5	17	22	19	21	10	13	22	27	23	19	10	6	18	23	22	24	6	19	16	17	22	22	29	17	30	22	22	24	23	14	14
c312	c312.a1	c312.a1.a1	ortho_gtaB, coelicolor (SSPG_04358T0) SCO3182, UTP-glucose-1-phosphate uridylyltransferase 3486549:3487460 reverse MW:33128	22	22	16	29	15	6	6	19	20	15	8	12	16	24	4	25	17	18	20	8	11	23	21	20	17	13	6	15	18	25	19	12	25	17	18	22	18	19	18	27	24	19	23	23	20	23
c313	c313.a1	c313.a1.a1	ortho_SCI8.35, coelicolor (SSPG_05698T0) SCO1850, putative chelatase 1982004:1984022 forward MW:70143	35	42	21	33	30	8	16	34	22	23	6	23	20	25	7	31	26	26	29	9	16	29	29	22	13	11	9	22	13	11	13	7	3	5	5	5	16	25	18	23	10	13	16	12	13	4
c314	c314.a1	c314.a1.a1	ortho_SCK7.13c, coelicolor (SSPG_02648T0) SCO5040, conserved hypothetical protein 5477314:5479527 reverse MW:78183	11	14	2	8	8	0	0	9	10	8	2	8	5	10	2	12	10	10	8	0	5	10	8	8	9	2	2	8	7	9	8	0	3	3	2	8	10	9	6	7	14	7	11	9	6	3
c314	c314.a2	c314.a2.a1	ortho_SCBAC28G1.30, lividans (SSPG_02585T0) SCO5104, hypothetical protein 5543715:5546357 forward MW:94747	9	11	0	8	4	1	1	8	11	12	1	13	2	2	1	5	7	7	6	2	2	14	8	12	7	2	0	3	4	6	5	1	5	6	4	10	5	6	3	7	9	14	5	4	6	0
c314	c314.a3	c314.a3.a1	ortho_SCF81.26, lividans (SSPG_06831T0) SCO0767, hypothetical protein SCF81.26 815808:818315 forward MW:89718	9	5	0	4	8	0	0	6	11	10	1	12	0	5	0	4	7	3	4	0	0	6	4	12	7	0	0	4	9	12	11	1	10	8	5	9	10	7	0	9	9	7	10	8	6	0
c315	c315.a1	c315.a1.a1	ortho_SC4A10.10c, coelicolor (SSPG_05466T0) SCO2077, hypothetical protein 2230582:2231778 reverse MW:41140	31	28	6	28	18	3	3	20	19	19	3	19	6	16	4	23	20	19	15	3	6	19	21	18	18	11	0	11	23	22	20	5	29	27	24	33	24	20	9	20	18	20	29	31	24	13
c316	c316.a1	c316.a1.a1	ortho_inhA, coelicolor (SSPG_05737T0) SCI28.08c, SCO1814, putative enoyl-(acyl-carrier-protein) reductase 1943738:1944505 reverse MW:27153	24	23	11	17	15	8	5	23	21	26	8	16	14	16	6	23	24	22	23	9	11	19	27	14	17	8	7	13	14	17	18	3	10	11	9	11	14	22	20	24	29	29	35	31	28	19
c317	c317.a1	c317.a1.a1	ortho_2SC6G5.12, coelicolor (SSPG_02340T0) atpE, SCO5368, ATP synthase C chain 5838330:5838560 forward MW:7633	29	50	23	12	34	7	7	37	35	38	9	18	7	10	4	20	40	37	22	6	10	53	38	20	12	5	3	8	17	14	13	5	20	21	20	20	8	17	7	22	14	11	16	6	6	0
c318	c318.a1	c318.a1.a1	ortho_SCO5820, coelicolor (SSPG_01910T0) undefined product 6367665:6369200 forward MW:55903	27	23	16	24	21	9	8	25	15	21	3	11	12	19	7	25	23	21	27	7	11	21	22	18	25	10	5	14	15	21	23	6	20	21	18	18	24	18	11	23	20	16	21	21	20	18
c319	c319.a1	c319.a1.a1	ortho_2SC6G5.13, coelicolor (SSPG_02339T0) atpf, SCO5369, ATP synthase B chain 5838602:5839156 forward MW:20213	21	31	13	19	27	4	4	21	30	32	5	29	11	18	6	21	28	28	24	4	9	27	33	29	18	6	3	10	17	19	15	3	19	17	23	18	19	14	7	19	18	16	20	24	17	7
c320	c320.a1	c320.a1.a1	ortho_murE, coelicolor (SSPG_05454T0) SC4A10.22c, SCO2089, putative UDP-N-acetylmuramoylalanyl-D-glutamate- 2,6-diaminopimelate ligase 2243269:2244789 reverse MW:52797	26	28	15	18	17	7	5	19	15	27	6	15	17	19	8	20	26	23	21	9	13	23	29	18	19	12	6	22	14	22	22	5	16	14	16	20	24	19	21	24	21	19	19	18	18	8
c321	c321.a1	c321.a1.a1	ortho_SC66T3.21c, coelicolor (SSPG_04050T0) SCO3610, putative peptide hydrolase 3988035:3989855 reverse MW:65726	22	16	12	15	13	10	6	24	19	16	8	22	8	16	6	19	21	14	16	7	10	18	21	21	20	11	9	14	22	21	20	11	20	25	22	30	22	14	13	20	24	19	28	26	18	14
c322	c322.a1	c322.a1.a1	ortho_SC6G10.31c, coelicolor (SSPG_05385T0) SCO2158, putative kinase 2321282:2322298 reverse MW:36720	24	25	20	19	30	8	9	38	17	24	5	19	13	17	9	18	27	21	20	6	9	15	16	17	17	7	6	16	18	28	21	8	18	15	15	12	28	15	15	17	21	24	21	16	18	14
c323	c323.a1	c323.a1.a1	ortho_SCI41.38c, coelicolor (SSPG_05899T0) SCO1655, putative lipoprotein oligopeptide binding protein 1769946:1771550 reverse MW:57716	30	32	22	21	22	10	5	21	7	15	3	15	19	22	11	32	23	23	17	10	3	17	17	13	21	11	7	24	16	19	19	5	8	7	9	10	27	20	14	29	23	27	25	23	14	14
c324	c324.a1	c324.a1.a1	ortho_SC6D7A.01c, coelicolor (SSPG_06116T0) hisG, SCO1438, ATP phosphoribosyltransferase (EC 2.4.2.17) (fragment). 1534876:1535733 reverse MW:30905	24	21	14	14	17	12	10	24	17	20	8	16	15	16	8	16	20	19	25	12	13	22	18	20	15	9	8	18	13	18	17	6	19	22	18	18	15	16	16	14	20	20	21	19	24	23
c325	c325.a1	c325.a1.a1	ortho_SCI39.05, lividans (SSPG_05689T0) SCO1858, conserved hypothetical protein 1991527:1992444 forward MW:33222	38	31	24	26	22	12	7	27	17	21	7	14	18	35	17	32	22	24	16	8	15	25	18	10	29	18	13	20	12	12	11	4	4	6	6	6	24	21	26	23	18	13	11	20	10	4
c326	c326.a1	c326.a1.a1	ortho_rplT, coelicolor (SSPG_05955T0) SCO1598, 50S ribosomal protein L20 1710331:1710714 reverse MW:14354	28	69	14	22	28	0	0	29	17	19	0	13	8	16	2	23	35	27	23	0	0	29	24	13	18	5	0	15	17	14	17	1	13	10	13	14	17	15	8	25	25	31	28	21	24	12
c327	c327.a1	c327.a1.a1	ortho_rpsM, coelicolor (SSPG_02958T0) SCO4727, 30S ribosomal protein S13 5141342:5141722 forward MW:14219	30	25	14	27	20	3	6	28	9	18	2	19	11	25	7	25	27	31	24	2	5	21	21	21	22	7	0	19	25	21	23	6	7	10	13	9	24	20	13	24	22	22	26	22	18	8
c328	c328.a1	c328.a1.a1	ortho_SCD8A.19c, coelicolor (SSPG_03447T0) SCO4246, hypothetical protein SCD8A.19c 4652843:4654774 reverse MW:68080	33	28	9	22	18	9	11	27	22	19	6	17	11	21	1	20	22	20	20	8	13	22	15	23	25	11	3	12	19	13	20	6	17	9	10	15	17	13	12	22	19	24	27	27	20	17
c329	c329.a1	c329.a1.a1	ortho_SCD31.43, coelicolor (SSPG_02967T0) rplR, SCO4718, 50S ribosomal protein L18 5135722:5136105 forward MW:13578	27	32	24	26	20	13	13	17	9	14	9	12	18	21	16	23	20	21	20	8	11	21	20	11	26	16	15	22	18	20	17	12	10	9	8	10	19	23	14	25	15	21	17	19	16	5
c330	c330.a1	c330.a1.a1	ortho_glyA2, coelicolor (SSPG_02239T0) SCO5470, serine hydroxymethyltransferase 5955947:5957209 reverse MW:44776	27	17	17	21	18	8	10	24	18	16	8	15	15	20	9	22	25	16	21	7	10	18	25	16	20	7	4	11	23	17	21	10	22	20	16	23	20	14	13	17	20	21	25	22	21	12
c331	c331.a1	c331.a1.a1	ortho_rplI, coelicolor (SSPG_03743T0) SCH24.31, SCO3909, putative 50S ribosomal protein L9 4304512:4304958 forward MW:15968	30	32	15	19	16	13	16	19	18	14	7	16	12	18	18	27	25	22	23	12	7	14	18	19	17	9	10	16	17	16	16	9	14	17	15	14	21	13	16	16	19	20	24	16	19	8
c332	c332.a1	c332.a1.a1	ortho_SCD82.23, coelicolor (SSPG_03028T0) rplJ, SCO4652, 50S ribosomal protein L10 5076439:5076969 forward MW:18646	24	19	17	25	20	6	12	18	12	13	6	17	17	22	11	28	25	19	16	12	13	20	17	17	23	12	7	21	24	20	19	7	17	15	14	13	18	18	18	17	22	14	22	19	10	11
c333	c333.a1	c333.a1.a1	ortho_SCG11A.05, lividans (SSPG_06392T0) thcA, SCO1174, aldehyde dehydrogenase 1237012:1238535 forward MW:55674	23	19	7	20	35	8	10	46	29	29	5	29	3	10	0	7	12	15	17	4	2	9	15	32	22	7	4	17	25	21	30	7	9	9	5	11	25	18	4	22	13	8	15	17	2	0
c333	c333.a2	c333.a2.a1	ortho_SCI35.34c, coelicolor (SSPG_05944T0) SCO1612, putative aldehyde dehydrogenase 1723278:1724729 reverse MW:50638	0	0	0	0	5	3	3	6	4	3	3	5	0	0	0	0	0	0	0	0	0	4	3	4	3	0	0	0	5	5	7	4	7	4	3	5	1	3	0	1	0	1	1	4	0	5
c333	c333.a3	c333.a3.a1	SSPG_05943T0 | SSPG_05943 | Streptomyces lividans TK24 aldehyde dehydrogenase (188 aa)	0	0	0	0	0	0	1	1	0	1	1	2	0	0	0	0	0	2	0	0	0	2	0	2	2	0	0	0	2	3	2	0	2	1	0	1	1	3	0	0	0	0	0	2	0	0
c334	c334.a1	c334.a1.a1	ortho_SCI41.09c, coelicolor (SSPG_05929T0) SCO1626, putative cytochrome P450 1740065:1741561 reverse MW:55127	15	19	9	14	23	5	5	24	26	23	11	22	5	12	6	19	11	8	10	3	6	14	9	24	21	13	6	20	41	26	38	11	31	32	34	29	26	19	12	19	12	13	14	14	13	7
c335	c335.a1	c335.a1.a1	ortho_SCC30.08c, lividans (SSPG_05241T0) SCO2300, hypothetical protein SCC30.08c 2469576:2470166 reverse MW:21581	15	13	8	16	14	13	9	19	25	22	12	14	13	17	7	21	25	26	22	11	9	21	21	16	15	9	8	11	16	16	23	8	24	24	28	22	16	19	15	16	18	17	20	15	16	14
c336	c336.a1	c336.a1.a1	ortho_SCI39.18c, coelicolor (SSPG_05677T0) SCO1871, putative aldehyde dehydrogenase 2004598:2006127 reverse MW:52212	18	16	5	16	18	4	8	23	32	26	8	24	6	13	2	12	16	19	17	8	13	26	22	22	15	4	5	11	21	23	20	5	27	21	18	22	12	15	8	18	22	26	19	22	29	18
c337	c337.a1	c337.a1.a1	ortho_3SC5B7.19c, coelicolor (SSPG_06857T0) SCO0741, putative oxidoreductase 783096:784184 reverse MW:37950	17	12	14	13	20	11	10	17	22	16	5	16	12	13	7	18	21	14	14	13	14	23	18	19	14	11	5	17	16	19	17	8	23	27	26	28	17	18	16	16	16	14	23	21	23	19
c338	c338.a1	c338.a1.a1	ortho_SCI5.04c, lividans (SSPG_05754T0) SCO1796, conserved hypothetical protein 1925094:1926053 reverse MW:34678	22	21	8	19	29	3	0	32	28	32	3	21	4	18	3	17	17	17	16	2	6	25	18	23	24	4	3	10	21	23	25	3	25	23	18	19	23	17	9	25	15	24	16	19	16	8
c338	c338.a2	c338.a2.a1	ortho_SC2H12.26, coelicolor (SSPG_00622T0) SCO7227, putative secreted protein. 8031982:8033013 forward MW:37228	1	2	2	2	3	3	0	1	3	1	3	1	1	2	1	1	1	2	1	1	1	1	1	1	3	0	1	1	2	3	1	1	4	2	3	2	1	1	1	1	1	2	1	1	2	2
c339	c339.a1	c339.a1.a1	ortho_SCD39.14c, coelicolor (SSPG_03051T0) SCO4614, conserved hypothetical protein 5037787:5038275 reverse MW:17959	33	28	13	24	24	9	11	22	23	15	4	17	11	22	5	22	27	22	24	6	11	26	25	15	17	10	3	17	16	19	14	4	12	10	10	14	20	21	16	29	22	21	24	16	14	5
c340	c340.a1	c340.a1.a1	ortho_SCI35.13, coelicolor (SSPG_05962T0) SCO1591, putative 3-hydroxyacyl-coa dehydrogenase 1700944:1701855 forward MW:32565	22	16	14	20	21	5	1	22	20	33	6	14	9	8	5	11	15	13	12	3	11	45	16	16	19	9	2	15	13	11	17	3	26	15	14	15	14	15	10	17	19	25	21	15	54	28
c341	c341.a1	c341.a1.a1	ortho_aroH2, coelicolor (SSPG_05429T0) SC6E10.09c, SCO2115, putative 2-dehydro-3-deoxyphosphoheptonate aldolase 2272073:2273425 reverse MW:49838	14	26	9	19	13	7	9	25	24	20	3	16	10	15	5	12	18	18	23	8	16	34	32	15	14	7	6	15	16	11	20	2	16	19	14	12	14	26	15	23	19	16	22	19	13	10
c341	c341.a2	c341.a2.a1	ortho_SCE8.03c, coelicolor (SSPG_04330T0) SCO3210, putative 2-dehydro-3-deoxyheptonate aldolase 3519448:3520902 reverse MW:52262	0	0	0	0	0	0	0	0	0	0	0	0	0	0	0	0	0	0	0	0	0	0	0	0	5	0	0	0	0	0	0	0	1	0	0	0	5	2	1	1	1	3	1	3	0	5
c342	c342.a1	c342.a1.a1	ortho_pheS, coelicolor (SSPG_05958T0) SCO1595, putative phenylalanyl-tRNA synthetase alpha chain 1706806:1707927 reverse MW:40720	25	22	12	22	19	8	6	23	14	16	3	10	10	18	5	19	18	18	20	8	4	25	20	12	18	6	6	20	19	18	22	8	14	20	19	12	19	20	13	26	25	18	26	23	17	13
c343	c343.a1	c343.a1.a1	ortho_2SCG38.09, lividans (SSPG_06450T0) SCO1116, hypothetical protein 1173674:1174600 forward MW:31593	22	14	6	20	19	11	6	21	18	17	3	10	16	16	6	19	20	23	17	6	8	12	15	13	22	9	8	15	26	29	22	8	19	19	12	15	22	24	13	26	19	23	21	20	14	16
c344	c344.a1	c344.a1.a1	ortho_SCD31.14, coelicolor (SSPG_02991T0) SCO4689, hypothetical protein SCD31.14 5117227:5117559 forward MW:11591	8	3	2	7	17	10	9	15	20	26	14	22	5	10	0	2	16	15	14	8	13	19	22	25	5	9	3	11	25	30	23	11	20	11	20	22	8	18	12	15	31	35	29	23	40	18
c345	c345.a1	c345.a1.a1	ortho_SCD84.12c, lividans (SSPG_03543T0) ppk, SCO4145, polyphosphate kinase 4559964:4562288 reverse MW:86396	31	18	13	17	17	11	5	24	30	20	7	7	10	19	6	21	23	24	18	15	10	27	19	13	14	7	6	11	17	16	18	3	22	18	12	24	19	18	8	19	13	16	16	22	14	17
c346	c346.a1	c346.a1.a1	ortho_SC1G2.03, coelicolor (SSPG_05300T0) SCO2241, probable glutamine synthetase (EC 6.3.1.2) 2410423:2411784 forward MW:50553	20	22	9	20	15	4	5	29	22	25	4	10	9	25	2	17	15	16	18	1	3	20	18	14	18	7	1	10	22	14	23	3	21	20	21	19	14	12	12	21	21	14	26	23	26	23
c347	c347.a1	c347.a1.a1	ortho_SC6A9.05, lividans (SSPG_02072T0) SCO5662, putative adenosine deaminase 6161552:6162715 reverse MW:42398	21	12	9	14	12	12	11	15	13	14	5	10	11	14	7	12	13	11	11	7	7	17	12	12	11	8	5	10	13	13	13	5	17	9	8	9	9	11	11	17	20	9	15	11	13	7
c347	c347.a2	c347.a2.a1	ortho_SCBAC31E11.10, coelicolor (SSPG_02574T0) bldKC, SCO5114, BldKC, putative ABC transport system integral membrane protein 5560414:5561391 forward MW:35607	3	5	1	2	5	0	1	5	5	2	0	3	0	4	0	3	2	1	1	0	0	3	2	5	5	2	0	2	3	6	2	0	4	4	3	4	1	3	2	3	3	3	1	1	1	1
c347	c347.a3	c347.a3.a1	ortho_absA1, coelicolor (SSPG_04314T0) SCE8.18, SCO3225, two component sensor kinase 3536944:3538659 forward MW:61143	3	0	0	3	2	0	0	4	0	0	0	0	0	4	0	6	2	2	0	0	0	0	0	0	7	0	0	2	4	3	4	0	5	3	3	3	5	2	2	4	2	1	4	0	0	0
c347	c347.a4	c347.a4.a1	ortho_SC9C5.28, coelicolor (SSPG_06051T0) SCO1504, hypothetical protein SC9C5.28, 1606679:1608931 forward MW:81809	2	2	0	1	0	0	0	1	0	5	0	0	0	0	0	1	0	1	2	0	0	0	0	0	0	0	0	1	5	3	2	0	1	3	4	2	4	3	0	3	4	0	2	0	2	0
c348	c348.a1	c348.a1.a1	ortho_ppa, coelicolor (SSPG_04145T0) SCE9.16, SCO3409, putative inorganic pyrophosphatase 3775144:3775635 forward MW:18661	18	27	12	14	17	11	11	20	17	15	7	16	9	9	2	15	15	12	13	12	15	13	21	16	16	10	9	15	17	15	18	7	30	25	25	32	17	14	16	17	14	12	17	19	18	18
c349	c349.a1	c349.a1.a1	ortho_SCIF3.12, coelicolor (SSPG_01322T0) SCO6310, putative cytochrome P450 6970033:6971376 forward MW:48353	27	31	11	12	25	10	6	39	20	22	6	11	5	18	4	25	25	25	20	6	9	19	15	12	22	8	4	9	18	18	23	6	8	11	10	14	20	17	14	17	21	23	20	22	22	10
c350	c350.a1	c350.a1.a1	ortho_SC5H4.28, lividans (SSPG_02031T0) SCO5704, putative transcriptional termination/antitermination factor 6214874:6215896 forward MW:36856	20	26	4	18	18	4	3	19	22	22	4	19	8	19	4	20	20	24	20	3	10	28	21	24	16	5	1	12	19	16	21	2	17	16	16	18	19	17	12	19	17	18	24	18	25	20
c351	c351.a1	c351.a1.a1	ortho_SCK7.20c, coelicolor (SSPG_02641T0) SCO5047, conserved hypothetical protein 5487076:5488107 reverse MW:36552	13	19	11	14	15	4	8	18	16	19	10	15	11	19	5	18	21	24	22	17	17	20	23	17	21	14	8	18	21	19	17	15	15	15	18	19	19	18	14	17	24	19	15	18	11	10
c352	c352.a1	c352.a1.a1	ortho_SC7H2.07c, lividans (SSPG_05553T0) SCO1993, hypothetical protein 2129838:2130524 reverse MW:24847	23	19	12	14	34	14	9	21	34	40	16	27	16	16	10	22	38	40	36	22	23	39	39	30	5	2	1	6	11	7	14	2	8	16	12	13	5	6	6	6	8	5	3	9	5	5
c353	c353.a1	c353.a1.a1	ortho_SCK7.15c, lividans (SSPG_02646T0) fumC, SCO5042, fumarate hydratase C 5480623:5482008 reverse MW:49068	19	23	10	16	17	10	10	21	28	23	7	24	7	20	4	16	23	20	19	7	13	19	23	21	11	9	5	18	15	17	19	4	21	18	15	15	12	21	9	17	18	15	21	14	16	17
c354	c354.a1	c354.a1.a1	ortho_2SCK36.02, coelicolor (SSPG_02709T0) SCO4979, putative phosphoenolpyruvate carboxykinase 5416287:5418116 forward MW:66885	19	12	7	11	19	9	9	30	25	41	11	24	11	12	7	16	23	24	21	9	18	33	29	27	18	9	6	10	20	22	22	8	20	7	8	11	22	9	8	17	16	8	14	17	10	8
c355	c355.a1	c355.a1.a1	ortho_2SCG58.23, coelicolor (SSPG_06343T0) rocD, SCO1223, ornithine aminotransferase 1293687:1294910 forward MW:42906	33	34	28	35	32	15	21	32	19	16	11	14	25	28	18	28	24	21	18	12	21	14	20	15	12	11	6	15	6	9	7	2	8	8	7	6	14	16	17	21	10	8	5	6	6	4
c356	c356.a1	c356.a1.a1	ortho_SCD31.29, coelicolor (SSPG_02981T0) rplW, SCO4704, 50S ribosomal protein L23 5129245:5129664 forward MW:14978	30	25	21	27	16	8	7	17	9	11	5	10	19	14	11	16	23	15	18	14	11	17	15	11	22	14	9	17	18	21	17	12	10	9	11	10	21	12	15	20	22	27	19	19	17	9
c357	c357.a1	c357.a1.a1	ortho_SCJ21.12c, lividans (SSPG_07476T0) SCO0131, putative secreted protein 121617:122456 reverse MW:30031	51	37	28	36	24	8	10	30	12	9	2	12	24	43	9	35	23	21	22	9	15	26	28	13	15	6	3	12	8	5	7	0	5	1	5	0	12	24	17	32	5	10	11	10	7	8
c358	c358.a1	c358.a1.a1	ortho_SC9C5.18c, lividans (SSPG_06061T0) aroB, SCO1494, 3-dehydroquinate synthase 1596490:1597581 reverse MW:38170	21	18	10	13	16	8	8	24	17	25	9	18	14	15	5	15	21	24	22	11	15	26	16	21	17	12	12	14	21	16	13	9	12	11	9	11	17	15	14	17	18	23	17	20	16	13
c359	c359.a1	c359.a1.a1	ortho_SCD84.31, coelicolor (SSPG_03525T0) cysA, SCD66.01, SCO4164, putative thiosulfate sulfurtransferase (fragment) 4580994:4581839 forward MW:31771	30	38	10	20	14	3	8	19	9	9	1	8	9	19	5	36	17	11	14	3	2	13	17	8	18	5	4	12	18	19	20	3	6	10	7	11	20	22	13	28	30	27	35	33	22	15
c360	c360.a1	c360.a1.a1	ortho_2SC6G5.18, coelicolor (SSPG_02334T0) atpC, SCO5374, ATP synthase epsilon chain 5844267:5844641 forward MW:12999	16	11	16	19	19	11	11	24	22	33	7	27	11	11	6	20	22	23	18	8	15	36	25	22	10	5	3	11	16	14	15	5	16	13	14	24	16	15	13	10	14	17	16	13	10	19
c361	c361.a1	c361.a1.a1	ortho_recA, coelicolor (SSPG_01963T0) SCO5769, RecA protein 6306654:6307778 forward MW:39582	26	31	17	21	15	7	8	23	13	8	2	7	12	15	7	13	17	15	11	6	7	12	11	8	38	18	10	22	20	24	23	10	15	15	16	13	35	20	12	23	14	19	18	16	14	13
c362	c362.a1	c362.a1.a1	ortho_SCD16A.03, lividans (SSPG_03085T0) SCO4580, putative fumarylacetoacetase 5000996:5002252 reverse MW:44872	29	24	13	17	15	14	7	25	24	22	7	17	8	17	4	22	15	16	16	11	12	22	23	19	13	7	4	6	21	20	16	7	27	26	21	24	12	12	7	13	17	11	23	11	10	9
c363	c363.a1	c363.a1.a1	ortho_SCK13.18c, lividans (SSPG_02758T0) pccB, SCO4926, propionyl-CoA carboxylase complex B subunit 5359017:5360609 reverse MW:57160	15	15	8	15	18	9	3	19	27	30	10	29	5	15	6	13	14	16	17	4	12	23	24	32	11	7	4	7	14	23	19	8	26	16	16	20	13	13	9	14	14	21	20	15	25	15
c364	c364.a1	c364.a1.a1	ortho_SC7A1.24, lividans (SSPG_02123T0) SCO5580, putative prokaryotic docking protein 6081738:6082976 forward MW:43618	20	25	10	15	17	6	8	22	19	19	10	8	8	16	8	14	13	15	13	9	6	16	13	9	21	11	6	18	14	17	19	4	19	15	17	19	24	18	17	26	21	22	23	20	21	13
c365	c365.a1	c365.a1.a1	ortho_gltB, lividans (SSPG_05518T0) SC3A3.04c, SCO2026, putative glutamate synthase large subunit 2171840:2176384 reverse MW:162913	23	19	7	20	20	6	5	16	11	18	2	18	18	38	9	39	29	20	22	2	9	28	30	15	6	1	0	0	4	0	0	0	0	1	3	1	7	38	21	37	30	37	36	34	18	12
c366	c366.a1	c366.a1.a1	ortho_SCD8A.15c, coelicolor (SSPG_03451T0) SCO4242, putative membrane protein 4648426:4649832 reverse MW:48544	27	27	9	23	22	6	7	26	15	15	5	13	9	18	7	24	17	20	20	5	7	12	13	17	18	10	5	18	15	20	15	3	13	12	11	12	18	21	14	21	25	20	18	23	16	16
c367	c367.a1	c367.a1.a1	ortho_SCF11.05, coelicolor (SSPG_07075T0) SCO0525, hypothetical protein SCF11.05 557029:557844 forward MW:29390	23	20	5	13	14	5	4	20	26	19	6	15	5	13	3	14	15	18	20	3	6	18	18	18	18	4	3	14	23	20	20	3	24	26	31	28	17	16	9	13	21	13	21	18	18	17
c368	c368.a1	c368.a1.a1	narH2, SCO0217, nitrate reductase beta chain 210183:211751 forward MW:57286	8	5	4	3	13	10	4	19	15	19	9	16	6	8	2	2	18	15	16	12	9	21	14	15	10	11	3	10	18	14	18	11	11	0	5	8	11	22	15	20	21	28	19	23	19	17
c368	c368.a2	c368.a2.a1	SSPG_07380T0 | SSPG_07380 | Streptomyces lividans TK24 nitrate reductase subunit beta NarH2 (195 aa)	4	2	3	3	9	8	4	11	2	11	6	4	4	4	2	1	12	10	11	8	5	12	8	6	2	6	1	1	8	5	8	7	5	0	1	3	6	10	4	9	10	14	9	9	8	9
c368	c368.a3	c368.a3.a1	2SCK31.08, narH3, SCO4948, nitrate reductase beta chain 5384839:5386485 forward MW:59848	0	0	0	0	0	0	0	2	0	3	0	1	0	0	0	0	2	0	0	1	1	4	2	0	1	0	0	5	1	0	1	1	0	0	0	0	1	12	6	13	2	5	4	3	14	10
c368	c368.a4	c368.a4.a1	ortho_narH, coelicolor (SSPG_01151T0) SCO6534, putative nitrate reductase beta chain 7224958:7226553 reverse MW:59739	0	0	0	0	0	0	0	2	0	2	0	1	0	0	0	0	2	0	0	1	1	4	1	0	1	0	0	1	1	0	1	1	0	0	0	0	1	2	1	1	0	2	0	2	4	0
c369	c369.a1	c369.a1.a1	ortho_SC1A4.05, lividans (SSPG_00147T0) SCO7697, putative secreted hydrolase 8532741:8534048 forward MW:45908	35	23	15	22	16	8	14	22	26	21	11	24	14	29	9	35	23	24	21	10	14	23	22	25	15	9	4	23	10	12	10	5	2	2	1	2	12	28	19	24	14	10	12	12	4	7
c370	c370.a1	c370.a1.a1	ortho_SCC24.20, coelicolor (SSPG_05084T0) SCO2449, hypothetical protein SCC24.20 2631773:2632795 forward MW:37087	23	23	12	16	21	4	7	24	22	29	3	17	6	12	3	10	23	31	18	4	9	23	28	23	10	2	1	7	14	14	14	2	12	4	10	9	10	8	2	11	10	11	9	13	9	9
c370	c370.a2	c370.a2.a1	ortho_2SC7G11.32, coelicolor (SSPG_02410T0) SCO5270, conserved hypothetical protein 5730129:5731151 forward MW:37268	5	3	1	0	6	3	1	5	9	10	2	11	2	0	0	1	8	7	7	2	2	5	7	9	2	0	1	2	2	2	0	0	2	2	2	1	2	3	0	4	1	0	2	1	0	0
c371	c371.a1	c371.a1.a1	ortho_SCE66.03, coelicolor (SSPG_04413T0) SCO3124, ribosomal L25p family protein 3425175:3425771 forward MW:20828	26	18	19	18	12	7	8	16	12	9	3	7	18	10	7	14	21	20	16	11	9	17	13	10	10	10	6	10	18	12	14	9	25	28	19	28	10	15	7	12	16	16	17	23	26	21
c372	c372.a1	c372.a1.a1	ortho_SC9C5.04c, lividans (SSPG_06075T0) SCO1480, conserved hypothetical protein 1581512:1581835 reverse MW:11523	14	14	8	15	14	12	12	14	14	17	11	65	10	17	9	15	13	13	15	11	13	16	16	32	18	12	7	15	20	16	17	12	19	13	21	18	14	23	12	13	16	11	17	18	9	5
c373	c373.a1	c373.a1.a1	ortho_SC4G6.36, coelicolor (SSPG_05476T0) SCO2067, hypothetical protein 2217614:2218414 forward MW:28612	20	18	12	21	10	8	10	14	23	20	13	21	13	19	7	20	21	23	21	12	15	12	21	20	17	10	6	16	12	14	10	4	16	12	17	17	14	17	14	15	16	13	19	16	13	15
c374	c374.a1	c374.a1.a1	ortho_SCE25.33c, coelicolor (SSPG_04442T0) SCE41.01c, SCO3092, putative oxidoreductase (fragment) 3386512:3387852 reverse MW:48470	28	19	15	17	13	5	5	12	16	14	6	15	12	22	8	23	15	15	14	7	12	22	22	13	16	9	5	10	13	17	12	2	5	3	2	4	19	18	20	21	22	18	28	24	17	19
c374	c374.a2	c374.a2.a1	ortho_SCD72A.05, coelicolor (SSPG_03572T0) SCO4119, putative NADH dehydrogenase 4524820:4526148 forward MW:48065	1	2	0	2	2	0	0	3	6	8	0	7	0	1	0	1	2	0	0	0	0	6	3	6	0	0	0	0	0	0	0	0	2	0	0	0	3	3	0	3	0	4	0	0	2	1
c375	c375.a1	c375.a1.a1	ortho_SCH24.25c, coelicolor (SSPG_03749T0) SCO3903, hypothetical protein 4300308:4301339 reverse MW:38041	20	21	8	17	19	13	8	25	19	25	10	21	11	10	8	13	22	18	16	7	13	16	14	25	10	12	5	10	14	21	19	10	19	13	12	16	19	10	10	17	19	18	21	17	17	10
c376	c376.a1	c376.a1.a1	ortho_SCBAC20F6.17, coelicolor (SSPG_02615T0) SCO5074, hypothetical protein 5516299:5516943 forward MW:23134	1	1	0	0	3	0	0	2	4	3	1	3	1	2	0	1	4	2	2	0	4	19	10	5	15	0	7	3	29	32	30	5	45	39	33	39	14	12	2	12	43	53	45	35	42	28
c377	c377.a1	c377.a1.a1	ortho_SCP8.32c, coelicolor (SSPG_02520T0) SCO5169, putative ATP-binding protein 5616843:5617127 reverse MW:10252	25	30	14	17	18	3	5	22	19	17	9	17	12	17	6	22	22	20	12	4	13	18	16	22	12	8	7	14	13	18	9	9	17	17	17	14	16	17	15	21	19	15	21	16	17	9
c378	c378.a1	c378.a1.a1	ortho_rph, coelicolor (SSPG_04634T0) SCE19A.04c, SCO2904, putative ribonuclease PH 3156500:3157237 reverse MW:26397	19	33	12	15	18	8	5	22	17	23	7	17	8	10	6	23	23	16	17	8	10	23	16	16	19	11	6	10	17	17	18	8	17	13	14	15	15	16	12	18	26	19	13	13	17	8
c379	c379.a1	c379.a1.a1	ortho_fabG, coelicolor (SSPG_05736T0) SCI28.09c, SCO1815, probable 3-oxacyl-(acyl-carrier-protein) reductase 1944511:1945215 reverse MW:24832	20	14	10	23	20	7	11	20	19	14	6	14	11	21	7	27	22	30	22	12	12	25	20	11	13	8	5	12	10	10	14	4	9	6	6	7	12	20	20	18	17	16	21	20	19	20
c380	c380.a1	c380.a1.a1	ortho_SC5F2A.26c, lividans (SSPG_00959T0) SCO6743, putative transcriptional accessory protein 7499508:7501850 reverse MW:84352	23	26	11	16	17	4	2	20	12	15	3	8	9	13	2	29	29	27	30	6	10	19	19	12	26	11	9	6	12	17	12	8	6	3	6	3	31	18	8	21	29	21	24	24	16	12
c381	c381.a1	c381.a1.a1	ortho_SCBAC20F6.16, coelicolor (SSPG_02616T0) SCO5073, putative oxidoreductase 5515243:5516232 forward MW:34068	0	0	0	0	2	0	1	4	4	4	2	5	0	0	0	0	7	5	5	2	13	19	23	8	19	1	8	1	22	30	33	8	24	19	25	29	14	10	0	8	40	60	48	38	50	42
c382	c382.a1	c382.a1.a1	ortho_rpsI, coelicolor (SSPG_02950T0) SCO4735, 30S ribosomal protein S9 5147936:5148448 forward MW:18667	24	31	14	27	10	2	5	17	13	8	3	14	10	20	8	21	18	14	14	3	5	15	15	12	31	10	4	22	21	18	20	3	14	16	17	14	21	20	10	21	16	21	16	15	14	15
c383	c383.a1	c383.a1.a1	ortho_pyrH, coelicolor (SSPG_02093T0) SCO5626, uridylate kinase 6125563:6126324 forward MW:26834	11	22	12	15	21	13	8	23	9	18	5	15	8	14	4	19	18	19	20	9	10	23	22	9	13	7	7	18	20	17	17	8	13	14	20	17	13	19	14	12	22	20	15	19	22	11
c384	c384.a1	c384.a1.a1	ortho_SCE94.03, coelicolor (SSPG_04203T0) SCO3352, putative DNA-binding protein 3712178:3713302 forward MW:40012	16	15	10	14	17	5	9	13	21	16	6	13	13	16	8	16	15	15	16	10	12	18	11	17	16	8	9	15	16	22	17	9	16	15	14	15	14	18	16	17	20	17	23	22	21	13
c385	c385.a1	c385.a1.a1	ortho_SCI5.06c, coelicolor (SSPG_05752T0) SCO1798, putative ABC transporter ATP-binding subunit 1926717:1927514 reverse MW:29061	26	15	9	18	15	9	4	21	16	26	6	17	10	18	3	14	21	16	19	8	15	18	18	16	10	4	4	15	20	12	10	4	13	13	13	14	8	12	10	12	21	22	24	22	27	17
c386	c386.a1	c386.a1.a1	ortho_SC7H2.27c, coelicolor (SSPG_05532T0) SCO2013, putative response regulator 2155123:2155779 reverse MW:24118	18	22	11	24	18	7	8	16	18	18	8	15	12	20	7	19	25	24	20	12	9	24	31	13	11	6	4	11	12	18	13	6	11	15	10	15	13	14	10	17	17	22	16	15	17	8
c387	c387.a1	c387.a1.a1	ortho_SCD20.13c, coelicolor (SSPG_01361T0) SCO4595, putative oxidoreductase 5017426:5019363 reverse MW:69163	23	26	10	18	19	3	4	21	15	16	2	12	10	17	3	21	18	17	19	3	5	22	22	9	18	3	3	13	26	19	18	2	10	10	13	16	20	18	8	24	21	26	27	23	17	11
c387	c387.a2	c387.a2.a1	SSPG_03070T0 | SSPG_03070 | Streptomyces lividans TK24 oxidoreductase (646 aa)	23	25	10	18	19	3	4	21	15	16	2	12	9	17	3	20	18	17	19	3	5	22	21	9	18	3	3	13	25	18	17	2	10	9	13	15	20	17	7	23	20	25	26	23	16	10
c388	c388.a1	c388.a1.a1	ortho_SC4B5.01c, lividans (SSPG_01135T0) SCO6551, putative oxidoreductase 7247934:7248767 reverse MW:30195	34	36	9	17	16	6	5	21	14	14	3	17	10	17	9	22	17	22	17	6	14	14	17	13	12	11	7	17	16	12	16	7	13	15	14	12	14	20	20	19	20	14	20	20	12	4
c389	c389.a1	c389.a1.a1	ortho_hisA, coelicolor (SSPG_05494T0) SC4G6.19c, SCO2050, phosphoribosylformimino-5-aminoimidazole carboxamide ribotide isomerase 2197966:2198688 reverse MW:25080	19	20	11	11	18	9	12	20	16	16	11	15	11	11	6	14	19	18	16	12	14	26	17	14	12	11	9	12	15	13	14	10	18	17	14	17	11	11	16	15	19	20	18	17	22	9
c390	c390.a1	c390.a1.a1	ortho_frr, lividans (SSPG_02092T0) SCO5627, ribosome recycling factor 6126503:6127060 forward MW:20754	20	13	13	20	15	11	13	13	18	14	6	18	13	14	5	14	12	15	15	8	10	16	16	15	18	10	10	12	18	17	16	11	16	20	20	26	16	18	12	17	13	17	17	17	13	10
c391	c391.a1	c391.a1.a1	ortho_redW, coelicolor (SSPG_01850T0) SCO5879, acyl-coa dehydrogenase RedW 6436613:6437788 forward MW:41624	11	7	11	10	19	8	8	23	20	21	4	16	6	8	2	8	9	7	8	4	6	11	11	20	19	11	8	18	26	28	20	13	21	20	18	21	19	21	18	25	19	21	22	18	11	11
c392	c392.a1	c392.a1.a1	ortho_SCL24.06c, lividans (SSPG_05983T0) argH, SCO1570, argininosuccinate lyase 1680432:1681859 reverse MW:50909	27	34	12	21	23	9	14	35	12	18	6	16	16	18	4	26	15	22	14	6	11	24	25	13	12	10	3	9	10	12	10	2	4	7	4	5	15	17	13	23	21	25	16	14	17	7
c393	c393.a1	c393.a1.a1	ortho_SC8G12.12, lividans (SSPG_00313T0) SCO7536, putative integral membrane protein. 8355539:8357758 forward MW:76089	9	7	0	6	12	3	4	9	5	8	0	5	0	2	0	5	13	11	15	4	6	7	8	7	34	22	14	28	26	27	21	7	22	16	24	18	34	21	21	23	20	16	18	21	8	11
c393	c393.a2	c393.a2.a1	ortho_SCE87.17c, coelicolor (SSPG_04373T0) SCO3166, putative membrane transport protein 3467221:3469458 reverse MW:76945	5	2	0	5	4	0	0	0	0	0	0	0	0	2	0	7	5	8	3	0	0	0	5	0	1	2	0	0	0	0	0	2	3	0	0	0	2	2	2	3	3	0	5	4	0	0
c394	c394.a1	c394.a1.a1	ortho_SC6A5.16, lividans (SSPG_02039T0) SCO6767, conserved hypothetical protein 7524433:7525587 forward MW:40562	14	20	14	15	16	5	8	23	16	11	4	14	12	16	7	22	23	24	21	8	8	20	18	16	15	9	6	16	13	15	16	2	8	10	5	5	22	22	15	21	20	20	21	19	14	10
c394	c394.a2	c394.a2.a1	SSPG_00936T0 | SSPG_00936 | Streptomyces lividans TK24 4-hydroxy-3-methylbut-2-en-1-yl diphosphate synthase (385 aa)	10	13	10	9	11	2	4	14	12	10	2	9	8	10	5	14	14	16	14	3	6	14	11	11	11	5	5	12	6	7	12	1	5	7	2	0	16	16	12	16	11	13	14	12	9	7
c395	c395.a1	c395.a1.a1	ortho_bkdA1, coelicolor (SSPG_03839T0) SCGD3.18c, SCO3817, putative branched-chain alpha keto acid dehydrogenase E1 alpha subunit 4195942:4197195 reverse MW:45393	22	16	11	16	16	3	5	19	17	20	3	21	10	17	4	19	21	18	20	0	5	17	22	26	14	6	5	18	19	21	17	2	15	14	9	15	19	13	16	16	23	10	14	17	14	11
c396	c396.a1	c396.a1.a1	ortho_SC9B5.12, coelicolor (SSPG_01239T0) SCO6445, putative inositol monophosphatase 7129505:7130350 forward MW:30071	19	16	19	14	22	6	6	23	16	11	5	18	14	17	4	20	21	23	27	9	14	17	22	13	13	9	5	9	18	14	13	3	13	8	9	13	15	17	13	20	19	16	10	17	15	16
c397	c397.a1	c397.a1.a1	ortho_SCD63.17, coelicolor (SSPG_02898T0) guaA, SCO4785, GMP synthase 5205165:5206745 forward MW:56581	23	24	10	14	20	4	4	21	20	18	2	14	12	15	4	21	22	20	23	3	8	25	15	17	13	6	6	8	16	14	14	4	11	9	9	6	16	23	12	24	20	15	19	19	18	12
c398	c398.a1	c398.a1.a1	ortho_2SC7G11.24, coelicolor (SSPG_02419T0) SCO5262, putative dehydrogenase 5721695:5722660 forward MW:33995	20	17	13	18	16	6	4	20	18	29	7	24	6	17	4	14	21	16	20	1	15	22	16	21	15	10	5	11	20	20	18	6	15	13	10	10	16	12	6	22	16	19	22	14	11	0
c399	c399.a1	c399.a1.a1	ortho_SCI41.34c, coelicolor (SSPG_05903T0) SCO1651, hypothetical protein SCI41.34c 1765257:1766159 reverse MW:32770	21	15	10	18	16	3	7	22	18	17	3	14	9	19	3	15	25	22	20	3	5	17	19	14	19	9	5	13	21	18	20	5	8	5	13	8	19	16	10	20	19	17	21	19	19	13
c400	c400.a1	c400.a1.a1	ortho_SC5A7.31, lividans (SSPG_01020T0) SCO6681, hypothetical protein SC5A7.31 7419664:7422456 forward MW:100046	3	1	2	5	11	1	0	11	18	14	3	11	0	2	0	0	3	6	4	2	4	4	7	11	11	4	3	14	15	12	13	8	4	3	2	5	10	27	23	26	14	7	6	19	3	4
c400	c400.a2	c400.a2.a1	ortho_SCC75A.05c, coelicolor (SSPG_05281T0) SCO2259, putative multi-domain regulatory protein. 2426233:2430237 reverse MW:138757	6	1	0	2	0	0	0	3	5	4	0	5	0	3	0	5	5	6	6	0	0	8	3	8	3	0	0	0	4	2	5	0	7	7	5	3	3	2	0	3	6	5	6	6	5	3
c400	c400.a3	c400.a3.a1	ortho_SC4A7.20, coelicolor (SSPG_05142T0) SCO2392, putative lipoprotein 2563944:2564861 forward MW:32696	3	2	2	4	3	0	0	3	5	4	1	6	1	4	0	3	5	3	4	0	5	4	4	6	1	0	0	0	3	0	6	0	2	0	2	2	3	4	0	0	0	2	1	1	2	1
c400	c400.a4	c400.a4.a1	SC3C3.08, SCO5722, serine protease 6242668:6243909 forward MW:42680	0	0	0	0	0	0	0	0	0	0	0	0	0	0	0	0	0	0	0	0	0	0	0	0	2	0	0	1	0	2	5	0	0	0	0	0	0	2	0	4	4	3	4	5	0	1
c400	c400.a5	c400.a5.a1	ortho_SCD72A.02, coelicolor (SSPG_03575T0) SCO4116, putative AfsR-like regulatory protein 4517924:4521268 forward MW:118750	2	2	1	0	1	0	0	1	2	4	0	0	0	0	0	0	3	1	0	0	0	4	0	2	0	0	0	0	0	0	3	0	0	0	0	0	2	0	0	2	2	6	0	0	0	0
c400	c400.a6	c400.a6.a1	SSPG_03576T0 | SSPG_03576 | Streptomyces lividans TK24 transcriptional regulator (647 aa)	2	2	0	0	0	0	0	1	1	2	0	0	0	0	0	0	1	1	0	0	0	2	1	1	0	0	0	0	0	0	2	0	0	0	0	0	2	0	0	1	2	2	0	0	0	0
c401	c401.a1	c401.a1.a1	ortho_SCK13.11, coelicolor (SSPG_02765T0) SCO4919, putative oxidoreductase 5352586:5354013 forward MW:49784	20	13	7	14	13	5	4	15	21	17	4	11	7	19	4	12	16	17	19	6	12	28	24	16	12	4	3	7	10	11	16	6	16	18	19	15	16	13	10	13	17	18	20	17	23	18
c402	c402.a1	c402.a1.a1	ortho_SCM2.16c, coelicolor (SSPG_06733T0) SCO0863, putative integral membrane protein. 909469:910926 reverse MW:51014	15	15	8	10	17	10	9	20	23	21	10	20	7	12	4	12	15	13	15	6	9	20	21	29	10	4	4	3	14	18	12	5	15	23	23	28	8	5	2	7	18	17	15	12	22	13
c403	c403.a1	c403.a1.a1	ortho_SCF55.32, lividans (SSPG_06990T0) SCO0608, putative transcriptional regulatory protein 647887:648765 forward MW:30231	14	9	8	14	13	7	7	14	20	21	10	11	7	9	4	6	11	11	8	10	7	15	10	20	14	8	9	14	17	21	18	12	25	23	36	22	14	10	13	17	21	15	23	22	17	8
c404	c404.a1	c404.a1.a1	ortho_rplM, coelicolor (SSPG_02951T0) SCO4734, 50S ribosomal protein L13 5147450:5147893 forward MW:16416	25	40	13	15	12	7	8	17	13	10	4	9	13	16	6	20	16	12	11	8	7	14	13	13	18	4	5	11	17	14	15	3	16	19	16	19	17	12	7	13	15	17	20	17	21	14
c405	c405.a1	c405.a1.a1	ortho_SCF55.20, lividans (SSPG_07002T0) SCO0596, putative DNA-binding protein 637261:637824 forward MW:20052	4	3	0	4	3	0	0	4	3	4	0	2	1	4	0	3	3	5	2	0	1	3	5	0	21	14	11	21	31	29	29	10	35	39	33	40	22	21	14	25	23	32	32	34	20	19
c406	c406.a1	c406.a1.a1	ortho_SCI52.05c, coelicolor (SSPG_05891T0) SCO1663, putative cysteinyl-tRNA synthetase 1783107:1784336 reverse MW:44186	31	31	8	21	11	5	5	18	11	12	3	10	11	19	8	22	17	13	18	6	6	11	26	14	17	4	6	15	13	12	16	3	14	12	10	7	15	17	12	15	16	13	22	20	17	13
c407	c407.a1	c407.a1.a1	ortho_nadE2, coelicolor (SSPG_07094T0) SCO0506, NH(3)-dependent NAD(+)synthetase (EC 6.3.5.1) 542269:543099 forward MW:29736	11	15	10	15	20	10	9	22	26	17	12	13	12	16	6	14	22	19	25	10	12	24	20	22	8	7	6	13	13	13	13	11	14	8	13	9	8	10	13	14	17	22	17	12	19	4
c408	c408.a1	c408.a1.a1	ortho_SC6A5.38, lividans (SSPG_00970T0) SCO6789, putative fatty oxidation protein 7547223:7549424 forward MW:78170	13	7	5	19	18	7	9	17	21	19	4	19	6	10	4	11	18	14	12	7	11	20	16	25	9	7	4	6	14	20	18	4	18	19	12	16	12	15	12	21	18	10	17	11	14	8
c408	c408.a2	c408.a2.a1	SC5F2A.15, SCO6732, putative 7485381:7487561 forward MW:77665	13	5	4	17	16	5	9	13	20	17	3	17	4	10	3	10	16	13	11	6	10	15	14	23	10	7	4	7	14	21	19	4	17	19	12	19	12	15	12	21	18	10	19	12	15	8
c408	c408.a3	c408.a3.a1	SSPG_00915T0 | SSPG_00915 | Streptomyces lividans TK24 fatty oxidation protein (747 aa)	4	4	2	4	7	4	4	10	7	11	2	9	3	6	2	6	9	5	5	5	6	7	4	11	5	3	3	1	7	7	7	1	12	9	7	6	8	7	8	7	7	2	6	7	9	4
c409	c409.a1	c409.a1.a1	ortho_SCH24.26c, coelicolor (SSPG_03748T0) SCO3904, hypothetical protein 4301401:4302522 reverse MW:42910	22	27	12	15	12	6	6	15	11	15	6	16	8	15	4	11	14	14	15	9	13	16	21	16	20	9	7	15	18	15	17	5	17	16	10	15	15	11	10	13	19	18	20	18	15	11
c410	c410.a1	c410.a1.a1	ortho_gluA, coelicolor (SSPG_01954T0) SCO5777, glutamate uptake system ATP-binding protein 6314572:6315348 reverse MW:28133	23	23	12	15	18	5	5	18	19	19	5	15	13	16	7	24	19	18	21	8	4	18	13	15	20	9	2	16	13	19	15	2	10	12	11	10	19	14	13	17	19	14	15	14	14	8
c411	c411.a1	c411.a1.a1	ortho_SCL11.10c, coelicolor (SSPG_05999T0) SCO1554, putative nitroreductase 1662892:1666530 reverse MW:124282	29	28	15	21	19	7	4	18	5	8	2	9	11	15	3	23	17	18	16	5	8	15	14	11	21	8	4	17	14	20	18	5	10	10	4	7	26	18	14	27	17	17	18	17	9	7
c411	c411.a2	c411.a2.a1	SSPG_06000T0 | SSPG_06000 | Streptomyces lividans TK24 nicotinate-nucleotide-dimethylbenzimidazole phosphoribosyltransferase (718 aa)	25	28	13	16	16	7	4	14	3	6	2	8	10	11	3	17	14	13	12	4	8	14	11	11	21	8	4	14	11	14	15	5	8	9	3	6	22	15	10	25	17	16	16	14	8	7
c412	c412.a1	c412.a1.a1	ortho_SCK13.05c, lividans (SSPG_02771T0) SCO4913, putative aldehyde dehydrogenase 5345751:5347193 reverse MW:51327	23	26	14	22	10	12	8	12	12	12	4	10	13	20	17	26	17	20	17	10	11	17	14	11	16	13	5	15	12	12	15	5	6	5	7	3	14	14	18	22	20	15	22	18	11	12
c413	c413.a1	c413.a1.a1	ortho_SCD31.36, coelicolor (SSPG_02974T0) rpsQ, SCO4711, 30S ribosomal protein S17 5132707:5132994 forward MW:10720	20	21	13	16	15	8	8	14	12	12	5	17	14	15	10	16	14	16	16	7	14	10	20	16	21	11	11	24	11	13	13	8	12	10	15	11	18	18	12	20	15	11	20	16	10	4
c414	c414.a1	c414.a1.a1	ortho_SCM1.17c, lividans (SSPG_06712T0) SCO0884, probable oxidoreductase. 929779:931212 reverse MW:50201	18	21	8	11	12	7	5	24	20	19	7	24	6	7	3	14	12	10	12	4	11	21	17	27	9	11	6	10	20	22	15	9	19	18	19	19	10	7	4	11	17	17	13	15	16	15
c415	c415.a1	c415.a1.a1	ortho_2SCG4.04c, coelicolor (SSPG_06477T0) SCO1088, putative oxidoreductase 1147553:1148371 reverse MW:28550	10	13	2	11	13	4	2	11	24	29	7	18	4	7	2	11	23	22	15	8	9	17	24	24	20	0	4	4	25	28	26	6	26	25	30	36	13	8	8	12	14	8	14	14	8	3
c416	c416.a1	c416.a1.a1	ortho_2SCG18.36, lividans (SSPG_06276T0) SCBAC36F5.01, SCO1290, putative secreted phosphatase (fragment) 1361564:1363153 forward MW:58268	27	27	11	24	23	5	5	30	19	16	3	19	10	25	6	24	8	10	6	1	2	9	6	16	14	10	5	17	15	17	16	6	11	20	10	21	19	26	9	22	10	10	12	17	9	8
c417	c417.a1	c417.a1.a1	ortho_SC2H12.32, lividans (SSPG_00616T0) SCO7233, putative secreted protein. 8038819:8041623 forward MW:98029	25	18	12	15	21	4	6	18	13	20	4	23	13	19	5	22	15	17	12	3	6	14	12	22	5	4	3	9	11	11	10	3	19	14	16	19	8	15	8	19	9	12	16	12	31	19
c418	c418.a1	c418.a1.a1	ortho_SCD82.18, coelicolor (SSPG_03033T0) nusG, SCO4647, transcription antitermination protein 5071760:5072662 forward MW:32812	20	14	9	11	15	6	12	18	12	23	7	16	12	12	5	20	16	17	19	5	11	16	18	19	16	5	5	11	14	19	17	6	10	19	11	19	15	9	8	15	15	16	16	17	17	12
c419	c419.a1	c419.a1.a1	ortho_SCD8A.25c, coelicolor (SSPG_03441T0) SCO4252, hypothetical protein SCD8A.25c 4660812:4661261 reverse MW:16480	27	18	7	16	15	5	6	12	18	8	4	12	4	16	1	11	9	8	10	4	4	10	13	11	26	6	2	6	19	21	16	1	18	27	18	24	19	13	8	15	18	17	18	17	25	21
c420	c420.a1	c420.a1.a1	ortho_SCC88.22c, coelicolor (SSPG_04916T0) mreB, SCO2611, rod shape-determining protein 2834908:2835939 reverse MW:36536	14	18	9	21	13	6	10	19	18	16	7	16	6	14	8	16	11	18	16	4	7	20	11	18	14	10	4	14	23	16	17	5	19	18	15	16	12	14	14	14	12	10	16	16	13	15
c421	c421.a1	c421.a1.a1	ortho_SCC121.27c, coelicolor (SSPG_05007T0) SCO2524, hypothetical protein SCC121.27c 2721099:2722943 reverse MW:68704	10	14	3	6	12	4	2	22	32	44	6	24	1	3	0	10	18	21	19	2	5	25	18	29	13	2	3	2	16	23	19	4	25	29	24	22	11	9	8	7	11	16	16	13	11	15
c422	c422.a1	c422.a1.a1	ortho_trpD, coelicolor (SSPG_05396T0) SC6G10.20c, SCO2147, phosphoribosylanthranilate transferase 2308851:2309915 reverse MW:37018	23	17	10	15	15	9	7	14	11	18	7	19	7	13	7	10	15	13	16	9	10	21	18	18	13	13	8	9	14	15	19	4	16	12	9	15	11	14	16	13	16	14	20	14	12	13
c423	c423.a1	c423.a1.a1	ortho_SC6G4.14, coelicolor (SSPG_02949T0) SCO4736, putative phospho-sugar mutase 5148673:5150031 forward MW:46864	27	18	10	24	14	5	5	18	16	18	4	8	9	16	9	20	22	22	20	5	13	22	14	11	19	13	4	11	15	14	16	6	8	12	8	11	22	12	10	18	16	15	13	14	13	9
c424	c424.a1	c424.a1.a1	ortho_SCE20.11, lividans (SSPG_04691T0) SCO2837, putative secreted protein. 3097464:3099401 forward MW:70836	24	18	10	16	11	3	3	18	14	16	4	18	6	17	3	12	12	15	11	5	6	8	17	17	20	8	3	8	18	20	22	5	23	27	21	23	22	13	7	23	18	15	14	15	11	7
c425	c425.a1	c425.a1.a1	ortho_SC8E4A.07, coelicolor (SSPG_04892T0) SCO2637, putative serine protease 2865913:2869209 forward MW:114303	9	9	4	5	8	2	0	9	6	2	0	7	0	10	0	9	5	3	5	0	4	0	2	5	29	12	4	13	30	24	23	9	29	33	26	25	19	29	13	24	20	24	25	29	24	20
c426	c426.a1	c426.a1.a1	ortho_SCE6.16, coelicolor (SSPG_04658T0) SCO2879, putative secreted protein (conserved). 3134617:3136272 forward MW:56197	25	41	14	16	23	8	5	27	17	21	4	14	12	18	3	19	22	21	17	8	9	22	27	17	12	8	1	11	16	15	13	2	8	5	0	0	12	12	9	17	16	20	12	16	10	4
c427	c427.a1	c427.a1.a1	ortho_SCC88.23c, coelicolor (SSPG_04915T0) ndk, SCO2612, nucleoside diphosphate kinase 2836247:2836660 reverse MW:15078	18	19	19	18	16	11	12	20	17	18	10	18	15	15	8	11	15	15	13	8	16	16	19	17	19	13	10	16	12	12	16	8	7	8	6	6	16	15	9	16	10	14	10	12	17	3
c428	c428.a1	c428.a1.a1	ortho_SCBAC1A6.32, coelicolor (SSPG_01518T0) fusH, SCO6108, secreted esterase 6709909:6711471 forward MW:55396	16	17	11	14	16	6	9	21	14	9	6	13	10	14	9	15	20	17	16	12	11	17	15	16	11	7	4	11	10	12	13	12	10	12	6	11	12	17	11	15	13	15	20	18	23	14
c429	c429.a1	c429.a1.a1	ortho_2SC10A7.17, coelicolor (SSPG_03670T0) SCO4013, putative penicillin binding protein 4409066:4410553 forward MW:52758	20	22	9	16	18	6	6	21	25	27	7	16	14	13	5	17	19	17	12	6	13	20	16	19	19	5	3	10	17	16	22	3	11	10	8	10	17	13	10	17	16	17	13	17	4	5
c430	c430.a1	c430.a1.a1	ortho_SCM1.46, lividans (SSPG_06683T0) SCM10.01, SCO0913, hypothetical protein SCM10.01 958016:958987 forward MW:34878	28	26	15	23	19	12	7	24	14	18	5	10	16	19	11	29	22	19	17	12	11	17	17	6	11	10	7	9	8	10	13	8	3	4	3	4	11	13	9	19	15	17	17	15	11	4
c431	c431.a1	c431.a1.a1	ortho_SC8E4.02c, coelicolor (SSPG_04900T0) SCO2627, putative isomerase 2854112:2854591 reverse MW:17153	12	14	5	14	9	4	3	19	17	15	2	14	9	12	0	14	17	16	18	6	8	26	19	13	9	4	3	15	10	12	14	4	17	16	19	15	13	14	11	14	18	20	22	22	22	15
c432	c432.a1	c432.a1.a1	ortho_SC4G1.02, coelicolor (SSPG_00812T0) argG, SCO7036, argininosuccinate synthase 7824771:7826216 forward MW:52270	22	24	10	18	18	5	4	21	9	10	0	10	12	21	6	26	16	14	16	4	7	8	12	7	13	4	5	18	19	15	19	6	8	8	5	6	14	21	19	29	19	16	23	25	14	7
c433	c433.a1	c433.a1.a1	ortho_SCP8.07c, coelicolor (SSPG_02544T0) SCO5144, putative acyl CoA isomerase 5591303:5592106 reverse MW:27889	16	14	10	14	17	11	10	18	23	24	10	19	11	14	5	13	19	16	13	8	19	17	15	25	12	8	5	12	14	16	16	4	14	11	13	9	15	16	15	12	11	12	13	8	13	0
c434	c434.a1	c434.a1.a1	ortho_ilvE, lividans (SSPG_02184T0) SCO5523, branched-chain amino acid aminotransferase 6016567:6017655 forward MW:39233	27	17	9	15	14	7	5	17	11	11	2	12	13	17	8	21	23	15	19	8	5	20	20	10	15	8	3	15	11	12	16	6	6	4	6	8	18	14	11	25	21	22	24	21	14	6
c435	c435.a1	c435.a1.a1	ortho_2SCK31.18, coelicolor (SSPG_02729T0) metB, SCO4958, cystathionine gamma-synthase 5393840:5395000 forward MW:40723	22	18	14	16	10	7	4	13	8	10	3	6	9	11	7	20	13	16	15	7	6	16	13	7	19	9	7	14	14	16	16	8	16	12	8	11	13	17	13	19	16	13	19	15	23	19
c436	c436.a1	c436.a1.a1	ortho_SCE15.07, coelicolor (SSPG_04267T0) SCO3290, hypothetical protein 3639200:3639949 forward MW:27152	8	4	5	5	12	3	5	9	19	14	7	14	3	6	0	0	7	8	5	4	8	14	11	20	16	9	7	13	21	19	22	7	40	37	33	41	8	7	9	9	9	12	12	13	25	24
c437	c437.a1	c437.a1.a1	ortho_SCL6.20c, coelicolor (SSPG_06091T0) SCO1463, putative transcriptional regulator 1560350:1561432 reverse MW:38599	22	19	7	15	19	7	4	19	19	21	6	16	7	15	3	16	15	16	16	6	5	18	17	20	13	6	2	13	19	17	14	5	12	14	11	11	18	17	11	20	14	16	11	14	14	6
c438	c438.a1	c438.a1.a1	ortho_tyrS, coelicolor (SSPG_05733T0) SCO1818, tyrosyl-tRNA synthetase (EC 6.1.1.1) 1948453:1949721 forward MW:46292	19	23	20	15	19	9	7	16	18	14	9	11	13	10	10	14	15	16	20	12	12	19	13	13	15	10	6	11	12	10	10	7	10	13	9	14	13	11	13	14	9	13	17	16	17	12
c439	c439.a1	c439.a1.a1	ortho_SCK20.14c, lividans (SSPG_02810T0) SCO4873, hypothetical protein SCK20.14c 5302467:5303405 reverse MW:33401	15	20	10	18	13	3	2	18	6	11	1	7	10	19	7	17	11	15	14	4	7	12	17	6	21	11	4	20	19	22	22	5	15	13	14	13	23	19	12	20	23	20	15	11	11	12
c440	c440.a1	c440.a1.a1	ortho_SC9C5.32c, coelicolor (SSPG_06047T0) hisS, SCO1508, histidyl tRNA synthetase 1612166:1613443 reverse MW:46476	22	21	7	13	16	5	5	21	19	20	4	19	7	17	5	22	28	24	18	6	13	24	25	18	14	2	3	9	16	15	12	1	12	8	7	9	12	13	10	15	14	9	14	16	12	7
c441	c441.a1	c441.a1.a1	ortho_ssb, coelicolor (SSPG_03745T0) SCH24.29, SCO3907, putative single-strand binding protein 4303612:4304211 forward MW:19906	14	15	13	15	11	5	5	15	14	13	3	17	7	13	4	14	14	12	13	3	11	16	13	14	11	8	6	14	16	17	17	4	17	18	15	21	12	15	11	15	16	17	14	16	18	16
c442	c442.a1	c442.a1.a1	ortho_SC6F11.09, coelicolor (SSPG_03289T0) SCO4411, putative calcium binding protein 4828772:4829284 forward MW:18134	11	10	6	12	5	2	6	10	14	12	9	15	5	11	3	8	8	10	9	2	5	8	9	21	17	8	4	9	23	23	26	8	30	30	32	42	18	19	6	11	12	11	14	14	13	12
c443	c443.a1	c443.a1.a1	ortho_SCH69.04c, coelicolor (SSPG_03821T0) SCO3834, putative 3-Hydroxyacyl-CoA dehydrogenase 4215802:4217316 reverse MW:53285	6	9	4	9	9	2	1	8	12	11	3	6	5	8	0	6	9	7	8	3	4	9	7	9	5	5	2	10	8	10	11	5	8	11	9	14	4	3	7	4	8	7	9	9	10	7
c443	c443.a2	c443.a2.a1	ortho_kbl, coelicolor (SSPG_00904T0) SCO6800, 2-amino-3-ketobutyrate coenzyme A ligase. 7560698:7561891 forward MW:42677	15	17	9	17	7	3	4	9	10	8	4	7	9	12	3	17	7	7	5	3	4	4	4	6	9	4	2	7	9	8	4	3	5	3	5	2	10	5	5	8	0	5	3	2	0	2
c444	c444.a1	c444.a1.a1	ortho_SC9C7.18, coelicolor (SSPG_01202T0) SCO6482, conserved hypothetical protein 7171800:7172243 forward MW:16092	19	25	9	14	9	6	8	18	16	17	9	8	8	16	7	14	12	11	9	4	12	16	16	11	9	11	6	10	14	13	16	7	21	15	14	15	11	16	10	12	19	17	13	18	14	14
c445	c445.a1	c445.a1.a1	ortho_qcrC, coelicolor (SSPG_05393T0) SC6G10.23c, SCO2150, cytochrome c heme-binding subunit 2312739:2313548 reverse MW:27494	19	11	11	19	13	7	6	12	13	16	6	12	10	15	7	18	16	20	11	4	7	11	15	16	14	5	3	9	15	15	14	7	16	19	20	19	17	13	9	14	14	13	16	18	14	10
c446	c446.a1	c446.a1.a1	ortho_SCD84.08c, lividans (SSPG_03547T0) pstC, SCO4141, phosphate ABC transport system permease protein 4555527:4556537 reverse MW:35640	18	25	13	15	18	5	4	18	20	10	4	10	12	23	7	18	10	13	9	6	5	15	9	19	19	11	8	19	18	20	14	4	10	15	13	14	25	20	13	17	14	12	9	12	7	6
c447	c447.a1	c447.a1.a1	ortho_SC4G2.18, lividans (SSPG_01056T0) SCO6644, putative solute-binding lipoprotein 7378997:7380508 forward MW:52076	22	26	6	15	13	5	7	16	15	16	7	19	7	15	6	18	16	18	13	6	6	19	17	14	17	6	5	10	9	14	16	5	13	14	15	8	15	12	11	14	14	19	17	19	12	8
c448	c448.a1	c448.a1.a1	ortho_SCE6.20, coelicolor (SSPG_04654T0) SCO2883, putative cytochrome P450. 3137660:3138892 forward MW:44253	23	14	11	21	22	5	4	30	23	21	3	15	10	18	4	25	19	19	15	3	7	14	12	19	16	4	2	12	20	16	13	6	13	14	13	13	17	15	6	14	12	10	11	13	9	1
c449	c449.a1	c449.a1.a1	ortho_SC4G10.03c, coelicolor (SSPG_00521T0) SCO7324, putative regulatory protein 8130726:8131625 reverse MW:31797	15	17	5	12	18	4	5	14	22	19	3	8	4	7	3	12	13	13	11	1	6	19	19	13	12	5	4	13	17	17	14	5	26	19	22	26	15	14	8	11	17	16	17	17	19	15
c450	c450.a1	c450.a1.a1	ortho_SC9C5.35, lividans (SSPG_06044T0) SCL2.01, SCO1511, hypothetical protein SCL2.01 1615300:1616367 forward MW:40215	21	32	7	18	12	4	6	22	14	18	4	14	5	10	4	16	10	17	10	7	9	16	13	15	17	5	4	15	13	13	18	5	14	16	10	17	18	18	13	18	13	16	17	19	8	7
c451	c451.a1	c451.a1.a1	ortho_SCD8A.02, coelicolor (SSPG_03465T0) SCO4229, putative sensor kinase protein 4633198:4634478 forward MW:45364	25	18	18	25	16	7	4	19	13	13	3	7	14	25	7	24	26	23	19	6	10	17	14	11	16	10	6	12	13	12	8	6	9	11	6	12	15	12	9	17	15	9	12	15	6	11
c452	c452.a1	c452.a1.a1	ortho_SCC123.20, lividans (SSPG_04949T0) SCO2582, hypothetical protein SCC123.20. 2787290:2788498 forward MW:43928	18	14	9	12	16	7	5	19	24	18	7	24	7	7	1	17	13	19	13	4	12	24	23	28	16	7	2	14	21	14	11	3	20	14	17	15	15	7	8	13	12	15	15	6	9	10
c453	c453.a1	c453.a1.a1	ortho_SCE19A.27c, coelicolor (SSPG_04611T0) SCO2927, putative 4-hydroxyphenylpyruvate dioxygenase 3178619:3179764 reverse MW:41876	17	13	7	17	30	14	12	33	23	30	11	27	1	12	0	5	13	14	10	8	15	21	17	28	26	16	10	16	21	21	31	10	12	7	8	8	29	1	0	2	1	1	0	2	0	5
c454	c454.a1	c454.a1.a1	ortho_2SC7G11.37, coelicolor (SSPG_02405T0) SCO5275, putative ATP/GTP binding protein 5738498:5741521 forward MW:112928	26	25	5	12	15	4	3	22	17	22	0	15	5	8	0	11	16	11	9	0	0	13	13	17	21	6	2	12	28	23	20	2	15	12	10	12	31	13	13	19	20	16	20	11	11	8
c455	c455.a1	c455.a1.a1	ortho_SCD12A.14, lividans (SSPG_03362T0) SCO4331, hypothetical protein SCD12A.14 4742776:4745904 forward MW:110720	20	14	8	10	15	8	2	14	10	19	5	15	6	11	6	18	15	12	14	10	6	11	18	11	19	7	2	14	12	19	16	4	17	23	18	21	13	20	7	17	15	18	15	18	12	6
c456	c456.a1	c456.a1.a1	ortho_SCAH10.30c, coelicolor (SSPG_01366T0) scbR, SCO6265, gamma-butyrolactone binding protein 6890528:6891175 reverse MW:23861	14	15	4	9	15	3	5	17	15	14	3	9	5	6	1	11	14	9	12	2	3	11	9	10	16	6	5	11	16	17	11	4	20	15	15	16	10	13	8	15	12	17	18	16	11	1
c456	c456.a2	c456.a2.a1	ortho_SCIF3.14c, coelicolor (SSPG_01320T0) cprA, SCO6312, transcriptional regulator 6972028:6972675 reverse MW:23857	0	1	1	0	5	0	1	4	7	5	2	4	0	0	0	0	4	5	4	2	3	6	5	9	2	1	0	1	2	2	0	2	3	5	1	3	0	0	0	2	1	2	3	1	2	1
c456	c456.a3	c456.a3.a1	ortho_SC9B1.18, coelicolor (SSPG_01556T0) cprB, SCO6071, A-factor receptor homolog 6663344:6663991 forward MW:23684	0	1	0	0	3	0	1	3	3	3	2	1	0	0	0	0	2	4	3	0	1	3	3	4	1	1	0	0	1	1	0	1	0	2	1	1	0	0	0	0	0	0	2	2	0	0
c457	c457.a1	c457.a1.a1	ortho_SCC121.20c, coelicolor (SSPG_05014T0) SCO2517, putative two-component response regulator 2712740:2713423 reverse MW:24054	5	2	3	5	17	8	6	16	17	19	4	17	1	2	0	2	1	1	0	1	1	4	2	15	20	15	8	20	27	26	25	13	21	30	34	28	19	19	12	24	10	12	8	12	2	0
c457	c457.a2	c457.a2.a1	ortho_SCD72A.09c, coelicolor (SSPG_03566T0) SCO4123, putative two-component response regulator 4535861:4536529 reverse MW:23931	3	3	3	0	2	1	0	2	4	5	1	2	2	2	0	3	2	4	2	1	1	3	4	4	4	2	1	1	2	3	4	1	1	1	1	0	2	4	1	4	2	1	3	5	1	1
c458	c458.a1	c458.a1.a1	ortho_SCI41.22c, coelicolor (SSPG_05916T0) SCO1639, putative secreted peptidyl-prolyl cis-trans isomerase protein 1752701:1753708 reverse MW:34904	19	20	8	13	12	11	6	17	24	24	11	14	7	9	9	13	13	14	10	10	3	10	9	14	13	8	6	8	20	16	17	3	21	24	19	21	17	8	7	17	11	11	11	6	10	11
c459	c459.a1	c459.a1.a1	ortho_SCD78.17c, coelicolor (SSPG_03713T0) SCO3950, hypothetical protein SCD78.17c 4350062:4350979 reverse MW:32432	10	21	7	13	8	5	2	12	6	8	1	5	8	6	5	11	8	12	11	5	4	10	4	3	16	9	8	6	15	15	13	6	8	6	8	10	13	13	7	20	11	13	15	16	9	5
c459	c459.a2	c459.a2.a1	ortho_SCD78.27c, coelicolor (SSPG_03703T0) SCO3960, hypothetical protein SCD78.27c 4359708:4360550 reverse MW:28731	6	7	2	8	3	0	0	5	4	0	0	1	3	7	2	9	10	8	8	2	1	5	1	4	8	3	2	3	6	4	2	0	2	0	3	5	10	7	6	8	5	3	5	8	2	2
c460	c460.a1	c460.a1.a1	ortho_SC8E4A.04c, coelicolor (SSPG_04895T0) SCO2634, hypothetical protein SC8E4A.04c 2860846:2861496 reverse MW:23986	23	44	5	16	11	1	3	19	14	15	3	13	5	15	2	18	9	10	10	0	6	15	9	14	14	2	4	3	14	15	12	2	21	25	18	31	11	12	6	17	14	14	14	9	17	19
c461	c461.a1	c461.a1.a1	ortho_SC5F2A.19c, lividans (SSPG_00966T0) SCO6736, putative metallopeptidase 7490559:7492079 reverse MW:54883	32	33	15	21	16	4	6	24	25	16	4	21	8	24	6	32	15	13	13	4	6	10	9	24	15	4	1	7	11	12	17	4	11	14	10	14	13	14	5	13	7	7	7	8	11	0
c462	c462.a1	c462.a1.a1	ortho_SC1C3.15c, coelicolor (SSPG_01602T0) SCO6027, acetyl-coa acetyltransferase (thiolase) 6615297:6616514 reverse MW:43132	15	16	5	14	15	0	2	14	19	18	4	17	6	16	3	18	12	17	19	2	9	19	16	17	15	4	0	6	17	20	16	1	15	16	10	9	20	12	11	14	20	18	17	15	16	14
c463	c463.a1	c463.a1.a1	ortho_SCBAC5H2.23, coelicolor (SSPG_02354T0) thrA, SCO5354, homoserine dehydrogenase 5822215:5823504 forward MW:44032	10	15	7	14	15	9	10	17	22	20	12	11	5	13	7	13	15	15	18	7	10	15	13	14	18	11	10	10	17	16	22	10	12	13	7	16	13	15	8	12	14	16	14	14	9	8
c464	c464.a1	c464.a1.a1	ortho_2SC10A7.13c, lividans (SSPG_03674T0) SCO4009, putative bifunctional protein (histidine kinase and regulator) 4402296:4406687 reverse MW:149810	20	21	5	18	8	2	4	18	18	13	1	13	7	15	3	19	12	14	20	3	7	17	16	14	15	6	6	12	20	20	15	2	15	11	8	10	16	14	8	21	13	12	17	16	18	9
c465	c465.a1	c465.a1.a1	ortho_SC10B7.26c, coelicolor (SSPG_05311T0) malE, SCO2231, putative maltose-binding protein 2398988:2400259 reverse MW:44623	5	7	3	11	10	6	6	19	32	23	9	18	1	8	0	7	7	10	9	1	8	6	12	24	20	3	4	5	25	25	25	6	36	36	29	37	21	7	1	7	13	10	9	12	11	4
c466	c466.a1	c466.a1.a1	ortho_SCK13.12, coelicolor (SSPG_02764T0) SCO4920, putative deoR-family transcriptional regulator 5354228:5355181 forward MW:32330	16	18	8	14	15	3	4	13	23	22	7	19	7	9	0	13	7	7	8	7	4	15	18	29	15	6	5	16	22	18	25	11	18	22	23	21	11	13	9	13	9	7	9	11	7	7
c467	c467.a1	c467.a1.a1	ortho_3SC5B7.09c, lividans (SSPG_06867T0) SCO0731, putative transferase 773432:774613 reverse MW:41565	5	7	4	3	14	7	6	20	17	19	7	10	2	3	0	7	11	8	9	3	6	15	10	12	10	4	1	4	10	9	15	4	11	15	8	12	10	3	6	6	9	9	7	5	2	4
c467	c467.a2	c467.a2.a1	ortho_SC9B10.27, lividans (SSPG_01868T0) suhB, SCO5860, extragenic suppressor protein homolog 6417372:6418190 forward MW:28661	15	12	3	9	10	3	4	12	15	10	5	8	3	5	3	8	10	15	10	4	7	14	9	13	4	2	0	4	0	1	2	0	0	0	0	0	1	3	3	2	3	2	4	1	1	0
c468	c468.a1	c468.a1.a1	ortho_StH24.09, lividans (SSPG_03765T0) SCO3887, putative partitioning or sporulation protein 4278194:4279180 forward MW:35957	16	21	6	20	19	4	3	17	12	10	1	11	7	17	4	22	18	15	17	3	6	17	15	18	13	6	3	12	18	16	14	4	15	8	7	9	19	17	10	14	12	15	14	15	18	13
c469	c469.a1	c469.a1.a1	ortho_SCE87.35c, lividans (SSPG_04356T0) SCE22.01c, SCO3184, putative secreted penicillin acylase (fragment) 3488257:3491067 reverse MW:102512	24	21	7	11	16	0	5	18	18	18	2	17	8	10	4	14	11	19	11	3	8	16	22	19	11	5	0	9	13	11	12	3	15	19	12	21	18	9	5	19	11	16	13	21	15	10
c470	c470.a1	c470.a1.a1	ortho_SCBAC25F8.03c, coelicolor (SSPG_00338T0) gap2, SCO7511, glyceraldehyde 3-phosphate dehydrogenase 8325357:8326355 reverse MW:34967	10	3	2	4	13	6	5	13	22	27	9	23	4	6	0	1	27	28	23	12	10	22	21	20	6	7	1	7	9	11	12	4	9	6	7	6	6	16	10	20	34	21	33	21	11	10
c471	c471.a1	c471.a1.a1	ortho_rplS, coelicolor (SSPG_02108T0) SCO5595, 50S ribosomal protein L19 6099500:6099850 forward MW:13142	16	11	11	16	15	8	5	8	7	12	5	14	10	11	11	14	15	17	14	8	10	11	12	10	13	11	8	18	19	18	15	13	14	14	14	12	16	13	12	13	17	16	12	17	16	6
c472	c472.a1	c472.a1.a1	ortho_SCC88.03c, coelicolor (SSPG_04938T0) SCO2592, putative transferase 2804967:2807795 reverse MW:105064	14	18	6	7	4	3	0	6	2	3	0	1	5	9	3	13	11	11	11	5	3	13	6	5	10	8	6	12	24	26	28	12	16	12	12	15	15	8	9	15	32	38	32	22	29	13
c473	c473.a1	c473.a1.a1	ortho_SC6G10.34c, coelicolor (SSPG_05382T0) SCO2161, hypothetical protein 2324368:2324724 reverse MW:12389	13	22	16	17	17	10	12	11	16	7	6	12	11	9	16	14	11	13	15	11	9	11	10	11	16	10	7	17	11	16	15	7	14	11	9	13	10	16	14	20	13	13	10	11	13	10
c474	c474.a1	c474.a1.a1	ortho_purC, coelicolor (SSPG_03621T0) SCO4071, phosphoribosylaminoimidazole-succinocarboxamide synthase (EC 6.3.2.6) 4464985:4465884 forward MW:33033	15	18	7	13	20	5	4	18	14	21	6	18	6	14	4	12	19	21	19	4	10	20	22	13	7	2	0	5	12	16	15	4	16	12	15	16	8	10	8	13	15	12	16	21	15	8
c475	c475.a1	c475.a1.a1	ortho_SCD63A.08, lividans (SSPG_02885T0) SCO4797, putative ATP-dependent DNA helicase II 5218623:5221118 forward MW:91383	23	26	7	18	17	3	4	20	15	11	0	6	10	15	3	23	15	14	16	4	6	17	10	8	23	9	5	14	16	19	17	2	9	8	9	11	29	14	8	18	16	14	17	13	6	8
c476	c476.a1	c476.a1.a1	ortho_glk, coelicolor (SSPG_05417T0) SC6E10.20c, SCO2126, glucokinase 2285983:2286936 reverse MW:33062	16	19	13	12	14	9	7	14	17	13	9	7	11	13	6	11	11	11	15	7	11	14	10	9	13	12	12	10	14	14	14	11	15	14	13	19	14	14	13	16	15	10	13	18	9	11
c477	c477.a1	c477.a1.a1	ortho_SCG8A.06, coelicolor (SSPG_06414T0) SCO1152, putative helicase 1211504:1214068 forward MW:95512	18	22	8	17	17	5	2	16	20	18	5	13	11	16	4	19	19	15	15	6	5	20	16	11	13	8	4	10	16	13	13	4	9	8	4	10	17	15	6	19	19	17	19	12	14	7
c478	c478.a1	c478.a1.a1	ortho_SCGD3.23c, coelicolor (SSPG_03834T0) SCO3822, hypothetical protein 4202552:4203091 reverse MW:19535	15	17	4	14	13	6	4	13	14	15	8	18	10	9	5	16	21	14	11	7	12	21	14	12	7	3	1	5	7	11	9	4	9	17	13	17	7	12	11	10	17	15	15	16	22	28
c479	c479.a1	c479.a1.a1	ortho_SCC117.05, coelicolor (SSPG_04999T0) SCO2532, PhoH-like protein. 2730432:2731511 forward MW:39147	23	24	8	15	12	1	2	17	11	11	0	10	7	16	2	16	18	15	15	2	5	22	11	12	15	4	3	12	15	13	15	4	16	15	12	14	16	13	11	19	17	13	18	16	16	13
c480	c480.a1	c480.a1.a1	ortho_SCD8A.13c, coelicolor (SSPG_03453T0) msiK, SCO4240, ABC transporter ATP-binding protein 4645174:4646310 reverse MW:40396	13	9	2	10	22	3	4	23	17	25	4	24	4	8	2	11	12	11	10	0	4	14	9	27	13	4	4	9	16	19	17	3	18	28	27	30	12	11	10	11	11	12	16	11	11	8
c481	c481.a1	c481.a1.a1	ortho_SCE50.16, coelicolor (SSPG_04550T0) galE, SCO2988, UDP-glucose 4-epimerase 3257699:3258679 forward MW:34469	17	10	8	13	14	7	4	9	9	14	2	9	9	10	7	7	15	17	16	8	10	17	15	9	9	10	5	12	15	17	15	11	15	15	11	12	14	11	13	14	20	9	22	20	24	11
c482	c482.a1	c482.a1.a1	ortho_SCBAC28G1.06, lividans (SSPG_02609T0) actVA5, SCO5080, putative hydrolase 5521738:5522883 forward MW:39833	0	0	0	0	0	0	0	3	1	2	0	7	0	1	0	0	4	4	3	2	13	18	20	5	20	2	8	0	29	25	27	8	23	27	17	23	15	8	0	6	32	50	40	33	33	18
c483	c483.a1	c483.a1.a1	ortho_SCI33.05c, coelicolor (SSPG_05744T0) SCO1806, conserved hypothetical protein 1934027:1936657 reverse MW:94767	23	17	7	17	12	4	0	13	14	13	1	13	2	13	2	19	14	10	12	2	0	9	14	16	14	5	3	7	22	21	16	4	18	19	15	17	16	20	6	15	17	14	20	20	16	12
c484	c484.a1	c484.a1.a1	ortho_SCL2.07c, lividans (SSPG_06039T0) SCO1517, putative secreted protein 1622951:1623460 reverse MW:17737	15	20	10	9	14	10	7	13	17	15	11	10	13	11	9	14	10	13	13	7	12	14	14	17	13	9	7	13	17	12	12	4	14	19	18	16	13	7	9	9	11	7	8	9	12	11
c485	c485.a1	c485.a1.a1	ortho_SCBAC19G2.13c, coelicolor (SSPG_04476T0) SCO3058, putative dipeptidase 3351007:3352209 reverse MW:43253	18	11	9	12	16	9	5	19	10	14	5	11	11	9	1	13	25	21	16	4	6	14	15	12	8	5	3	11	15	12	14	7	16	15	16	16	13	13	6	16	22	15	15	16	14	7
c486	c486.a1	c486.a1.a1	ortho_SCF55.41c, coelicolor (SSPG_06981T0) SCF56.01c, SCO0617, hypothetical protein SCF56.01c 656319:658772 reverse MW:90247	0	0	0	0	3	0	0	2	3	9	0	6	0	0	0	0	3	1	1	0	1	4	5	3	4	3	0	7	10	15	12	1	15	6	11	9	1	14	8	14	30	32	43	35	36	20
c486	c486.a2	c486.a2.a1	ortho_SCD63A.03, lividans (SSPG_02890T0) SCO4792, putative two-component system DNA-binding response regulator 5213401:5214156 forward MW:26868	3	4	1	2	1	0	0	5	4	2	0	2	1	3	0	10	2	6	5	0	1	5	5	6	3	3	1	3	4	3	3	0	6	7	5	8	4	2	3	3	5	6	5	6	8	5
c487	c487.a1	c487.a1.a1	ortho_SC2E9.10, coelicolor (SSPG_01860T0) SCO5869, hypothetical protein SC2E9.10 6424551:6425303 forward MW:26891	16	17	2	11	15	0	2	13	19	12	2	13	4	16	2	19	17	19	15	2	4	36	25	16	9	2	2	6	14	16	13	2	12	10	12	14	14	13	9	14	16	15	21	20	14	11
c488	c488.a1	c488.a1.a1	ortho_SCL2.06c, coelicolor (SSPG_06042T0) secD, SCO1516, protein-export membrane protein 1621004:1622716 reverse MW:59511	12	15	4	15	17	6	4	14	14	25	8	10	14	13	4	16	16	13	11	6	11	13	18	15	23	4	5	8	17	13	18	5	13	21	15	18	15	8	10	8	12	12	14	13	11	8
c489	c489.a1	c489.a1.a1	ortho_uvrA, coelicolor (SSPG_05589T0) SCC54.18c, SCO1958, ABC excision nuclease subunit A 2094274:2097318 reverse MW:110967	23	25	9	14	8	4	2	13	9	7	0	6	7	16	5	24	15	13	13	1	2	9	7	5	22	6	7	19	19	17	22	6	9	9	6	10	31	24	13	21	19	18	15	14	10	8
c490	c490.a1	c490.a1.a1	ortho_SCE19A.20c, lividans (SSPG_04619T0) SCO2920, putative secreted protease 3169338:3171683 reverse MW:85727	18	24	6	11	15	5	7	19	9	12	3	13	8	10	3	12	12	12	7	4	4	6	6	18	19	12	7	20	29	23	25	6	21	21	14	21	20	13	11	11	10	14	13	13	7	0
c491	c491.a1	c491.a1.a1	ortho_SC6G9.44c, lividans (SSPG_02391T0) SCCB12.13, SCO5289, hypothetical protein (fragment) 5762200:5765139 forward MW:102452	35	22	12	27	18	6	4	23	10	14	1	12	10	22	3	36	21	25	26	4	5	14	11	12	14	5	4	13	9	11	7	2	0	2	0	3	14	15	10	26	12	11	17	17	3	2
c492	c492.a1	c492.a1.a1	ortho_SCBAC28G1.14, coelicolor (SSPG_02601T0) actIORF2, SCO5088, actinorhodin polyketide beta-ketoacyl synthase beta subunit 5531201:5532424 forward MW:42550	0	0	0	0	1	0	0	0	0	0	0	0	0	0	0	0	0	0	0	0	9	4	9	1	15	0	11	0	15	17	25	6	19	18	11	17	15	1	0	7	42	58	50	40	45	34
c493	c493.a1	c493.a1.a1	ortho_infC, coelicolor (SSPG_05953T0) SCO1600, putative translation initiation factor IF-3 1711121:1711774 reverse MW:24149	14	14	12	15	13	9	10	14	10	11	3	11	9	12	10	14	14	15	16	6	7	15	15	17	8	7	6	12	14	12	15	6	12	8	14	10	12	15	13	15	10	13	19	16	12	8
c494	c494.a1	c494.a1.a1	ortho_SCD20.02, coelicolor (SSPG_03081T0) SCO4584, putative membrane protein 5006186:5007448 forward MW:42385	13	19	10	11	10	6	4	8	8	6	2	8	12	17	4	14	8	6	12	10	14	9	13	8	14	10	7	10	13	11	11	6	9	14	17	20	14	22	13	23	8	14	13	11	18	20
c495	c495.a1	c495.a1.a1	ortho_bkdC2, lividans (SSPG_03826T0) SCGD3.30c, SCO3829, putative dihydrolipoamide acyltransferase component E2 4210795:4212270 reverse MW:50552	15	12	11	15	17	7	6	20	16	18	7	16	7	15	7	17	19	20	18	7	12	16	15	19	14	9	6	15	7	8	13	4	8	8	9	11	13	10	9	10	11	11	8	9	9	7
c496	c496.a1	c496.a1.a1	ortho_SCD65.17, lividans (SSPG_03194T0) SCO4474, putative integral membrane protein 4891995:4893719 forward MW:61913	10	10	8	11	11	4	6	13	22	22	7	17	6	10	3	10	20	21	22	6	11	20	23	17	8	1	2	8	12	13	11	2	12	10	9	8	6	8	10	8	20	13	21	18	11	10
c497	c497.a1	c497.a1.a1	ortho_SCF12.03c, coelicolor (SSPG_07274T0) SCO0324, putative secreted protein 325238:327616 reverse MW:83997	0	0	0	0	0	0	0	0	0	0	0	0	0	0	0	0	0	0	0	0	0	0	0	0	39	17	13	27	36	38	34	10	18	22	17	24	41	33	19	48	16	20	23	23	7	11
c498	c498.a1	c498.a1.a1	ortho_SC4A10.09, coelicolor (SSPG_05467T0) SCO2076, putative isoleucyl-tRNA synthetase 2227237:2230380 forward MW:116886	23	30	8	16	11	7	5	13	12	11	6	9	11	14	9	12	12	12	9	7	4	16	10	10	12	6	3	11	12	9	12	5	7	8	11	14	17	9	9	14	14	14	19	14	13	14
c499	c499.a1	c499.a1.a1	ortho_SC3D11.16, lividans (SSPG_02250T0) SCO5459, putative enoyl-coA hydratase 5946399:5947166 forward MW:27136	16	20	6	16	12	3	5	14	12	11	3	15	7	13	2	14	13	13	18	3	7	11	16	16	15	6	7	16	16	16	20	6	15	15	17	17	16	11	9	13	9	11	15	15	8	5
c500	c500.a1	c500.a1.a1	ortho_SC4A7.16, coelicolor (SSPG_05146T0) fabH, SCO2388, beta-ketoacyl-acyl carrier protein synthase III 2560307:2561338 forward MW:35982	21	25	7	17	9	4	6	16	8	6	3	7	9	23	4	18	16	14	21	3	5	14	15	9	14	6	3	15	7	11	6	3	3	2	3	3	12	17	16	18	17	19	23	22	14	13
c501	c501.a1	c501.a1.a1	ortho_SCE41.18c, coelicolor (SSPG_04425T0) SCO3109, putative transcriptional-repair coupling factor 3404758:3408312 reverse MW:129497	32	23	11	20	22	6	2	20	10	11	3	5	11	23	5	23	23	18	18	4	9	17	13	12	9	6	4	5	6	9	9	1	3	4	2	0	11	16	6	22	24	8	21	13	10	6
c502	c502.a1	c502.a1.a1	ortho_SCD16A.33c, lividans (SSPG_03113T0) SCO4550, conserved hypothetical protein 4967923:4969122 forward MW:44189	21	17	7	12	13	2	0	13	13	11	0	11	9	15	6	19	22	18	20	7	8	20	11	14	11	3	4	6	8	14	9	4	9	7	11	8	9	14	8	12	17	20	14	19	20	7
c503	c503.a1	c503.a1.a1	ortho_SCC80.02c, lividans (SSPG_04910T0) clpX, SCO2617, ATP dependent Clp Protease ATP binding subunit 2842798:2844084 reverse MW:46749	23	18	7	15	11	0	3	14	8	12	0	9	10	17	3	24	16	12	12	0	3	11	9	5	16	6	3	9	14	17	17	3	9	12	9	10	17	16	9	15	21	18	20	17	17	12
c504	c504.a1	c504.a1.a1	ortho_2SC6G5.33, coelicolor (SSPG_02318T0) SCO5389, hypothetical protein 5858397:5858789 forward MW:14303	21	17	7	13	14	4	7	16	17	12	3	12	5	17	3	18	16	17	13	4	9	13	15	16	12	4	2	9	7	13	10	3	5	6	4	4	8	15	8	16	20	21	16	17	15	17
c505	c505.a1	c505.a1.a1	ortho_SCC123.28, coelicolor (SSPG_04940T0) SCC88.01, SCO2590, putative glycosyltransferase 2799396:2802989 forward MW:134974	18	21	10	22	15	2	1	11	6	7	0	9	4	15	5	20	16	12	10	3	3	12	10	11	16	6	5	13	18	18	12	5	7	10	13	12	21	22	11	25	21	15	14	11	8	7
c506	c506.a1	c506.a1.a1	ortho_SC9B1.12, coelicolor (SSPG_01562T0) SCO6065, putative secreted substrate-binding protein 6656904:6657866 forward MW:33681	20	21	7	15	15	2	8	16	17	14	4	18	6	15	7	14	10	16	12	2	11	12	19	17	15	4	4	13	14	13	12	1	10	13	7	12	11	13	5	12	13	12	11	17	15	7
c507	c507.a1	c507.a1.a1	ortho_SCC46.11c, coelicolor (SSPG_04802T0) msdA, SCO2726, methylmalonic acid semialdehyde dehydrogenase 2973144:2974646 reverse MW:52573	5	6	5	3	13	7	3	17	23	28	13	19	0	3	4	6	11	7	9	3	4	12	11	24	13	9	4	7	16	14	17	5	34	27	26	29	10	7	7	12	7	7	9	8	12	9
c508	c508.a1	c508.a1.a1	ortho_SC6E10.10, coelicolor (SSPG_05427T0) SCO2116, hypothetical protein 2273596:2276427 forward MW:100732	13	4	3	4	6	0	2	8	6	10	0	9	0	9	0	5	9	10	5	0	2	4	10	10	15	2	3	6	15	19	24	5	20	18	25	29	18	6	5	6	11	11	15	14	16	8
c508	c508.a2	c508.a2.a1	ortho_SC7A12.17c, coelicolor (SSPG_00599T0) SCO7250, hypothetical protein SC7A12.17c. 8058466:8060385 reverse MW:68017	4	5	0	1	4	0	0	1	5	6	0	5	0	2	0	5	2	3	4	0	1	3	2	7	0	0	0	1	5	7	4	0	8	3	0	5	2	5	2	2	1	2	6	2	2	2
c509	c509.a1	c509.a1.a1	ortho_SCBAC25E3.11c, coelicolor (SSPG_03689T0) SCO3974, hypothetical protein 4375916:4376881 reverse MW:34519	22	21	6	10	12	3	2	11	8	11	0	13	6	10	2	12	15	11	5	4	5	12	10	12	17	4	6	13	18	18	17	6	20	13	21	16	15	12	6	15	16	15	13	20	13	8
c510	c510.a1	c510.a1.a1	ortho_SC5H4.03, lividans (SSPG_02055T0) SCO5679, putative aldehyde dehydrogenase 6182246:6183691 forward MW:50661	14	16	9	5	11	1	4	13	18	17	4	17	9	9	6	18	12	15	10	3	4	12	12	16	14	6	5	12	15	14	12	7	21	18	16	14	9	12	12	14	17	10	15	10	10	8
c511	c511.a1	c511.a1.a1	ortho_SC1G7.03, coelicolor (SSPG_01354T0) SCO6277, putative epoxide hydrolase 6933604:6934464 forward MW:30997	24	20	9	13	12	4	3	17	8	7	6	8	10	19	9	20	12	10	11	5	6	5	4	7	22	9	6	15	23	14	17	8	12	13	16	19	14	13	12	10	14	7	8	13	8	8
c512	c512.a1	c512.a1.a1	ortho_SCE25.20, coelicolor (SSPG_04455T0) SCO3079, putative thiolase 3373159:3374379 forward MW:42624	10	13	7	14	10	8	5	15	17	18	3	17	8	9	3	13	12	10	9	4	13	22	19	16	16	4	1	12	16	14	16	2	15	9	12	15	15	15	5	14	9	12	12	11	10	10
c513	c513.a1	c513.a1.a1	ortho_SC9B2.18c, coelicolor (SSPG_01496T0) SCO6131, putative carboxypeptidase 6732336:6733691 reverse MW:46824	24	20	10	13	4	0	7	3	5	1	0	2	11	20	7	23	10	12	9	5	4	4	7	6	14	10	4	13	11	13	10	2	11	12	7	8	11	28	23	31	23	17	21	20	12	11
c514	c514.a1	c514.a1.a1	ortho_StBAC16H6.06, coelicolor (SSPG_01759T0) SCO5971, conserved hypothetical protein 6542306:6543229 forward MW:33164	22	18	9	15	13	7	6	14	12	13	6	7	12	13	7	20	18	15	15	6	8	17	13	8	14	6	4	13	12	13	11	5	11	7	9	10	11	13	14	14	13	10	8	11	12	9
c515	c515.a1	c515.a1.a1	ortho_SCC75A.18, lividans (SSPG_05269T0) SCO2272, binding-protein-dependent transport lipoprotein. 2441324:2442376 forward MW:35305	15	13	11	15	17	13	12	19	13	20	6	10	8	11	3	8	17	19	19	10	12	20	22	7	5	7	2	11	10	11	11	5	8	7	7	9	1	15	12	10	18	16	21	12	5	8
c516	c516.a1	c516.a1.a1	ortho_SCI41.14c, coelicolor (SSPG_05924T0) SCO1631, putative helicase 1745083:1747935 reverse MW:105829	11	14	5	10	12	7	2	17	8	12	4	8	3	6	2	10	11	9	8	3	5	9	6	10	15	10	4	11	25	17	19	8	17	19	12	14	26	19	6	16	17	18	16	17	8	5
c517	c517.a1	c517.a1.a1	ortho_SC4A7.15, lividans (SSPG_05147T0) fabD, SCO2387, malonyl CoA:acyl carrier protein malonyltransferase 2559340:2560290 forward MW:32045	19	14	7	14	12	4	5	13	14	14	5	11	11	13	4	18	10	14	12	6	9	20	15	9	11	6	3	7	11	12	13	4	10	15	6	14	9	14	10	12	12	13	15	9	13	15
c518	c518.a1	c518.a1.a1	ortho_SCJ9A.26, lividans (SSPG_07350T0) SCO0247, hypothetical protein 236782:237807 forward MW:35884	40	23	17	19	17	12	11	15	12	14	7	11	20	11	5	15	13	16	15	7	10	11	10	8	16	5	9	9	7	15	9	4	4	3	3	4	9	8	7	12	11	11	8	14	8	7
c519	c519.a1	c519.a1.a1	ortho_SCL6.34c, coelicolor (SSPG_06078T0) SC9C5.01c, SCO1477, putative flavoprotein homologue (partial) 1579175:1580458 reverse MW:45062	11	9	1	8	16	1	2	16	15	18	5	21	6	10	0	13	16	13	13	3	8	18	17	19	13	2	3	6	12	13	14	3	18	18	13	16	9	9	9	14	15	13	13	14	14	5
c520	c520.a1	c520.a1.a1	ortho_SCAC2.01, coelicolor (SSPG_03869T0) SCO3793, conserved hypothetical protein 4171327:4171692 forward MW:13632	11	19	8	16	17	4	2	16	16	14	1	9	5	10	1	11	18	17	15	2	5	12	16	14	12	3	1	8	21	10	22	3	15	15	14	20	13	10	5	11	13	15	14	15	10	4
c521	c521.a1	c521.a1.a1	ortho_2SCK8.03c, lividans (SSPG_02806T0) SCO4877, hypothetical protein 2SCK8.03c 5308044:5309378 reverse MW:48528	21	24	17	22	20	8	6	17	9	16	3	10	15	11	5	14	17	16	13	13	13	15	12	15	11	5	6	12	13	10	8	8	8	6	7	5	13	12	9	10	9	12	7	10	7	5
c522	c522.a1	c522.a1.a1	ortho_SCBAC28G1.04, coelicolor (SSPG_02611T0) actVA3, SCO5078, hypothetical protein 5519987:5520832 forward MW:30029	0	0	0	0	1	0	0	3	1	3	0	4	0	0	0	0	4	2	3	0	7	7	16	4	22	0	11	0	19	20	27	12	26	18	20	22	20	5	2	6	35	39	33	27	36	23
c523	c523.a1	c523.a1.a1	ortho_SCD8A.06, lividans (SSPG_03460T0) SCO4233, hypothetical protein SCD8A.06 4637541:4638353 forward MW:27844	11	9	7	12	19	7	8	16	18	18	7	12	8	12	7	14	12	16	11	8	6	15	13	23	7	5	7	11	13	15	15	7	10	12	13	11	10	9	7	17	13	8	11	13	8	5
c524	c524.a1	c524.a1.a1	ortho_purF, coelicolor (SSPG_03606T0) SCO4086, amidophosphoribosyltransferase 4479260:4480852 forward MW:56652	30	16	10	20	14	2	3	14	7	8	0	8	10	19	1	27	16	18	16	2	5	17	14	10	14	2	4	11	9	12	7	4	5	7	5	5	20	16	8	16	10	12	14	15	13	16
c525	c525.a1	c525.a1.a1	ortho_SC9E12.07c, coelicolor (SSPG_02566T0) SCO5122, putative peptidase 5569564:5571687 reverse MW:75853	20	17	10	14	11	5	2	12	19	16	1	15	6	10	1	10	7	9	5	2	5	12	6	16	18	6	2	12	25	15	14	7	20	19	20	21	18	12	5	11	14	13	8	12	3	8
c526	c526.a1	c526.a1.a1	ortho_trxA, coelicolor (SSPG_03763T0) SCH24.11c, SCO3889, thioredoxin 4280211:4280543 reverse MW:11859	21	19	8	15	11	4	6	16	8	9	4	17	8	14	4	20	11	11	16	3	11	12	14	14	9	5	4	10	14	10	10	5	11	11	9	14	12	12	6	9	9	12	15	13	14	11
c527	c527.a1	c527.a1.a1	ortho_SCC24.09, coelicolor (SSPG_05096T0) SCO2438, putative secreted protein 2616326:2617732 forward MW:48954	14	26	6	14	20	7	6	32	20	30	3	22	8	15	1	21	21	18	16	0	7	13	15	27	10	3	1	8	9	10	7	2	6	9	4	6	10	7	5	17	11	9	7	11	4	0
c528	c528.a1	c528.a1.a1	ortho_SCD25.13, coelicolor (SSPG_03615T0) SCO4077, hypothetical protein SCD25.13 4470928:4471200 forward MW:9742	15	7	6	17	10	7	8	14	15	9	5	10	10	13	4	11	12	13	16	10	5	9	13	10	12	7	5	11	12	14	11	7	12	14	11	17	11	14	14	13	13	10	14	15	11	7
c529	c529.a1	c529.a1.a1	ortho_ligA, coelicolor (SSPG_02215T0) SC8D9.06, SCO5494, putative DNA ligase 5978785:5980992 forward MW:80540	11	12	5	7	12	4	2	11	15	12	3	11	5	6	1	7	6	5	9	3	2	8	10	24	31	3	9	11	17	26	18	5	14	16	10	15	23	10	8	15	17	17	18	15	6	10
c530	c530.a1	c530.a1.a1	ortho_SCD95A.30, lividans (SSPG_03395T0) SCO4297, putative oxidoreduxtase 4712990:4714120 forward MW:40311	39	58	25	31	4	0	0	8	0	4	0	3	19	30	19	52	4	7	9	1	0	2	2	2	15	10	8	14	1	3	1	2	0	1	0	0	17	21	21	15	13	11	11	8	8	8
c531	c531.a1	c531.a1.a1	ortho_2SCK8.33c, coelicolor (SSPG_02777T0) afsQ1, SCO4907, transcriptional regulatory protein 5339524:5340201 reverse MW:25075	15	10	8	13	15	4	2	12	13	15	4	16	7	11	1	11	12	15	17	7	7	16	16	16	15	4	4	9	11	15	15	6	15	12	15	16	12	8	7	14	16	8	15	9	10	6
c532	c532.a1	c532.a1.a1	ortho_SC7E4.23c, lividans (SSPG_02456T0) nrdL, SCO5226, ribonucleotide-diphosphate reductase large chain 5685768:5688143 reverse MW:86515	68	63	38	43	13	3	5	18	2	0	0	0	38	45	15	48	10	13	10	2	10	18	18	0	7	2	4	4	0	0	0	0	0	0	0	0	8	5	3	7	0	0	2	0	0	0
c533	c533.a1	c533.a1.a1	ortho_SCH44.07c, lividans (SSPG_03993T0) SCO3667, putative secreted solute-binding protein 4047137:4048255 reverse MW:39695	21	23	10	21	18	4	7	22	21	19	6	23	6	12	0	17	16	18	15	6	5	11	9	19	13	7	4	11	18	21	16	3	13	13	10	14	11	7	6	11	2	4	1	4	0	2
c534	c534.a1	c534.a1.a1	ortho_SC4C6.27c, coelicolor (SSPG_00985T0) SCO6717, putative acyl-[acyl-carrier protein] desaturase 7470692:7471678 reverse MW:37058	29	43	13	25	17	3	2	16	5	6	0	4	7	18	2	20	12	12	12	2	1	4	3	8	10	7	2	12	15	14	18	3	4	5	3	4	11	15	11	23	18	13	18	21	8	7
c535	c535.a1	c535.a1.a1	ortho_SCBAC19G2.14c, coelicolor (SSPG_04475T0) purE, SCO3059, phosphoribosylaminoimidazole carboxylase catalytic subunit PurE 3352224:3352766 reverse MW:18685	11	10	10	14	13	5	5	9	13	15	4	13	6	6	5	7	10	15	12	6	10	16	14	14	14	4	3	10	15	14	15	7	10	9	13	13	11	15	8	12	16	17	19	14	8	7
c536	c536.a1	c536.a1.a1	ortho_cox, lividans (SSPG_05387T0) SC6G10.29c, SCO2156, putative cytochrome c oxidase subunit II 2318491:2319450 reverse MW:35414	15	17	12	13	17	1	4	21	13	12	1	8	4	8	1	17	17	14	9	3	5	23	11	11	14	2	4	13	11	13	7	1	14	10	8	12	16	11	5	14	11	15	14	12	16	11
c537	c537.a1	c537.a1.a1	ortho_SC9E12.13, coelicolor (SSPG_02560T0) SCO5128, hypothetical protein SC9E12.13 5574738:5577065 forward MW:75803	15	19	4	18	15	0	0	10	7	7	0	4	9	16	6	21	13	20	10	2	3	9	13	8	21	8	4	10	17	20	19	5	6	2	5	4	21	16	7	24	16	12	18	18	5	17
c538	c538.a1	c538.a1.a1	ortho_SCH10.25c, lividans (SSPG_04012T0) SCO3647, hypothetical protein 4025549:4025980 reverse MW:15529	11	15	3	12	11	8	10	13	11	13	4	13	8	12	8	9	13	15	11	6	8	14	18	18	7	4	4	10	10	14	13	6	14	14	13	13	10	10	12	13	15	13	14	9	8	9
c539	c539.a1	c539.a1.a1	ortho_SCC8A.27c, coelicolor (SSPG_05163T0) SCO2369, putative thiol-specific antioxidant protein 2538097:2538555 reverse MW:16984	14	9	7	9	9	7	6	13	12	13	6	11	7	9	5	16	12	12	17	3	10	16	17	14	7	3	4	5	9	12	11	6	15	13	13	17	6	10	6	5	12	14	15	13	19	16
c540	c540.a1	c540.a1.a1	ortho_SC4A10.27, coelicolor (SSPG_05449T0) SCO2094, putative regulatory protein 2249934:2250947 forward MW:36672	16	17	6	9	11	3	4	17	20	23	4	12	3	10	3	15	13	14	13	0	6	14	11	13	10	3	0	5	16	13	16	3	13	19	13	18	5	9	5	14	15	15	13	14	13	10
c541	c541.a1	c541.a1.a1	ortho_SCD8A.24c, coelicolor (SSPG_03442T0) SCO4251, putative secreted protein 4660279:4660812 reverse MW:18848	16	17	6	21	13	4	4	13	12	12	4	11	4	15	5	15	11	10	11	2	4	6	11	14	14	7	4	13	11	9	12	2	11	12	7	12	14	14	12	15	13	11	18	21	12	13
c542	c542.a1	c542.a1.a1	ortho_infA, coelicolor (SSPG_02960T0) SCO4725, translational initiation factor IF1 5140750:5140971 forward MW:8378	14	15	10	16	13	3	3	17	12	13	4	10	9	13	2	11	16	16	17	1	5	15	19	11	9	5	3	11	7	9	11	3	10	11	16	12	12	13	9	16	10	14	13	10	14	11
c543	c543.a1	c543.a1.a1	ortho_gcvT, coelicolor (SSPG_02237T0) SCO5472, aminomethyltransferase 5957728:5958846 reverse MW:39401	15	6	5	12	15	3	3	15	16	12	5	16	11	9	5	19	9	18	8	8	6	10	10	12	7	7	6	12	11	14	12	8	21	20	19	22	9	6	11	8	11	11	8	11	13	6
c544	c544.a1	c544.a1.a1	ortho_SCH63.38, lividans (SSPG_03871T0) SCO3791, hypothetical protein SCH63.38 4168157:4169494 forward MW:46565	14	17	8	15	12	8	3	16	21	18	7	11	12	20	10	20	19	17	26	8	10	14	17	15	12	3	1	7	5	3	8	0	7	8	7	10	14	10	9	9	6	9	7	13	8	7
c545	c545.a1	c545.a1.a1	ortho_SC9F2.08c, coelicolor (SSPG_02027T0) SCO5708, putative ribosome-binding factor 6220097:6220579 forward MW:17358	14	7	9	12	11	6	5	9	11	11	6	6	9	12	6	14	14	16	17	9	8	14	16	11	7	6	5	5	11	11	15	7	11	6	11	9	7	16	13	11	16	10	17	14	18	14
c546	c546.a1	c546.a1.a1	ortho_SC3A7.09, coelicolor (SSPG_01289T0) SCO6341, putative exonuclease 7000095:7000874 forward MW:28431	12	15	8	11	9	1	2	14	12	12	5	13	6	5	2	12	14	8	8	5	7	13	9	10	16	7	3	10	18	12	15	4	17	16	12	19	20	10	6	13	14	13	13	13	13	16
c547	c547.a1	c547.a1.a1	ortho_cydA, coelicolor (SSPG_03718T0) SCD78.12, SCO3945, putative cytochrome oxidase subunit I 4340931:4342436 forward MW:55855	7	0	0	1	8	7	0	8	21	23	8	14	5	2	0	0	25	22	22	13	17	33	30	13	0	1	0	2	7	10	5	4	9	5	6	5	0	5	3	11	20	25	22	14	25	17
c548	c548.a1	c548.a1.a1	ortho_SCBAC14E8.03, lividans (SSPG_00383T0) SCO7463, putative secreted protein 8276830:8278032 forward MW:42558	24	18	10	21	11	5	4	14	7	11	2	10	6	19	9	19	18	21	16	6	7	14	10	6	18	4	3	12	13	7	6	1	1	1	1	1	16	18	12	17	16	13	14	14	7	9
c549	c549.a1	c549.a1.a1	ortho_SC10A9.03, coelicolor (SSPG_06198T0) SCO1361, conserved hypothetical protein 1439133:1439819 forward MW:24387	5	11	3	12	19	9	9	23	18	17	4	13	5	6	4	9	15	14	12	7	5	8	8	17	6	5	0	7	13	16	17	7	11	13	14	12	7	12	2	7	12	15	13	15	13	16
c550	c550.a1	c550.a1.a1	ortho_SC1G7.04, coelicolor (SSPG_01353T0) SCO6278, putative integral membrane transport protein 6934507:6936138 forward MW:55659	20	12	6	19	9	1	3	13	5	2	1	4	4	10	8	17	6	5	9	1	1	2	1	6	27	6	8	11	28	21	15	10	14	31	17	14	19	9	7	11	10	12	11	15	14	9
c551	c551.a1	c551.a1.a1	ortho_SCL6.18c, lividans (SSPG_06093T0) SCO1461, putative inosine monophosphate dehydrogenase 1558380:1559831 reverse MW:51160	14	23	7	17	18	6	2	19	9	10	2	7	7	8	4	12	13	14	13	2	8	13	8	10	15	6	4	8	8	9	12	1	14	11	13	16	14	15	8	20	11	19	12	10	13	10
c552	c552.a1	c552.a1.a1	SC3C3.03c, SCO5717, hypothetical protein SC3C3.03c 6233478:6236729 reverse MW:112052	9	10	5	10	13	3	2	9	18	11	3	10	7	9	5	8	10	10	12	3	5	12	17	16	9	5	2	9	12	10	12	4	15	8	10	10	14	10	12	9	15	16	17	14	16	12
c552	c552.a2	c552.a2.a1	SSPG_02018T0 | SSPG_02018 | Streptomyces lividans TK24 conserved hypothetical protein (1055 aa)	9	11	5	10	14	3	2	9	17	9	4	10	7	9	4	7	7	7	12	3	5	10	16	17	8	6	3	8	10	10	11	3	10	7	9	7	11	8	11	9	13	16	15	11	12	12
c553	c553.a1	c553.a1.a1	ortho_SC4G1.39c, coelicolor (SSPG_00775T0) SCO7073, hypothetical protein 7861881:7862873 reverse MW:34261	15	13	4	18	17	5	1	24	18	21	3	19	6	9	2	12	13	11	9	0	10	17	15	19	10	3	3	6	14	14	15	0	9	13	20	23	13	10	6	13	6	8	8	11	8	5
c554	c554.a1	c554.a1.a1	ortho_SCF34.12c, coelicolor (SSPG_07107T0) SCO0493, putative ABC-transporter transmembrane protein 524978:526783 reverse MW:62110	13	14	7	13	13	8	6	15	15	13	7	15	6	8	2	9	9	13	12	4	5	10	10	15	7	12	5	12	13	11	14	6	11	9	12	11	13	12	9	19	16	12	16	13	12	7
c555	c555.a1	c555.a1.a1	ortho_SCI41.16c, coelicolor (SSPG_05922T0) SCO1633, putative secreted protein 1749001:1749288 reverse MW:10038	12	13	3	14	10	3	2	12	13	7	0	11	4	15	4	15	11	13	15	0	6	10	15	18	9	2	2	13	9	10	13	2	16	11	13	14	11	13	8	12	12	10	12	16	16	19
c556	c556.a1	c556.a1.a1	ortho_SC6A9.16, lividans (SSPG_02083T0) SCO5651, hypothetical protein 6149925:6151109 reverse MW:42183	15	10	6	10	11	5	4	17	9	9	4	9	12	11	7	15	19	15	16	7	7	10	18	8	10	3	2	9	13	11	11	5	9	9	6	8	13	16	12	13	10	15	16	14	17	7
c557	c557.a1	c557.a1.a1	ortho_SCD20.14c, coelicolor (SSPG_03069T0) SCO4596, putative two-component system response regulator 5019698:5020369 reverse MW:24071	9	11	3	9	9	5	2	8	10	12	3	16	7	14	2	9	12	9	9	5	4	15	8	16	16	7	3	11	13	13	14	2	8	8	12	7	13	10	8	13	8	14	11	6	11	4
c557	c557.a2	c557.a2.a1	ortho_SCC75A.27c, coelicolor (SSPG_05260T0) SCO2281, putative two-component system response-regulator. 2450354:2451040 reverse MW:24678	3	3	1	5	3	2	1	3	4	3	1	4	2	1	0	3	3	4	3	3	0	2	1	2	2	2	0	1	4	1	6	1	3	4	4	2	4	2	1	2	1	3	5	2	5	3
c557	c557.a3	c557.a3.a1	ortho_SCD40A.14, lividans (SSPG_03012T0) SCO4668, putative two-component system response regulator 5098475:5099107 forward MW:22480	0	1	0	0	0	1	0	0	2	0	1	2	0	0	0	0	0	0	0	0	1	1	2	2	2	1	0	2	2	3	2	2	2	1	2	4	1	2	1	0	0	3	2	0	1	3
c558	c558.a1	c558.a1.a1	ortho_SCD95A.26, coelicolor (SSPG_03399T0) SCO4293, putative threonine synthase 4708606:4709892 forward MW:45151	8	10	3	4	10	0	2	12	7	6	1	6	3	8	0	5	10	6	8	0	6	11	10	11	14	4	2	12	14	11	12	5	12	11	13	13	10	23	17	25	20	21	25	25	20	12
c559	c559.a1	c559.a1.a1	ortho_pyrG, coelicolor (SSPG_05778T0) SCI51.16c, SCO1776, putative CTP synthetase 1896671:1898320 reverse MW:60131	21	23	11	23	17	5	3	13	11	16	3	8	8	13	8	18	10	16	9	3	4	12	10	11	15	7	5	16	11	9	12	6	3	6	6	6	18	17	13	15	12	12	13	8	9	2
c560	c560.a1	c560.a1.a1	ortho_hisD, coelicolor (SSPG_05489T0) SC4G6.23c, SCO2054, histidinol dehydrogenase 2201235:2202560 reverse MW:46460	10	10	8	5	9	12	6	14	15	12	5	18	7	11	5	9	15	17	23	5	14	18	15	17	8	7	6	2	7	12	9	3	9	11	10	8	9	9	8	13	15	10	17	12	12	7
c561	c561.a1	c561.a1.a1	ortho_SCF62.21, coelicolor (SSPG_07205T0) SCO0395, putative epimerase/dehydratase 415951:416976 forward MW:36392	7	5	0	8	12	5	6	13	14	15	8	16	3	7	0	5	9	10	10	3	9	12	13	21	7	6	4	6	16	16	18	6	26	25	23	33	7	8	4	5	7	9	10	6	7	14
c562	c562.a1	c562.a1.a1	ortho_rpsO, coelicolor (SSPG_02000T0) SCO5736, 30S ribosomal protein S15 6259203:6259490 forward MW:10758	13	24	13	13	14	8	8	13	10	7	4	12	7	8	5	12	18	14	16	6	8	17	10	13	14	9	8	15	8	7	10	5	6	7	5	6	17	13	8	11	14	9	8	13	8	6
c563	c563.a1	c563.a1.a1	ortho_SC4H2.27c, coelicolor (SSPG_01924T0) SCO5806, hypothetical protein SC4H2.27c 6350725:6351333 reverse MW:21380	6	11	6	6	6	3	4	13	13	13	4	10	11	10	3	9	15	15	9	4	9	13	13	14	9	6	2	10	8	10	13	5	16	12	15	20	7	10	9	16	11	13	15	12	16	13
c564	c564.a1	c564.a1.a1	ortho_SCI51.20c, coelicolor (SSPG_05771T0) SCO1780, putative DNA repair protein 1904440:1906158 reverse MW:59837	18	19	11	17	8	6	4	14	9	14	7	9	8	9	4	16	8	17	10	3	5	17	12	12	13	5	2	9	8	12	10	3	10	10	6	14	11	12	7	14	12	8	15	11	13	10
c565	c565.a1	c565.a1.a1	ortho_SCD82.22, coelicolor (SSPG_03029T0) yjr2, SCO4651, putative lipoprotein 5075272:5076120 forward MW:30048	17	18	10	13	11	13	15	12	13	7	3	9	11	16	8	17	13	12	14	7	6	9	9	9	17	3	8	4	12	10	12	5	11	10	8	9	13	7	9	8	11	13	11	13	7	10
c566	c566.a1	c566.a1.a1	ortho_2SCI34.11c, coelicolor (SSPG_05795T0) SCO1758, putative GTP binding protein 1878820:1880298 reverse MW:53232	24	22	7	14	13	2	5	17	12	12	5	14	7	13	6	16	13	15	13	3	5	18	15	12	9	5	2	7	8	9	10	3	6	11	7	8	13	5	9	10	14	12	18	14	15	4
c567	c567.a1	c567.a1.a1	ortho_SC3F7.15, coelicolor (SSPG_01833T0) SCO5895, putative methyltransferase 6458306:6459394 forward MW:39394	4	1	1	5	9	2	3	11	11	8	3	6	2	5	1	3	1	0	1	0	0	0	0	6	20	7	3	23	19	23	23	4	26	28	15	28	23	25	19	23	14	15	12	23	7	8
c568	c568.a1	c568.a1.a1	ortho_SC7H2.25, coelicolor (SSPG_05534T0) SCO2011, putative branched chain amino acid transport ATP-binding protein 2153405:2154334 forward MW:32888	17	18	8	13	8	7	7	14	12	17	3	12	7	9	3	9	11	8	5	3	4	7	10	9	12	9	3	14	12	21	18	5	20	20	21	23	15	6	5	11	3	7	7	9	7	7
c569	c569.a1	c569.a1.a1	ortho_SCBAC25E3.14, coelicolor (SSPG_03686T0) SCO3977, putative protease 4379363:4380922 forward MW:50295	10	9	7	12	9	6	4	6	10	10	2	8	7	11	5	10	11	11	8	5	4	5	9	9	17	8	7	12	18	16	18	0	18	15	16	16	20	14	12	17	9	9	13	11	9	6
c570	c570.a1	c570.a1.a1	ortho_SC5G8.05, coelicolor (SSPG_02845T0) glyA1, SCO4837, serine hydroxymethyltransferase 5269285:5270730 forward MW:51416	12	16	3	10	9	6	5	11	18	12	8	21	5	7	5	7	7	9	12	5	6	13	10	18	14	6	4	11	12	16	18	6	8	17	14	15	17	8	10	12	10	9	15	10	8	4
c571	c571.a1	c571.a1.a1	ortho_2SCK8.12, coelicolor (SSPG_02797T0) SCO4886, putative sugar ABC transporter ATP-binding protein 5319703:5321316 forward MW:57459	21	9	3	12	12	3	5	15	15	13	5	15	3	9	2	10	14	11	13	5	4	14	14	12	16	4	0	10	13	17	14	2	16	11	10	17	13	10	4	6	13	13	16	10	12	10
c572	c572.a1	c572.a1.a1	ortho_SC4G1.38c, lividans (SSPG_00776T0) SCO7072, hypothetical protein 7861232:7861831 reverse MW:20312	14	13	7	12	7	5	5	14	16	12	4	12	4	6	4	10	16	11	17	3	6	17	17	10	9	4	0	6	14	17	12	5	19	17	14	12	11	9	10	12	8	11	13	9	10	7
c573	c573.a1	c573.a1.a1	ortho_SCC22.02c, coelicolor (SSPG_05627T0) SCO1920, conserved hypothetical protein 2052884:2053354 reverse MW:17063	11	13	8	12	8	6	7	10	11	13	7	6	10	12	3	12	12	14	17	12	10	13	14	5	6	6	4	10	10	9	8	2	9	5	7	7	5	10	17	10	12	18	19	17	15	14
c574	c574.a1	c574.a1.a1	ortho_redX, lividans (SSPG_01851T0) SCO5878, polyketide synthase RedX 6433668:6436616 forward MW:100927	6	7	4	7	11	5	0	12	13	17	2	15	5	7	0	3	0	2	4	0	5	6	3	16	25	9	7	17	18	18	20	4	11	8	8	6	23	17	13	21	9	23	17	21	11	9
c575	c575.a1	c575.a1.a1	ortho_SC8D9.31, lividans (SSPG_02188T0) SCO5519, undefined product 6012130:6013056 forward MW:34456	20	19	10	14	19	3	4	16	9	11	2	9	6	9	2	9	13	10	9	2	2	12	8	7	24	3	8	6	17	20	20	6	6	3	7	8	22	9	7	13	5	9	12	8	14	12
c576	c576.a1	c576.a1.a1	ortho_SC7E4.09c, coelicolor (SSPG_02471T0) aroA2, SCO5212, 3-phosphoshikimate 1-carboxyvinyltransferase 5671275:5672591 reverse MW:45851	20	26	6	16	15	2	2	13	7	13	2	6	6	11	3	16	16	19	15	0	5	9	14	9	12	6	3	7	14	14	11	3	9	8	5	7	18	13	7	21	12	10	15	16	12	0
c577	c577.a1	c577.a1.a1	ortho_SCF43.16c, lividans (SSPG_06792T0) SCO0805, putative prolyl aminopeptidase. 851911:853212 reverse MW:47562	13	14	5	8	8	2	2	13	9	9	2	8	3	12	2	16	11	13	14	4	11	15	11	12	10	5	5	8	11	12	10	1	11	13	8	15	9	9	7	13	18	15	13	19	13	15
c578	c578.a1	c578.a1.a1	ortho_SCL11.13c, coelicolor (SSPG_05996T0) SCO1557, putative lipoprotein 1669056:1669883 reverse MW:29013	15	17	15	20	17	7	9	16	16	16	0	9	15	18	8	25	18	22	24	6	14	18	21	12	8	0	3	7	7	6	4	3	6	3	2	0	5	8	4	5	5	11	5	2	9	10
c579	c579.a1	c579.a1.a1	ortho_SC3D11.22, coelicolor (SSPG_02244T0) SCO5465, hypothetical protein 5950745:5951407 forward MW:23082	13	19	9	17	13	7	9	14	11	13	6	13	11	14	7	15	12	11	14	7	2	11	9	15	7	7	6	8	12	7	9	4	11	12	10	11	10	13	10	12	11	9	13	4	6	5
c580	c580.a1	c580.a1.a1	ortho_SCBAC28G1.13, coelicolor (SSPG_02602T0) actIORF1, SCO5087, actinorhodin polyketide beta-ketoacyl synthase alpha subunit 5529801:5531204 forward MW:49472	0	0	0	0	0	0	0	4	0	0	0	0	0	0	0	0	4	0	0	0	4	7	9	0	18	0	7	0	21	16	23	6	15	12	7	10	11	5	0	4	41	49	40	29	35	42
c581	c581.a1	c581.a1.a1	ortho_StH24.06, lividans (SSPG_03768T0) SCO3884, hypothetical protein 4275342:4275854 forward MW:18320	10	13	9	13	9	4	4	10	11	10	3	15	11	9	3	13	8	10	9	4	8	8	11	11	11	7	3	7	12	13	17	4	15	13	15	20	12	13	4	15	12	11	8	11	12	9
c582	c582.a1	c582.a1.a1	ortho_SC7E4.22c, lividans (SSPG_02457T0) nrdM, SCO5225, ribonucleotide-diphosphate reductase small chain 5684737:5685768 reverse MW:39653	60	41	26	51	16	3	4	17	0	0	0	0	29	38	5	39	13	19	11	3	4	14	7	0	9	1	1	6	2	3	1	0	0	0	0	0	12	10	4	16	4	0	2	2	2	2
c583	c583.a1	c583.a1.a1	ortho_SCE66.15c, coelicolor (SSPG_04400T0) galK, SCO3136, galactokinase 3436462:3437625 reverse MW:40804	11	12	8	10	9	9	6	11	14	17	6	21	9	10	5	9	6	10	12	8	9	14	18	20	10	3	3	5	8	10	11	5	13	12	11	10	11	10	6	9	9	15	9	7	10	6
c584	c584.a1	c584.a1.a1	ortho_SCE20.29, coelicolor (SSPG_04673T0) SCO2855, hypothetical protein SCE20.29. 3113643:3114659 forward MW:36703	17	11	10	13	13	4	6	18	15	16	5	11	6	14	5	10	13	17	9	1	7	11	12	16	8	2	0	7	10	9	6	1	16	12	11	13	9	12	9	11	9	10	8	8	19	2
c585	c585.a1	c585.a1.a1	ortho_SCD31.38, coelicolor (SSPG_02972T0) rplX, SCO4713, 50S ribosomal protein L24 5133473:5133796 forward MW:11590	15	19	7	17	11	2	4	11	7	4	0	9	6	10	3	16	11	10	10	6	8	13	14	9	12	6	0	14	11	14	12	1	9	13	6	12	8	12	8	13	13	18	17	15	14	4
c586	c586.a1	c586.a1.a1	ortho_SCH44.10c, coelicolor (SSPG_03990T0) grpE, SCO3670, heat chock protein 4050162:4050839 reverse MW:23842	12	7	6	10	6	4	5	10	12	11	4	11	9	13	5	11	12	12	10	4	4	15	13	13	14	4	2	10	8	14	9	2	14	10	20	15	11	13	5	11	16	13	15	14	10	15
c587	c587.a1	c587.a1.a1	ortho_SCE34.06c, coelicolor (SSPG_04509T0) manA, SCO3025, mannose-6-phosphate isomerase 3307980:3309131 reverse MW:40926	16	14	7	11	15	8	7	13	10	13	2	11	11	13	6	14	12	11	12	4	4	8	13	10	10	6	4	11	13	12	9	4	11	10	10	11	10	9	9	12	11	13	15	10	8	7
c588	c588.a1	c588.a1.a1	ortho_SC3D11.21, coelicolor (SSPG_02245T0) SCO5464, undefined product 5950361:5950573 forward MW:7710	14	16	6	11	6	4	3	14	12	10	4	9	6	12	4	7	7	8	7	3	2	7	13	13	9	3	2	5	16	14	15	5	15	16	11	17	10	9	6	14	16	10	22	16	8	10
c589	c589.a1	c589.a1.a1	ortho_SCE9.14c, coelicolor (SSPG_04147T0) SCO3407, hypothetical protein 3772214:3773341 reverse MW:41243	13	22	3	8	11	2	2	13	9	13	1	13	3	6	0	6	12	9	7	1	5	14	10	9	15	4	0	7	15	11	15	1	12	14	11	22	16	16	7	14	14	8	11	11	13	12
c590	c590.a1	c590.a1.a1	ortho_SC5G9.24c, coelicolor (SSPG_07283T0) SCO0315, putative decarboxylase 313697:315055 reverse MW:47228	12	8	2	13	15	10	4	14	24	23	10	18	6	5	2	5	18	22	19	7	8	19	17	24	3	5	1	6	12	10	14	6	10	15	14	12	4	1	1	2	10	3	7	6	9	4
c591	c591.a1	c591.a1.a1	ortho_2SC3B6.19, coelicolor (SSPG_02492T0) SCO5195, hypothetical protein 5652152:5653906 forward MW:60678	13	11	6	15	9	5	3	11	11	12	1	12	3	5	2	10	8	9	6	4	2	10	6	11	16	5	4	13	13	17	14	2	19	23	15	18	20	13	9	14	9	8	11	12	9	5
c592	c592.a1	c592.a1.a1	ortho_SCD16A.24c, coelicolor (SSPG_03104T0) SCO4559, putative electron transfer oxidoreductase 4976515:4977807 forward MW:46952	22	25	10	13	11	4	3	10	6	9	2	8	10	11	3	13	11	14	13	6	8	10	10	9	10	3	3	11	9	10	12	2	3	6	5	8	12	15	11	22	16	10	16	12	11	4
c593	c593.a1	c593.a1.a1	ortho_2SCG61.22, coelicolor (SSPG_06220T0) SCO1340, conserved hypothetical protein 1417147:1417659 forward MW:19374	12	9	5	10	7	3	2	9	12	11	4	12	2	9	4	7	5	8	4	0	4	6	4	12	9	4	5	9	12	14	14	5	18	13	15	15	12	6	9	9	11	9	10	6	8	8
c593	c593.a2	c593.a2.a1	SC3C8.21c, SCO6401, hypothetical protein SC3C8.21c 7067605:7068132 reverse MW:19100	2	0	1	2	0	0	1	1	0	2	0	2	0	1	0	2	1	1	1	0	0	1	2	2	5	0	0	0	9	8	6	0	8	12	8	11	4	3	3	6	2	4	5	7	4	3
c594	c594.a1	c594.a1.a1	ortho_SCC88.07c, coelicolor (SSPG_04933T0) rpmA, SCO2596, 50S ribosomal protein L27 2812358:2812612 reverse MW:8774	18	28	12	11	12	1	1	10	7	10	1	12	7	11	3	17	16	14	14	2	3	10	13	9	14	7	2	11	12	14	12	2	9	8	8	11	9	13	7	14	10	21	13	13	9	0
c595	c595.a1	c595.a1.a1	ortho_SC8F4.29c, coelicolor (SSPG_02284T0) SC6A11.01c, pta, SCO5425, phosphate acetyltransferase (fragment) 5895700:5897793 reverse MW:74015	14	11	10	12	9	1	0	19	14	18	4	13	5	9	6	12	12	14	14	3	3	8	8	15	9	6	2	7	7	14	11	4	11	9	11	8	14	10	6	14	11	13	15	12	15	4
c596	c596.a1	c596.a1.a1	SC1A8A.27c, SC6D7.32, SCO1407, hypothetical protein SC6D7.32. 1497056:1501717 reverse MW:167232	18	19	7	12	8	0	2	13	11	8	2	9	8	11	2	23	10	14	18	2	3	11	11	12	24	7	3	13	16	14	8	3	7	5	1	2	25	10	7	14	15	13	13	14	6	7
c597	c597.a1	c597.a1.a1	SC4G2.12c, SCO6638, hypothetical protein SC4G2.12c 7370866:7372683 reverse MW:67770	0	0	0	0	0	0	0	0	0	0	0	0	0	0	0	0	0	0	0	0	0	0	0	0	22	6	7	17	23	25	24	4	23	22	18	22	17	18	14	25	26	27	22	29	17	21
c598	c598.a1	c598.a1.a1	ortho_hgd, coelicolor (SSPG_05840T0) SCI11.04, SCO1715, putative homogentisate 1,2-dioxygenase 1835784:1837109 forward MW:48418	6	6	1	5	18	5	4	19	19	23	5	16	2	6	0	3	10	9	9	4	5	10	13	21	10	2	2	6	19	12	17	6	15	18	18	17	13	5	4	9	8	8	7	8	13	12
c599	c599.a1	c599.a1.a1	ortho_2SCK31.27, coelicolor (SSPG_02720T0) SCO4967, conserved hypothetical protein 5401233:5402114 forward MW:33146	18	19	8	10	14	7	7	13	11	5	4	7	6	8	2	9	12	9	6	6	5	10	6	8	16	8	5	14	15	14	13	4	11	8	8	12	15	9	10	10	14	11	9	9	14	5
c600	c600.a1	c600.a1.a1	ortho_SCGD3.09, lividans (SSPG_03849T0) SCO3808, hypothetical protein 4186808:4187632 forward MW:30711	9	14	7	10	16	5	1	14	8	13	3	11	9	9	1	13	16	11	9	1	2	9	10	13	15	6	1	8	16	13	15	3	11	13	8	16	13	12	7	11	12	14	13	9	11	9
c601	c601.a1	c601.a1.a1	ortho_SCK13.08c, lividans (SSPG_02768T0) SCO4916, putative phosphomannomutase 5349118:5350767 reverse MW:58063	23	23	14	11	12	6	4	10	2	9	4	6	9	16	10	17	11	12	12	5	4	11	7	4	15	5	5	10	10	7	8	7	5	3	0	3	17	12	9	20	18	11	10	15	13	6
c602	c602.a1	c602.a1.a1	ortho_SCD35.13, coelicolor (SSPG_03160T0) SCO4506, conserved hypothetical protein SCD35.13 4926245:4927093 forward MW:31326	12	18	6	9	8	4	4	11	6	7	4	6	6	7	7	9	17	15	12	6	10	13	15	8	12	9	3	5	5	7	11	4	5	3	0	1	7	13	11	14	22	21	22	23	15	11
c603	c603.a1	c603.a1.a1	ortho_SCD78.30c, coelicolor (SSPG_03700T0) SCO3963, hypothetical protein SCD78.30c 4363347:4364684 reverse MW:47024	13	16	2	10	15	4	4	15	7	8	3	9	2	10	1	14	18	15	15	3	2	10	13	8	12	2	1	5	16	18	15	5	9	7	7	13	14	10	3	11	16	13	20	16	5	9
c604	c604.a1	c604.a1.a1	ortho_SCJ1.17, coelicolor (SSPG_07440T0) SCO0168, possible regulator protein 158732:159304 forward MW:21138	0	4	0	6	13	6	2	14	12	18	7	15	4	6	1	3	15	19	18	5	9	21	21	19	2	4	1	9	8	7	10	3	6	1	4	5	2	10	7	9	18	16	20	15	24	10
c605	c605.a1	c605.a1.a1	ortho_SCH69.29, coelicolor (SSPG_03797T0) SCO3859, putative DNA-binding protein 4243937:4244485 forward MW:19313	15	15	8	11	10	0	3	21	17	13	3	11	4	10	0	9	12	13	12	1	7	13	13	14	14	1	0	9	15	12	13	0	12	12	14	8	13	12	6	12	14	10	15	8	7	6
c606	c606.a1	c606.a1.a1	ortho_SCD19.07, coelicolor (SSPG_03347T0) SCO4352, putative oxidoreductase 4767683:4768675 forward MW:36117	28	22	6	16	11	1	3	22	18	18	3	20	4	9	1	12	11	9	7	1	4	5	11	15	15	6	0	7	16	11	11	0	12	7	8	10	14	12	8	16	7	4	7	6	4	7
c606	c606.a2	c606.a2.a1	ortho_SCD12A.22c, coelicolor (SSPG_03354T0) SCO4339, putative reductase 4753435:4754289 reverse MW:30743	0	0	0	0	0	0	0	0	0	0	0	0	0	0	0	0	0	0	0	0	0	0	0	0	0	0	0	1	0	0	4	0	0	0	0	0	0	5	0	2	0	0	0	0	0	0
c607	c607.a1	c607.a1.a1	ortho_SC10G8.28c, coelicolor (SSPG_00447T0) SCO7400, putative ABC-transport protein, ATP-binding component. 8213273:8214151 reverse MW:31316	12	17	8	13	15	3	2	17	14	16	3	14	6	7	2	9	18	17	10	3	3	16	14	11	7	7	1	10	9	10	12	5	6	8	5	7	4	11	7	12	8	17	15	16	11	6
c608	c608.a1	c608.a1.a1	ortho_icmA, lividans (SSPG_02295T0) SC8F4.19, SCO5415, isobutyryl-coA mutase A 5883756:5885456 forward MW:62196	34	43	16	20	9	2	2	14	7	6	3	5	12	16	5	20	18	14	11	3	4	11	9	7	12	4	4	5	6	10	12	0	6	7	7	8	15	11	4	13	14	6	8	10	4	2
c609	c609.a1	c609.a1.a1	ortho_SC9C5.15c, coelicolor (SSPG_06064T0) efp, SCO1491, elongation factor P 1593519:1594085 reverse MW:20617	33	10	17	24	7	4	4	13	11	16	3	12	0	19	4	19	18	11	12	0	8	12	16	11	8	4	1	3	10	13	7	2	8	8	5	6	7	5	5	7	8	9	11	17	9	6
c610	c610.a1	c610.a1.a1	ortho_SC9B1.07, lividans (SSPG_01567T0) SCO6060, putative UDP-N-acetylmuramoyl-L-alanine ligase 6652235:6653623 forward MW:47634	13	12	7	7	11	9	8	13	12	12	7	15	5	9	7	15	11	14	11	6	8	11	9	19	10	5	3	9	10	10	12	8	6	5	4	6	12	14	9	11	13	9	13	9	10	5
c611	c611.a1	c611.a1.a1	SC3F7.12, SCO5892, polyketide synthase 6449549:6456442 forward MW:241994	1	5	0	5	4	0	2	12	0	0	0	3	0	5	0	0	0	0	0	1	0	0	0	2	44	13	10	37	20	19	24	5	12	6	6	10	44	31	9	34	8	19	17	25	4	2
c611	c611.a2	c611.a2.a1	SSPG_01836T0 | SSPG_01836 | Streptomyces lividans TK24 polyketide synthase (1637 aa)	1	2	0	4	4	0	0	6	0	0	0	2	0	4	0	0	0	0	0	0	0	0	0	2	24	12	8	23	13	15	17	0	8	4	3	8	28	21	8	20	5	13	12	16	2	1
c612	c612.a1	c612.a1.a1	ortho_SC7H2.29, coelicolor (SSPG_05529T0) SCO2015, putative nucleotidase 2157990:2159798 forward MW:65030	20	20	7	17	7	5	4	11	13	8	2	11	10	19	5	22	9	11	9	4	3	4	9	7	13	5	5	10	10	10	12	3	6	9	5	7	15	21	10	17	6	9	7	10	11	8
c613	c613.a1	c613.a1.a1	SCF62.13, SCO0387, putative bi-domain oxidoreductase 405070:407250 forward MW:76422	6	2	0	6	10	6	5	11	21	12	5	11	0	2	0	4	5	4	8	3	6	7	8	18	14	6	2	10	24	28	25	8	17	14	15	16	8	9	8	9	9	7	11	7	10	6
c613	c613.a2	c613.a2.a1	SSPG_07213T0 | SSPG_07213 | Streptomyces lividans TK24 bi-domain-containing oxidoreductase (727 aa)	4	0	0	3	6	3	3	10	8	6	3	10	0	1	0	2	3	3	6	1	1	2	5	12	5	4	0	6	9	9	9	4	9	5	9	9	4	3	5	4	4	1	4	6	6	4
c614	c614.a1	c614.a1.a1	ortho_trpC, coelicolor (SSPG_05505T0) SC4G6.08c, SCO2039, indoleglycerol phosphate synthase 2189633:2190442 reverse MW:28355	12	16	6	17	9	3	5	11	7	10	4	9	8	6	4	6	13	11	8	10	13	17	13	8	8	4	7	9	9	10	11	5	10	11	7	6	5	11	12	13	10	19	9	11	15	5
c615	c615.a1	c615.a1.a1	ortho_2SC7G11.22c, coelicolor (SSPG_02421T0) atrA, SCO5260, secreted protein 5718499:5719461 reverse MW:33388	16	17	8	9	8	3	4	9	6	13	4	11	6	14	8	10	10	9	8	3	7	9	13	14	10	3	5	8	10	11	16	3	15	13	9	16	13	9	6	9	9	11	12	10	13	7
c616	c616.a1	c616.a1.a1	ortho_qcrB, lividans (SSPG_05395T0) SC6G10.21c, SCO2148, cytochrome b subunit 2310047:2311684 reverse MW:60886	21	9	5	15	12	7	6	15	10	13	0	13	7	13	0	15	16	16	12	1	4	7	11	13	10	2	0	4	10	13	9	2	12	9	14	10	13	10	4	11	7	8	8	7	10	12
c616	c616.a2	c616.a2.a1	ortho_SC4B10.21, coelicolor (SSPG_00727T0) qrcB2, SCO7120, ubiquinol-cytochrome C reductase cytochrome B subunit 7910084:7911703 forward MW:59496	3	0	0	3	3	0	0	3	1	2	0	2	0	2	0	1	0	2	2	0	0	0	1	4	2	0	0	0	2	1	2	1	0	0	0	0	3	0	0	0	0	2	1	0	0	0
c616	c616.a3	c616.a3.a1	ortho_qcrB2, coelicolor (SSPG_00613T0) SCO7236, ubiquinol-cytochrome C reductase cytochrome subunit B. 8043825:8045489 reverse MW:61435	1	0	0	1	1	0	0	1	2	3	0	2	0	0	0	1	0	1	1	0	0	0	1	1	2	0	0	0	1	1	1	1	0	0	0	0	1	0	1	0	0	2	2	0	0	0
c617	c617.a1	c617.a1.a1	ortho_SCH24.23, coelicolor (SSPG_03751T0) SCO3901, putative penicillin-binding protein 4296214:4298601 forward MW:85392	24	32	11	19	13	3	4	20	4	4	0	4	11	31	4	24	13	23	16	4	2	4	11	5	11	2	0	16	9	9	14	0	2	2	2	1	15	12	4	13	13	4	15	15	2	0
c618	c618.a1	c618.a1.a1	ortho_SCI5.02, coelicolor (SSPG_05756T0) SCO1794, conserved hypothetical protein 1923750:1924289 forward MW:19126	15	17	8	15	16	10	9	18	17	15	7	18	4	9	2	9	9	11	9	2	8	5	10	19	6	6	6	11	10	8	10	5	13	13	12	9	8	8	7	6	4	4	8	7	9	5
c619	c619.a1	c619.a1.a1	ortho_SC4G1.23c, coelicolor (SSPG_00791T0) SCO7057, putative esterase 7846397:7847365 reverse MW:34849	8	11	7	8	10	7	3	12	11	17	7	14	6	8	5	9	9	10	10	2	5	12	12	9	10	5	5	14	12	12	13	5	5	12	8	15	15	12	11	15	10	13	8	12	4	4
c620	c620.a1	c620.a1.a1	ortho_SC3C9.01c, coelicolor (SSPG_05581T0) uvrB, SCC54.26c, SCO1966, ABC excision nuclease subunit B 2105061:2107199 reverse MW:80028	11	17	3	13	9	0	2	11	7	6	1	10	5	7	1	7	12	9	7	2	4	13	7	7	25	3	5	13	18	20	18	3	8	6	6	8	26	12	5	11	13	17	12	12	18	7
c621	c621.a1	c621.a1.a1	ortho_SCI8.16, coelicolor (SSPG_05719T0) SCO1831, putative oxidoreductase 1962217:1962972 forward MW:25695	13	10	6	14	10	3	3	14	15	12	4	13	9	12	7	12	15	10	11	6	10	18	15	11	4	7	4	8	7	11	10	4	9	3	5	7	12	12	14	15	6	10	9	7	11	8
c622	c622.a1	c622.a1.a1	ortho_SCJ1.16c, coelicolor (SSPG_07441T0) SCO0167, conserved hypothetical protein SCJ1.16c 157189:158073 reverse MW:30981	2	0	0	0	7	2	3	8	15	15	2	8	0	4	0	0	11	12	13	3	7	15	11	11	3	11	0	8	14	14	16	6	10	3	5	7	6	18	10	12	20	17	26	20	19	13
c623	c623.a1	c623.a1.a1	ortho_SCD31.37, coelicolor (SSPG_02973T0) rplN, SCO4712, 50S ribosomal protein L14 5133102:5133470 forward MW:13337	18	10	12	11	10	14	10	13	7	7	5	10	10	12	7	12	11	12	14	9	7	14	8	9	8	7	7	11	9	10	9	6	6	5	6	5	11	11	8	12	13	11	13	10	8	3
c624	c624.a1	c624.a1.a1	ortho_SCG20A.34, coelicolor (SSPG_06511T0) SCO1054, putative aminotransferase 1109450:1110652 forward MW:42066	11	6	6	5	11	5	5	16	14	16	6	14	7	6	3	6	12	9	10	6	10	14	9	15	7	8	4	8	14	19	10	4	11	8	7	12	6	14	12	11	15	9	9	11	12	2
c625	c625.a1	c625.a1.a1	ortho_SC3F7.16, lividans (SSPG_01832T0) SC10A5.01, SCO5896, phosphoenolpyruvate-utilizing enzyme 6459417:6462218 forward MW:102291	5	2	2	5	10	5	3	11	10	8	5	8	0	0	0	2	0	0	0	0	1	4	2	7	26	9	8	17	18	19	20	9	28	21	17	16	22	18	10	25	9	14	11	14	3	7
c626	c626.a1	c626.a1.a1	ortho_cobQ, lividans (SSPG_05700T0) SCO1848, cobyric acid synthase 1976849:1978357 forward MW:53505	19	11	12	20	14	5	5	17	6	15	3	11	12	17	7	18	17	12	12	5	8	14	16	10	10	10	1	9	9	7	8	6	2	4	2	2	11	12	10	14	7	7	11	8	7	0
c627	c627.a1	c627.a1.a1	ortho_2SCD60.05c, lividans (SSPG_03643T0) SCO4039, hypothetical protein 2SCD60.05c 4434207:4434755 reverse MW:19132	16	15	8	9	12	9	1	13	6	13	2	4	8	7	2	15	12	7	7	5	6	17	10	5	11	4	4	6	11	15	11	4	13	15	9	16	12	11	6	14	10	11	12	10	12	7
c628	c628.a1	c628.a1.a1	ortho_proA, coelicolor (SSPG_04946T0) SCO2585, gamma-glutamyl phosphate reductase. 2790362:2791648 reverse MW:45075	8	7	2	10	7	3	4	13	8	13	1	11	4	10	2	14	9	10	9	2	5	17	11	12	13	2	2	4	14	14	14	2	12	8	8	11	9	13	6	15	15	14	16	11	14	11
c629	c629.a1	c629.a1.a1	ortho_SCE34.07c, coelicolor (SSPG_04508T0) SCO3026, hypothetical protein SCE34.07c 3309182:3310309 reverse MW:38230	14	13	6	12	12	3	4	15	10	18	5	9	6	6	1	13	17	11	11	3	5	13	6	13	12	6	6	5	15	12	14	5	13	9	9	8	9	9	4	11	13	13	12	11	7	5
c630	c630.a1	c630.a1.a1	ortho_SC9B1.23, coelicolor (SSPG_01550T0) SCO6076, putative dipeptidase 6670057:6671187 forward MW:39914	8	7	4	10	7	2	0	10	13	10	0	3	2	6	1	7	6	9	7	0	1	4	3	6	13	6	10	8	19	19	18	7	33	25	23	20	13	7	6	10	8	8	9	12	17	6
c630	c630.a2	c630.a2.a1	ortho_SCH63.24, coelicolor (SSPG_03885T0) SCO3777, putative peptidase 4151847:4152974 forward MW:39858	0	1	1	1	2	2	0	1	2	2	0	0	1	1	0	1	1	2	2	0	0	1	0	1	2	3	2	1	3	1	2	1	2	2	2	1	1	0	0	1	2	0	2	1	2	4
c631	c631.a1	c631.a1.a1	ortho_SCC105.14, lividans (SSPG_04745T0) SCO2783, putative monooxigenase 3037106:3038347 forward MW:46722	27	24	15	25	7	4	3	8	0	0	0	1	17	20	5	21	17	16	14	4	2	9	7	0	6	11	0	15	2	4	3	0	1	0	0	0	2	24	19	24	13	12	16	19	6	9
c632	c632.a1	c632.a1.a1	ortho_cysA, lividans (SSPG_03732T0) SCQ11.03c, SCO3920, putative cystathionine/methionine gamma-synthase/lyase 4315546:4316724 reverse MW:41367	18	12	8	10	10	4	3	11	13	13	2	9	6	11	3	8	11	12	11	5	4	9	11	11	13	4	2	8	12	9	8	2	14	10	6	5	11	8	6	11	12	12	13	13	13	13
c633	c633.a1	c633.a1.a1	ortho_SC5G8.23c, coelicolor (SSPG_02827T0) dhsB, SCO4855, putative succinate dehydrogenase iron-sulfur subunit 5284438:5285211 reverse MW:29301	13	20	5	7	7	5	2	6	11	6	3	7	6	6	3	12	6	7	5	4	2	10	10	6	12	5	4	5	10	12	11	5	19	15	13	15	10	9	7	12	9	8	13	15	11	14
c634	c634.a1	c634.a1.a1	ortho_2SCK8.05, lividans (SSPG_02804T0) SCO4879, hypothetical protein 5310554:5311885 forward MW:47919	12	16	7	14	15	6	6	13	15	8	9	11	7	17	3	17	15	13	16	5	4	14	13	12	5	5	3	10	11	12	8	3	4	7	7	9	6	9	7	11	12	9	8	7	8	4
c635	c635.a1	c635.a1.a1	ortho_SCF62.18, coelicolor (SSPG_07208T0) SCO0392, hypothetical protein SCF62.18 413247:414497 forward MW:45348	5	5	3	6	18	6	6	15	17	18	5	7	1	5	0	4	11	8	7	5	5	13	6	13	12	3	7	5	25	22	13	10	12	17	14	16	12	4	1	10	12	11	8	5	11	6
c636	c636.a1	c636.a1.a1	ortho_SC4A10.31c, coelicolor (SSPG_05446T0) SCO2098, putative methyltransferase 2255534:2256349 reverse MW:28034	15	12	8	9	14	5	4	17	14	13	3	7	7	12	1	12	14	15	13	2	9	13	15	8	11	5	3	9	8	9	9	4	5	7	7	5	9	11	10	12	13	10	17	14	6	0
c637	c637.a1	c637.a1.a1	ortho_dnaJ2, coelicolor (SSPG_04978T0) SCO2554, DnaJ protein. 2753870:2755006 reverse MW:40456	15	8	6	9	10	4	5	10	10	14	4	12	3	13	2	14	14	11	10	3	6	12	13	10	9	2	2	9	7	9	10	2	5	10	9	8	12	8	6	15	13	10	19	12	15	7
c638	c638.a1	c638.a1.a1	ortho_SCE66.26c, coelicolor (SSPG_04392T0) SCO3147, putative ABC transporter ATP-binding subunit 3447174:3448988 reverse MW:66960	10	17	7	8	7	4	0	10	9	13	1	9	9	8	2	13	13	15	9	5	0	7	13	8	7	3	2	5	12	14	15	3	11	7	7	10	10	7	5	14	13	14	14	18	17	12
c639	c639.a1	c639.a1.a1	ortho_SCE25.01c, coelicolor (SSPG_04474T0) SCBAC19G2.15c, purK, SCO3060, phosphoribosylaminoimidazole carboxylase ATPase subunit PurK 3352763:3353998 reverse MW:44439	14	19	6	13	8	6	3	13	6	9	2	9	5	12	3	12	15	13	13	5	3	15	10	9	12	4	4	8	6	10	9	2	7	5	8	7	17	12	6	10	12	9	13	12	13	8
c640	c640.a1	c640.a1.a1	ortho_SCK7.04c, coelicolor (SSPG_02657T0) ahpD, SCO5031, hypothetical protein 5467331:5467867 reverse MW:19001	25	32	25	15	21	2	3	8	5	5	0	5	9	12	7	15	16	15	10	3	5	19	7	4	13	8	1	13	5	3	3	2	5	0	0	2	10	13	12	24	15	8	10	8	5	5
c641	c641.a1	c641.a1.a1	ortho_SCJ12.10c, coelicolor (SSPG_07399T0) SCO0198, hypothetical protein SCJ12.10c 187992:188858 reverse MW:30797	2	1	1	1	12	6	5	16	19	23	9	20	2	2	0	0	12	15	15	10	14	18	11	23	6	6	1	7	9	14	10	6	3	1	3	2	4	8	11	8	15	11	18	14	12	6
c642	c642.a1	c642.a1.a1	ortho_SCL11.09c, coelicolor (SSPG_06001T0) SCO1553, putative uriporphyrin-III methyltransferase 1661473:1662705 reverse MW:42676	13	10	6	10	10	7	3	14	10	15	9	16	5	9	2	11	13	12	10	6	6	15	12	16	10	4	5	2	8	11	14	0	7	11	8	8	8	12	7	13	9	14	11	11	6	5
c643	c643.a1	c643.a1.a1	ortho_SCE33.10c, coelicolor (SSPG_04531T0) SCO3008, putative DNA-binding response regulator 3281871:3282629 reverse MW:27404	7	10	8	8	9	7	6	13	10	15	5	8	6	6	4	8	10	8	6	3	3	10	9	13	7	8	2	10	8	9	14	6	13	10	9	12	8	13	6	17	12	9	10	11	10	8
c643	c643.a2	c643.a2.a1	ortho_SC3D11.12, coelicolor (SSPG_02254T0) SCO5455, putative two-component system response regulator 5940593:5941267 forward MW:23397	0	2	0	0	0	0	0	1	1	2	0	0	0	0	0	0	0	0	0	0	0	0	0	1	3	2	0	0	1	0	1	0	0	0	0	1	0	0	0	2	0	3	0	0	1	0
c644	c644.a1	c644.a1.a1	ortho_SCD95A.28, coelicolor (SSPG_03397T0) scoF4, SCO4295, cold shock protein 4710583:4710786 forward MW:7387	17	21	0	14	11	1	2	11	15	8	1	10	4	5	1	5	5	6	6	2	3	6	9	10	12	1	1	6	13	11	10	2	23	19	14	23	8	12	2	13	9	10	6	7	14	15
c645	c645.a1	c645.a1.a1	ortho_SC4A10.12c, coelicolor (SSPG_05464T0) SCO2079, hypothetical protein 2232200:2232841 reverse MW:23723	9	9	6	11	8	3	3	9	10	10	2	11	9	8	3	10	10	9	9	3	7	10	9	9	9	4	5	8	12	11	11	4	19	15	13	15	11	11	6	10	9	9	11	12	8	12
c646	c646.a1	c646.a1.a1	ortho_2SCD60.14c, lividans (SSPG_03635T0) SCO4048, hypothetical protein 4439816:4440541 reverse MW:26408	21	18	6	7	10	0	3	9	11	9	3	9	5	5	1	9	14	11	9	4	8	16	10	9	0	6	0	10	7	10	12	4	9	10	8	15	2	8	6	11	15	15	14	8	18	14
c647	c647.a1	c647.a1.a1	ortho_SC4A7.01c, coelicolor (SSPG_05158T0) SCC8A.31c, tcmA, SCO2373, tetracenomycin C efflux protein 2543007:2544617 reverse MW:54594	12	13	7	12	10	10	9	9	9	8	6	6	7	10	6	8	8	7	6	8	7	6	7	6	20	9	5	13	11	10	12	7	8	7	6	8	14	5	9	13	10	11	11	9	8	9
c648	c648.a1	c648.a1.a1	ortho_SC5F7.05, coelicolor (SSPG_05347T0) SCO2196, putative integral membrane protein 2363402:2364106 forward MW:25002	12	14	2	7	12	2	0	14	11	15	2	14	4	11	0	12	12	15	15	0	6	14	12	10	12	2	1	8	11	12	8	0	6	11	9	6	12	12	6	16	13	11	17	17	10	3
c649	c649.a1	c649.a1.a1	ortho_folK, coelicolor (SSPG_04153T0) SCE9.08, SCO3401, putative hydroxymethyldihydropteridine pyrophosphokinase 3766169:3766780 forward MW:21791	15	15	7	14	12	5	6	11	11	18	6	10	5	10	6	15	14	11	12	5	6	12	12	11	10	3	3	5	8	9	6	3	8	9	7	6	9	6	7	14	12	7	7	9	10	6
c650	c650.a1	c650.a1.a1	ortho_SCK7.05c, lividans (SSPG_02656T0) ahpC, SCO5032, alkyl hydroperoxide reductase 5467874:5468428 reverse MW:20694	25	41	8	14	4	4	3	5	0	2	0	1	9	11	9	26	6	8	9	8	7	5	6	1	10	6	9	9	9	6	7	3	6	7	4	4	10	10	10	11	10	8	8	17	12	12
c651	c651.a1	c651.a1.a1	ortho_SCG11A.27c, lividans (SSPG_06370T0) SCO1196, hypothetical protein SCG11A.27c 1267630:1268493 reverse MW:31470	24	20	10	17	19	6	6	28	11	11	8	8	7	13	6	13	9	10	9	0	5	6	11	12	8	7	4	9	10	6	5	4	7	10	10	6	7	15	9	12	2	3	4	3	3	5
c652	c652.a1	c652.a1.a1	ortho_SCD10.26, coelicolor (SSPG_03306T0) desR, SCO4394, iron repressor 4810835:4811527 forward MW:25190	16	13	7	12	12	3	3	14	6	12	5	7	9	8	1	12	13	13	11	4	3	15	10	11	14	4	3	5	9	9	9	4	9	8	7	9	9	12	6	16	13	10	12	11	10	5
c652	c652.a2	c652.a2.a1	ortho_2SC10A7.21c, coelicolor (SSPG_03666T0) desR2, SCO4017, iron dependent repressor 4413016:4413732 reverse MW:25571	4	2	0	0	0	0	0	3	0	0	0	0	0	0	0	0	0	2	0	0	0	0	3	0	0	0	0	0	0	0	0	0	0	0	0	0	0	0	0	0	0	0	0	0	0	0
c653	c653.a1	c653.a1.a1	ortho_SC7E4.13, coelicolor (SSPG_02467T0) sigR, SCO5216, RNA polymerase sigma factor 5675219:5675902 forward MW:25186	14	14	5	13	10	5	1	11	11	12	4	11	7	11	2	12	12	7	10	1	5	14	9	11	12	2	2	9	10	11	9	2	11	11	9	10	10	8	4	18	10	9	12	6	13	9
c654	c654.a1	c654.a1.a1	ortho_SCE87.07, coelicolor (SSPG_04383T0) SCO3156, putative penicillin-binding protein 3457366:3458991 forward MW:55547	14	11	6	12	8	5	3	8	4	7	0	3	5	16	0	16	14	14	13	6	4	9	5	6	9	5	4	9	10	9	10	4	7	7	10	8	13	14	6	12	16	18	13	10	15	6
c655	c655.a1	c655.a1.a1	ortho_SC4G6.03c, coelicolor (SSPG_05510T0) SCO2034, putative prolipoprotein diacyleglyceryl transferase 2185228:2186259 reverse MW:36803	18	9	6	15	6	5	4	6	14	13	7	8	7	11	5	12	4	6	8	8	3	12	8	11	16	9	3	9	13	11	13	7	7	10	12	5	9	10	7	10	10	9	11	9	7	7
c656	c656.a1	c656.a1.a1	ortho_SC6E10.17, lividans (SSPG_05420T0) SCO2123, putative esterase/lipase 2283639:2284442 forward MW:28531	5	6	3	6	10	4	0	13	14	15	7	20	3	9	2	4	14	13	14	3	6	12	15	19	6	2	0	3	10	13	13	2	9	8	9	11	11	9	6	12	11	9	10	12	9	14
c657	c657.a1	c657.a1.a1	ortho_SCD65.13, coelicolor (SSPG_03198T0) SCO4470, putative phosphoglycerate mutase 4888302:4889003 forward MW:25999	13	12	6	12	9	2	3	10	6	10	4	9	5	9	4	8	11	13	16	2	9	11	12	15	7	5	4	5	10	7	16	4	6	8	5	5	11	11	7	13	14	10	15	12	8	7
c658	c658.a1	c658.a1.a1	pglY, SCO6635, bacteriophage (phiC31) resistance gene pglY 7362943:7366827 forward MW:141189	0	0	0	0	0	0	0	0	0	0	0	0	0	0	0	0	0	0	0	0	0	0	0	0	18	0	3	9	22	17	23	2	23	25	17	24	20	16	7	17	32	24	24	24	20	17
c659	c659.a1	c659.a1.a1	ortho_SCD82.07, lividans (SSPG_03044T0) SCO4636, hypothetical protein SCD82.07 5061858:5062310 forward MW:16152	6	11	2	10	12	4	8	8	7	13	2	10	8	10	2	11	12	11	10	3	3	11	9	11	10	7	3	7	7	12	8	5	10	11	12	14	8	8	10	11	11	9	11	10	14	6
c660	c660.a1	c660.a1.a1	ortho_cobO, coelicolor (SSPG_05697T0) SCO1851, cob(I)alamin adenosyltransferase (EC 2.5.1.17) 1984022:1984621 forward MW:22237	20	20	4	13	9	7	6	13	10	12	5	10	10	14	3	15	10	12	13	5	4	7	17	11	12	6	1	8	7	5	10	2	5	7	7	6	10	11	8	16	8	7	8	6	7	3
c661	c661.a1	c661.a1.a1	ortho_2SCI34.13c, lividans (SSPG_05793T0) SCO1760, putative cytidylate kinase 1881032:1881727 reverse MW:23568	19	14	9	10	12	6	5	15	10	12	2	11	8	16	7	14	17	10	14	10	8	13	12	10	8	5	1	9	8	5	7	5	2	0	0	0	10	9	11	12	10	10	9	7	11	4
c662	c662.a1	c662.a1.a1	ortho_absA2, lividans (SSPG_04312T0) SCE8.19, SCO3226, two component response regulator 3538678:3539346 forward MW:24046	9	7	6	9	9	2	2	9	5	8	3	11	6	9	3	14	8	7	9	1	5	8	5	13	16	6	4	11	12	15	12	4	11	15	12	16	12	13	13	12	10	9	11	12	7	3
c663	c663.a1	c663.a1.a1	ortho_SCC105.05c, lividans (SSPG_04754T0) acdB, SCO2774, acyl CoA dehydrogenase 3025503:3026660 reverse MW:42222	10	14	6	8	10	5	6	15	14	16	7	16	11	9	6	11	9	8	8	7	14	15	18	10	10	5	5	5	8	10	16	2	5	2	4	3	7	9	10	6	7	5	5	8	7	6
c664	c664.a1	c664.a1.a1	ortho_2SCK8.04c, coelicolor (SSPG_02805T0) SCO4878, putative transferase 5309375:5310355 reverse MW:36367	11	12	9	11	12	3	3	11	10	13	4	10	9	12	6	11	10	13	14	4	7	11	8	11	13	5	4	6	10	11	8	2	8	5	5	8	17	12	5	13	9	9	11	8	7	6
c665	c665.a1	c665.a1.a1	ortho_SCH35.20c, lividans (SSPG_03955T0) SCO3704, putative substrate-binding periplasmic transport protein 4081221:4082030 forward MW:27246	1	1	0	3	8	4	5	10	15	12	4	9	1	4	0	3	8	8	9	8	6	7	7	11	7	5	3	3	13	16	9	7	24	20	22	25	8	7	4	4	12	13	10	9	18	11
c666	c666.a1	c666.a1.a1	ortho_SCD84.18c, coelicolor (SSPG_03537T0) SCO4151, putative acetyltransferase 4567661:4568590 reverse MW:33519	12	15	5	9	9	4	3	15	14	11	2	11	3	8	3	17	11	7	9	2	6	10	8	9	9	4	2	6	8	14	14	2	16	9	11	15	8	8	9	12	14	10	12	9	8	0
c667	c667.a1	c667.a1.a1	ortho_SCE56.05c, coelicolor (SSPG_04597T0) SCO2941, hypothetical protein SCE56.05c 3195308:3197629 reverse MW:76203	8	11	2	9	8	4	4	10	13	9	4	14	2	7	4	12	11	10	9	0	1	9	5	17	6	2	0	4	13	12	12	1	16	15	15	15	9	9	3	7	11	9	11	12	16	9
c668	c668.a1	c668.a1.a1	ortho_rpsK, coelicolor (SSPG_02957T0) SCO4728, 30S ribosomal protein S11 5141790:5142194 forward MW:14398	21	16	10	12	10	6	4	12	5	12	3	11	7	10	3	15	12	14	10	1	3	5	10	10	16	8	3	13	15	11	13	3	0	0	0	0	16	12	9	15	15	11	15	11	0	0
c669	c669.a1	c669.a1.a1	ortho_SCC53.12, coelicolor (SSPG_05220T0) SCO2321, putative secreted protein 2491926:2493185 forward MW:42414	8	10	5	7	8	3	3	11	14	12	5	10	7	11	2	7	11	9	12	2	6	12	8	9	10	6	3	12	11	12	13	3	6	10	8	7	11	12	8	14	8	10	9	9	15	6
c670	c670.a1	c670.a1.a1	ortho_SC8F11.05, lividans (SSPG_00872T0) SCO6979, probable solute-binding lipoprotein. 7746957:7747979 forward MW:35487	12	12	6	9	10	4	8	17	20	15	5	18	3	9	0	11	10	4	6	0	1	6	3	17	9	6	2	6	17	7	20	0	22	20	20	18	9	3	0	8	4	6	6	4	6	5
c671	c671.a1	c671.a1.a1	ortho_SCD31.35, coelicolor (SSPG_02975T0) rpmC, SCO4710, 50S ribosomal protein L29 5132483:5132707 forward MW:8401	14	12	8	11	5	3	3	8	8	9	2	10	6	9	4	10	7	6	9	5	3	8	10	11	12	5	4	11	9	11	9	5	12	12	8	9	10	11	5	10	11	13	9	13	13	5
c672	c672.a1	c672.a1.a1	ortho_SCD65.12, coelicolor (SSPG_03199T0) hemL, SCO4469, glutamate-1-semialdehyde 2,1-aminomutase 4886989:4888305 forward MW:45341	14	9	6	11	11	4	4	7	9	10	5	14	3	15	1	13	13	13	14	4	4	15	12	12	8	4	4	9	10	10	13	4	3	5	7	4	10	10	9	9	10	14	11	10	8	3
c673	c673.a1	c673.a1.a1	ortho_2SCG11.03c, coelicolor (SSPG_06397T0) xylA, SCO1169, xylose isomerase 1230329:1231492 reverse MW:42918	8	8	0	6	6	1	0	9	7	8	0	6	2	4	1	5	21	22	18	2	12	21	17	8	11	1	2	5	11	15	16	3	7	5	7	3	10	11	5	11	21	17	21	11	9	3
c674	c674.a1	c674.a1.a1	ortho_SCD78.08c, coelicolor (SSPG_03721T0) SCO3941, putative serine /threonine phosphatase 4336536:4337642 reverse MW:39599	10	7	6	4	11	4	2	12	15	18	3	16	3	11	2	10	11	10	13	1	5	11	12	16	5	3	0	3	9	10	9	4	11	13	9	11	7	7	4	7	10	8	10	16	11	8
c675	c675.a1	c675.a1.a1	ortho_SCP8.03, coelicolor (SSPG_02548T0) SCO5140, hypothetical protein 5587673:5588431 forward MW:27452	16	14	8	11	11	10	8	7	11	9	6	4	9	13	7	8	10	11	12	14	14	9	10	10	5	6	3	10	8	5	5	3	6	7	4	7	6	12	7	9	4	6	9	8	8	7
c676	c676.a1	c676.a1.a1	ortho_SCC77.05, lividans (SSPG_04993T0) SCO2538, hypothetical protein SCC77.05. 2736142:2736540 forward MW:13078	9	14	6	13	10	6	7	7	8	10	6	10	7	11	3	8	10	12	10	8	8	13	8	13	10	9	5	4	11	8	8	5	7	9	9	10	5	10	7	12	6	6	12	8	7	7
c677	c677.a1	c677.a1.a1	ortho_SCC54.12c, lividans (SSPG_05595T0) SCO1952, conserved hypothetical protein 2086657:2087673 reverse MW:37195	10	5	1	6	5	1	2	9	7	11	1	5	4	5	1	9	7	6	6	1	2	5	7	8	16	5	7	13	14	12	21	3	10	14	16	9	15	11	9	11	12	15	16	14	11	4
c678	c678.a1	c678.a1.a1	ortho_SCD16A.27c, coelicolor (SSPG_03107T0) SCO4556, putative ubiquinone/menaquinone methyltransferase 4974766:4975461 forward MW:25505	11	12	7	7	12	1	0	8	11	17	5	16	6	9	1	9	17	12	15	5	10	13	16	16	7	3	1	4	6	8	9	0	8	4	5	10	7	11	6	10	9	15	15	14	9	2
c679	c679.a1	c679.a1.a1	ortho_SCF34.14c, coelicolor (SSPG_07105T0) SCO0495, putative iron-siderophore ABC-transporter ATP-binding protein 527889:528752 reverse MW:30625	13	9	5	9	14	0	2	11	9	8	2	10	4	5	0	6	11	7	10	1	2	6	8	13	6	6	0	9	15	16	11	3	14	13	10	12	7	11	9	14	11	16	11	12	10	5
c680	c680.a1	c680.a1.a1	ortho_SCBAC1A6.33, coelicolor (SSPG_01517T0) SCO6109, putative secreted hydrolase 6711507:6713030 forward MW:52476	15	14	5	13	11	0	1	11	11	5	0	13	5	12	1	14	11	9	9	0	1	12	11	4	8	5	3	10	11	14	8	1	7	6	3	10	7	10	3	12	12	14	10	12	12	16
c681	c681.a1	c681.a1.a1	ortho_SCI7.25c, coelicolor (SSPG_05640T0) SCO1907, hypothetical protein 2042736:2044163 reverse MW:49948	12	8	4	2	7	4	3	8	8	10	5	5	7	6	2	7	8	10	7	7	7	7	8	9	10	8	5	10	13	12	11	7	13	13	10	15	11	7	9	10	14	9	9	7	12	10
c682	c682.a1	c682.a1.a1	ortho_SCBAC20F6.18, coelicolor (SSPG_02614T0) SCBAC28G1.01, ORF4, SCO5075, putative oxidoreductase (fragment) 5516977:5517897 forward MW:31486	0	0	0	0	0	0	0	3	2	3	1	4	0	1	0	0	4	2	2	0	8	10	7	4	6	2	2	0	13	11	12	3	20	23	20	19	7	6	1	4	14	23	19	19	32	26
c683	c683.a1	c683.a1.a1	ortho_SC2A6.13, coelicolor (SSPG_02855T0) gbsA, SCO4828, betaine aldehyde dehydrogenase 5258734:5260263 forward MW:54296	13	15	11	9	11	7	5	10	14	9	9	8	12	12	6	13	11	10	10	9	2	11	9	6	9	9	6	4	6	6	6	3	7	3	4	6	8	12	7	12	10	10	15	13	3	4
c684	c684.a1	c684.a1.a1	ortho_SCI51.12c, coelicolor (SSPG_05782T0) SCO1772, putative partitioning or sporulation protein 1890975:1891997 reverse MW:37028	12	14	3	6	8	4	3	13	8	7	5	8	6	10	8	11	10	8	5	3	7	8	13	11	8	2	8	9	11	11	11	6	7	8	5	5	8	8	11	12	13	10	10	14	11	10
c685	c685.a1	c685.a1.a1	ortho_SCE94.26c, coelicolor (SSPG_04179T0) SCO3375, putative Lsr2-like protein 3740099:3740434 reverse MW:11747	10	7	7	6	14	4	3	9	11	10	2	7	9	9	6	10	13	7	7	0	5	7	12	11	7	6	3	10	13	8	13	3	10	14	11	11	10	13	6	9	11	6	9	8	7	11
c686	c686.a1	c686.a1.a1	ortho_SC7C7.02c, coelicolor (SSPG_01985T0) SCO5747, putative regulatory protein 6276106:6278856 reverse MW:97201	8	12	4	8	9	2	1	14	17	12	5	15	6	9	3	12	12	13	8	2	6	14	10	16	7	7	1	4	7	12	7	1	9	7	7	8	6	7	6	10	12	14	8	12	10	7
c687	c687.a1	c687.a1.a1	ortho_SCBAC17A6.06, lividans (SSPG_00373T0) paaC, SCO7473, putative phenylacetic acid degradation protein PaaC 8285601:8286428 forward MW:30118	8	11	4	7	11	2	2	8	7	17	0	6	4	5	0	8	18	21	16	5	2	11	7	5	9	5	0	9	8	18	10	0	11	0	3	1	7	10	3	9	21	13	19	13	12	11
c688	c688.a1	c688.a1.a1	ortho_SCC88.27, coelicolor (SSPG_04911T0) SCC80.01, SCO2616, hypothetical protein SCC80.01 2841719:2842726 forward MW:34607	9	6	7	11	9	9	8	12	9	9	5	9	10	10	9	11	9	8	8	7	8	11	10	8	9	6	8	4	5	8	11	6	10	8	7	14	7	11	6	7	7	5	7	9	8	9
c689	c689.a1	c689.a1.a1	ortho_SCE19A.17, coelicolor (SSPG_04622T0) SCO2917, hypothetical protein 3166795:3168141 forward MW:47404	9	11	4	7	4	3	4	11	8	13	2	11	5	7	4	5	11	12	9	2	7	10	10	11	15	9	4	9	12	14	19	7	9	7	10	5	17	5	5	7	13	13	11	7	5	6
c690	c690.a1	c690.a1.a1	ortho_SCC121.23c, coelicolor (SSPG_05011T0) SCO2520, hypothetical protein SCC121.23c 2717003:2718136 reverse MW:42362	6	4	2	2	12	0	3	10	18	23	2	18	2	3	0	4	10	8	8	0	1	11	15	19	5	2	0	7	12	11	12	0	19	17	16	16	4	8	0	11	11	11	15	6	15	5
c691	c691.a1	c691.a1.a1	ortho_SC7A8.08c, coelicolor (SSPG_05063T0) SCO2469, putative reductase 2658086:2659351 reverse MW:45194	5	8	2	3	6	4	1	3	9	7	5	10	1	1	0	6	7	6	6	0	5	4	7	7	8	9	1	7	14	12	9	7	27	27	26	35	7	7	7	8	5	12	11	7	11	12
c692	c692.a1	c692.a1.a1	ortho_2SCK8.21c, coelicolor (SSPG_02789T0) SCO4895, putative ECF sigma factor 5328417:5329421 reverse MW:36822	6	5	2	5	8	2	3	11	10	10	0	10	3	4	3	5	7	7	4	0	0	6	7	13	21	5	3	9	22	18	18	3	21	21	21	15	24	7	2	6	7	10	7	7	4	5
c693	c693.a1	c693.a1.a1	ortho_SCD31.12c, coelicolor (SSPG_02993T0) SCO4687, hypothetical protein SCD31.12c 5115960:5116319 reverse MW:12901	6	7	4	3	6	3	3	8	6	11	4	2	2	2	1	2	5	6	5	2	3	8	10	2	6	0	1	2	12	15	20	6	27	24	22	27	9	8	2	7	11	12	8	12	18	21
c694	c694.a1	c694.a1.a1	ortho_SC6A11.15, coelicolor (SSPG_02270T0) SCO5439, hypothetical protein SC6A11.15 5912270:5914537 forward MW:82612	12	15	5	9	8	7	3	10	4	7	0	3	9	9	4	15	15	15	14	8	4	12	8	1	4	2	1	2	2	6	5	1	0	0	0	0	4	8	6	17	4	5	9	6	1	1
c694	c694.a2	c694.a2.a1	ortho_SCE59.11c, coelicolor (SSPG_04586T0) SCO2952, putative helicase protein 3208886:3211120 reverse MW:81032	3	5	0	3	4	0	0	8	3	0	0	1	1	2	1	6	7	5	4	0	0	3	0	1	0	0	1	1	3	4	0	0	0	2	0	5	4	3	0	6	3	6	4	6	5	2
c695	c695.a1	c695.a1.a1	ortho_SC1C3.16c, lividans (SSPG_01601T0) SCO6028, hypothetical protein SC1C3.16c 6616708:6617892 reverse MW:42443	15	20	4	8	10	0	0	12	4	11	0	14	5	8	0	6	12	10	11	2	1	17	14	7	7	1	0	7	5	11	8	2	11	8	5	6	10	8	6	13	17	16	9	12	12	8
c696	c696.a1	c696.a1.a1	ortho_murD, coelicolor (SSPG_05457T0) SC4A10.19c, SCO2086, putative UDP-N-acetylmuramoylalanine-D-glutamate ligase 2239278:2240693 reverse MW:49111	15	12	7	7	12	2	1	10	12	10	3	11	6	9	4	10	14	14	11	3	4	10	11	13	8	6	6	5	9	11	10	0	5	8	3	8	8	7	7	10	12	6	16	14	10	3
c697	c697.a1	c697.a1.a1	ortho_SCC57A.32c, coelicolor (SSPG_04767T0) SCO2761, secreted tripeptidyl aminopeptidase. 3008987:3010411 reverse MW:53470	14	15	0	12	10	0	0	16	12	7	0	11	5	12	0	9	11	10	12	0	0	9	9	12	4	1	0	6	13	14	11	1	11	9	7	9	7	17	5	15	11	9	13	15	10	2
c698	c698.a1	c698.a1.a1	ortho_SCI51.15c, coelicolor (SSPG_05779T0) SCO1775, hypothetical protein 1895948:1896583 reverse MW:23197	12	14	6	6	9	1	5	11	10	9	4	8	7	9	2	9	11	9	8	3	5	10	12	6	7	5	3	7	11	10	8	4	8	8	7	6	5	10	9	10	13	6	12	10	13	11
c699	c699.a1	c699.a1.a1	ortho_SC1E6.02c, coelicolor (SSPG_01191T0) SCO6493, hypothetical protein SC1E6.02c 7186861:7187208 reverse MW:12210	2	7	2	7	4	0	2	5	8	7	4	13	2	5	4	4	6	5	7	2	7	6	8	9	12	8	3	13	11	10	14	9	15	15	16	15	10	18	7	5	10	12	15	13	13	6
c700	c700.a1	c700.a1.a1	ortho_SCD31.32, coelicolor (SSPG_02978T0) rplV, SCO4707, 50S ribosomal protein L22 5130848:5131225 forward MW:13863	23	16	12	20	7	2	5	8	5	5	2	7	11	10	8	10	11	13	11	2	7	8	9	6	17	6	7	16	8	7	7	5	3	1	0	4	11	10	12	10	9	9	9	6	6	4
c701	c701.a1	c701.a1.a1	ortho_SCH69.15, lividans (SSPG_03810T0) SCO3845, putative protein phosphatase 4228916:4230463 forward MW:54317	11	13	4	5	6	4	4	13	9	12	3	11	7	7	3	9	5	13	6	3	5	6	13	11	7	5	0	8	11	9	11	2	10	12	11	13	13	7	6	13	12	8	13	7	9	8
c702	c702.a1	c702.a1.a1	ortho_SCE34.26, coelicolor (SSPG_04489T0) SCO3045, conserved hypothetical protein 3334868:3336391 forward MW:53774	14	13	6	11	10	0	2	7	0	1	0	4	5	9	0	16	9	5	11	0	0	6	2	3	8	2	2	2	8	8	8	0	2	0	2	5	9	10	3	11	7	5	5	8	4	3
c702	c702.a2	c702.a2.a1	ortho_SCE34.24, lividans (SSPG_04491T0) SCO3043, conserved hypothetical protein 3331177:3332595 forward MW:49585	12	10	7	12	8	0	2	7	0	2	0	1	4	14	7	15	8	3	7	1	0	4	2	3	11	4	0	2	4	3	6	0	0	0	2	3	7	7	4	9	3	5	6	2	2	2
c703	c703.a1	c703.a1.a1	ortho_SCC75A.21, coelicolor (SSPG_05266T0) SCO2275, putative lipoprotein. 2444536:2445690 forward MW:41612	14	19	9	10	15	10	7	16	23	16	7	11	9	18	7	16	15	12	12	7	8	20	17	22	0	1	0	4	5	4	4	0	0	0	0	0	0	8	2	11	7	0	7	5	3	4
c704	c704.a1	c704.a1.a1	ortho_SCD66.22, coelicolor (SSPG_03505T0) SCO4185, conserved hypothetical protein 4594465:4595475 forward MW:35125	12	17	9	9	8	4	4	8	0	6	0	6	10	10	8	11	12	14	14	5	6	13	10	3	10	2	0	11	7	9	3	4	7	5	3	5	9	8	11	14	12	17	13	12	8	6
c705	c705.a1	c705.a1.a1	ortho_SCC24.18, lividans (SSPG_05086T0) SCO2447, hypothetical protein SCC24.18 2629512:2629973 forward MW:15991	8	6	7	9	9	6	8	10	9	10	11	12	6	8	2	7	10	7	9	9	10	7	11	14	8	4	6	5	11	11	11	9	6	11	8	13	6	5	4	4	9	7	11	6	8	7
c706	c706.a1	c706.a1.a1	ortho_SC9C7.02, lividans (SSPG_01218T0) SCO6466, conserved hypothetical protein 7154053:7155195 forward MW:37784	8	5	2	14	11	2	5	9	7	17	6	8	7	9	3	8	6	5	8	3	8	6	6	11	6	6	6	13	6	14	11	3	9	10	10	13	11	9	4	17	6	9	7	8	9	11
c707	c707.a1	c707.a1.a1	ortho_SCP8.15c, coelicolor (SSPG_02536T0) SCO5152, putative ATP-binding protein 5599076:5600209 reverse MW:38988	14	8	5	10	10	5	3	8	11	8	1	8	7	13	6	8	8	9	8	3	4	5	7	9	11	5	7	10	10	8	9	4	7	5	6	7	10	11	6	12	13	9	10	11	12	8
c708	c708.a1	c708.a1.a1	ortho_SCD10.31, lividans (SSPG_03301T0) SCO4399, conserved hypothetical protein 4816467:4817852 forward MW:49477	8	11	2	6	17	7	6	18	22	28	10	25	0	5	0	2	22	17	18	6	8	22	20	27	2	0	0	0	2	4	9	1	6	3	7	3	4	6	1	6	4	7	3	3	2	4
c709	c709.a1	c709.a1.a1	ortho_SCD35.05, coelicolor (SSPG_03169T0) SCO4498, putative proton transport protein 4916550:4917872 forward MW:46458	25	25	15	15	10	5	5	13	8	7	2	7	11	14	13	20	12	11	10	4	2	8	6	8	8	3	4	6	7	5	8	2	6	3	2	6	8	5	5	4	10	11	5	8	6	3
c710	c710.a1	c710.a1.a1	ortho_SCE68.15c, coelicolor (SSPG_04242T0) SCO3317, putative uroporphyrin-III C-methyltransferase/uroporphyrinogen-III synthase 3668022:3669719 reverse MW:59050	11	10	4	10	13	4	2	6	13	6	4	10	6	7	5	7	15	11	11	2	7	13	9	7	9	4	3	5	11	9	9	6	7	8	7	7	7	5	7	11	11	13	11	13	10	8
c711	c711.a1	c711.a1.a1	ortho_SC7H2.26, lividans (SSPG_05533T0) SCO2012, putative branched chain amino acid transport ATP-binding protein 2154331:2155047 forward MW:25593	14	15	6	14	7	4	6	17	10	11	3	12	2	9	2	10	7	6	6	4	3	7	9	14	10	5	7	7	16	11	16	5	16	11	11	14	8	5	4	8	4	7	5	4	6	2
c712	c712.a1	c712.a1.a1	ortho_SC7A1.16, coelicolor (SSPG_02134T0) SCO5572, ribonuclease III 6069987:6070805 forward MW:28696	12	18	9	7	11	4	0	12	12	10	4	7	8	9	2	11	11	12	14	4	5	17	8	9	9	4	4	9	6	10	8	4	5	4	7	4	7	10	9	12	11	9	10	9	7	5
c713	c713.a1	c713.a1.a1	SSPG_05685T0 | SSPG_05685 | Streptomyces lividans TK24 aspartate aminotransferase (376 aa)	3	6	5	4	10	4	3	6	11	14	5	10	8	8	3	6	11	9	10	6	7	14	11	11	9	6	4	11	9	9	13	8	8	8	10	6	11	11	9	13	7	12	9	8	4	3
c714	c714.a1	c714.a1.a1	ortho_SC9A10.07, lividans (SSPG_01993T0) SCO5743, hypothetical protein SC9A10.07 6265793:6266533 forward MW:27752	8	16	7	7	6	2	3	7	4	6	2	5	2	3	1	4	6	7	8	0	5	7	9	4	13	4	3	9	13	17	15	4	8	3	7	8	8	9	8	15	18	13	15	15	13	10
c715	c715.a1	c715.a1.a1	ortho_SCH5.09c, coelicolor (SSPG_04110T0) SCO3546, putative small secreted protein 3920176:3920766 reverse MW:20366	7	5	3	11	8	3	1	9	12	12	6	15	6	9	3	8	11	10	9	3	3	12	13	12	7	3	2	9	8	9	7	0	8	9	11	7	9	6	5	8	10	10	12	9	12	9
c716	c716.a1	c716.a1.a1	ortho_SC6A9.12, coelicolor (SSPG_02079T0) SCO5655, aminotransferase 6154073:6155446 reverse MW:50442	9	12	8	8	9	3	2	5	8	6	3	5	7	9	4	9	9	10	12	2	3	12	12	7	12	4	4	10	6	9	8	3	5	8	5	6	12	12	10	11	5	14	9	9	15	11
c717	c717.a1	c717.a1.a1	ortho_SCD66.16, coelicolor (SSPG_03510T0) SCO4179, hypothetical protein SCD66.16 4589969:4590544 forward MW:21694	10	13	5	5	5	7	8	12	10	11	4	7	5	8	2	9	11	9	10	9	4	14	13	9	8	3	1	4	7	8	8	2	11	8	11	10	4	4	7	8	16	6	12	12	7	8
c718	c718.a1	c718.a1.a1	ortho_SC8D9.25, coelicolor (SSPG_02194T0) ilvN, SCO5513, acetolactate synthase small subunit 6004980:6005504 forward MW:19132	8	4	5	6	10	2	5	13	5	12	3	11	4	10	0	9	12	10	9	2	4	15	11	7	7	3	3	3	8	10	4	1	11	10	9	11	10	9	9	15	8	9	12	13	14	6
c719	c719.a1	c719.a1.a1	ortho_SCC75A.20, lividans (SSPG_05267T0) SCO2274, ABC transport protein, ATP-binding component. 2443461:2444303 forward MW:29120	11	13	3	15	15	6	2	14	17	22	7	14	8	9	0	7	13	12	15	2	10	16	9	26	2	2	0	9	6	6	4	0	4	6	3	8	2	6	2	8	8	12	8	9	5	0
c720	c720.a1	c720.a1.a1	ortho_SCD95A.31, lividans (SSPG_03394T0) SCO4298, putative carboxylesterase 4714154:4715695 forward MW:54062	12	10	5	11	7	2	1	8	11	9	2	9	4	6	3	12	10	14	16	4	7	11	11	8	10	2	2	6	6	7	10	3	8	4	4	7	8	6	7	11	12	7	11	12	14	10
c721	c721.a1	c721.a1.a1	ortho_SCH5.08c, coelicolor (SSPG_04111T0) SCO3545, putative transferase 3918571:3920088 reverse MW:53835	18	16	4	11	9	1	1	14	9	14	1	11	1	11	0	10	15	18	11	2	3	15	8	12	8	0	0	8	7	9	6	1	8	9	3	11	7	11	5	11	9	7	8	6	11	6
c722	c722.a1	c722.a1.a1	ortho_StH24.05, coelicolor (SSPG_03769T0) SCO3883, putative membrane protein 4274031:4275326 forward MW:47341	14	13	4	12	8	2	4	8	12	12	3	9	4	11	1	11	10	8	9	4	7	10	12	12	13	3	4	8	7	9	8	1	7	7	7	10	13	12	6	6	11	7	13	8	6	4
c723	c723.a1	c723.a1.a1	ortho_2SCK31.25c, lividans (SSPG_02722T0) SCO4965, putative transcription elongation factor 5400026:5400523 reverse MW:17810	16	18	9	12	10	1	3	10	9	10	1	8	8	9	4	13	15	11	13	0	3	11	8	7	7	3	1	7	8	7	9	2	6	9	8	12	10	10	6	14	7	10	9	8	5	3
c724	c724.a1	c724.a1.a1	ortho_SCD31.34, coelicolor (SSPG_02976T0) rplP, SCO4709, 50S ribosomal protein L16 5132064:5132483 forward MW:15843	18	13	3	9	8	2	1	10	9	9	1	11	3	5	0	16	11	7	6	2	5	7	15	7	14	5	2	4	12	10	12	3	5	6	6	8	8	9	3	11	16	12	10	10	12	4
c725	c725.a1	c725.a1.a1	ortho_SCE66.02, coelicolor (SSPG_04414T0) prs, SCO3123, ribose-phosphate pyrophosphokinase 3423988:3424962 forward MW:35239	16	13	8	7	4	2	3	11	11	7	3	5	8	9	3	10	10	11	9	2	3	11	7	6	8	7	2	14	6	9	11	2	7	7	5	5	6	7	7	11	10	13	11	12	9	15
c726	c726.a1	c726.a1.a1	ortho_SCH24.18, coelicolor (SSPG_03756T0) SCO3896, putative RNA nucleotidyltransferase 4290215:4291666 forward MW:54238	11	13	4	9	7	0	0	11	12	8	0	6	1	9	1	6	11	10	10	3	2	7	9	7	10	3	0	8	6	9	10	4	7	6	7	8	9	5	3	6	12	7	8	9	8	6
c726	c726.a2	c726.a2.a1	ortho_glnD, coelicolor (SSPG_02118T0) SCO5585, putative protein pII uridylyltransferase 6087777:6090284 forward MW:89016	0	0	0	0	0	0	0	0	0	0	0	0	0	2	0	2	0	0	0	0	0	0	0	0	0	0	0	0	0	0	0	0	0	0	0	0	0	1	0	4	0	2	0	0	12	11
c727	c727.a1	c727.a1.a1	ortho_SC4G6.14, lividans (SSPG_05499T0) SCO2045, hypothetical protein 2194212:2194847 forward MW:23613	12	7	4	6	7	4	2	11	13	10	3	12	3	7	2	9	7	9	9	0	4	9	11	9	7	3	2	11	11	10	14	4	8	6	10	11	7	10	4	11	12	8	13	11	12	5
c728	c728.a1	c728.a1.a1	ortho_SCAC2.08, coelicolor (SSPG_03862T0) SCGD3.01, SCO3800, putative acyl-CoA dehydrogenase 4179683:4181509 forward MW:66477	14	17	3	6	9	4	0	11	16	19	7	14	4	5	2	14	12	8	8	2	6	15	15	16	7	2	2	0	7	7	6	1	8	2	3	8	6	5	0	7	8	11	11	8	15	5
c729	c729.a1	c729.a1.a1	ortho_SCD84.11c, lividans (SSPG_03544T0) SCO4144, hypothetical protein SCD84.12c 4558595:4559761 reverse MW:40425	16	17	8	14	11	4	3	15	19	9	6	8	7	15	3	16	14	9	8	3	5	16	11	14	6	0	2	4	4	6	9	4	4	6	2	4	8	11	9	14	5	4	5	7	4	3
c730	c730.a1	c730.a1.a1	ortho_SCG11A.01, lividans (SSPG_06396T0) 2SCG11.04, xylB, SCO1170, xylulose kinase (fragment) 1231648:1233093 forward MW:49681	8	12	1	7	13	2	2	10	12	12	3	16	4	8	1	9	13	14	13	2	9	14	8	13	8	2	2	4	10	8	13	3	6	9	7	9	15	8	3	7	13	11	12	9	5	1
c731	c731.a1	c731.a1.a1	ortho_SCE50.02c, coelicolor (SSPG_04565T0) pkaA, SCO2974, serine/threonine protein kinase 3234707:3236338 reverse MW:58150	12	11	2	11	6	0	0	10	16	15	2	13	0	7	0	15	11	8	9	1	5	8	10	16	11	0	1	5	11	9	8	1	10	7	7	10	13	6	1	11	10	9	8	8	7	3
c731	c731.a2	c731.a2.a1	ortho_SCI11.13, coelicolor (SSPG_05831T0) SCO1724, putative serine/threonine protein kinase 1843788:1845440 forward MW:55530	0	0	0	0	0	0	0	0	3	2	0	2	0	0	0	0	0	0	0	0	0	0	0	2	0	0	0	0	0	0	0	0	4	4	3	2	0	0	0	0	0	0	0	0	1	0
c732	c732.a1	c732.a1.a1	ortho_SCD82.03, coelicolor (SSPG_03050T0) SCO4632, putative ATP/GTP binding protein 5055827:5058727 forward MW:106071	2	8	2	0	7	2	0	6	9	3	0	7	0	2	0	3	2	3	2	0	1	3	4	4	7	0	0	0	7	6	9	0	9	3	10	10	9	2	0	7	3	1	0	5	0	0
c732	c732.a2	c732.a2.a1	ortho_SC6A9.38, coelicolor (SSPG_02090T0) SCO5629, putative ATP /GTP-binding protein 6128360:6131020 reverse MW:97684	0	0	0	0	0	0	0	0	0	0	0	0	0	0	0	0	0	0	0	0	0	2	0	0	10	1	0	3	6	12	11	3	6	10	9	11	11	4	0	5	3	3	1	4	3	4
c732	c732.a3	c732.a3.a1	ortho_SCC61A.02, lividans (SSPG_04846T0) SCO2681, putative ATP /GTP-binding protein 2920476:2922815 forward MW:86486	4	3	0	1	9	2	0	8	5	11	0	9	0	1	0	3	6	3	4	0	1	12	4	7	0	0	0	0	0	0	0	0	0	0	0	0	0	0	0	0	0	0	0	0	0	0
c733	c733.a1	c733.a1.a1	ortho_2SC6G5.25c, coelicolor (SSPG_02327T0) SCO5381, conserved hypothetical protein 5850114:5850686 reverse MW:20712	9	10	4	5	10	4	1	11	7	9	2	6	3	7	3	8	11	10	9	3	7	12	10	7	6	4	2	4	13	14	10	3	9	11	7	8	4	6	8	7	12	12	15	12	11	5
c734	c734.a1	c734.a1.a1	ortho_SC6D7.15, lividans (SSPG_06130T0) SCO1424, hypothetical protein SC6D7.15. 1519926:1521536 reverse MW:55358	12	15	7	7	9	0	2	13	17	12	3	13	5	8	1	9	12	10	11	2	6	17	14	12	8	0	1	2	9	8	9	0	9	8	4	9	6	2	8	10	16	8	6	5	6	8
c735	c735.a1	c735.a1.a1	ortho_SCC57A.41c, coelicolor (SSPG_04758T0) SCC105.01c, speB, SCO2770, agmatinase (fragment) 3021658:3022626 reverse MW:34302	8	9	4	8	7	4	4	14	7	12	4	8	3	4	2	10	8	11	8	2	3	10	5	8	9	3	3	10	14	9	9	5	17	18	12	20	10	3	3	8	9	9	7	8	7	4
c736	c736.a1	c736.a1.a1	ortho_SCC121.25c, coelicolor (SSPG_05009T0) SCO2522, hypothetical protein SCC121.25c 2719217:2720170 reverse MW:34727	5	2	5	5	11	2	2	10	16	15	7	9	3	5	0	3	9	7	6	2	5	11	10	7	4	4	2	1	6	8	7	5	7	8	8	9	5	3	3	6	10	7	7	2	3	0
c736	c736.a2	c736.a2.a1	ortho_2SCG4.07c, coelicolor (SSPG_06474T0) SCO1091, putative acetyltransferase 1150733:1151272 reverse MW:19784	4	2	1	3	4	2	0	3	1	2	0	2	2	2	0	3	3	2	2	0	0	3	2	0	2	0	0	0	5	6	2	0	2	1	2	2	3	5	0	4	4	4	3	4	1	1
c737	c737.a1	c737.a1.a1	ortho_SCH69.01c, coelicolor (SSPG_03824T0) bkdA2, SCGD3.32c, SCO3831, putative branched-chain alpha keto acid dehydrogenase E1 alpha subunit 4213271:4214437 reverse MW:42349	22	16	8	16	7	4	1	11	5	6	2	6	5	13	3	15	14	16	9	5	5	8	9	5	11	4	5	10	3	10	9	4	5	7	5	4	14	10	5	9	8	5	5	5	7	4
c738	c738.a1	c738.a1.a1	ortho_SCC75A.08c, coelicolor (SSPG_05278T0) SCO2262, putative oxidoreductase. 2431446:2432165 reverse MW:24946	10	13	3	7	7	2	2	8	8	12	2	9	4	8	1	12	10	13	9	0	4	11	10	12	9	3	1	5	7	9	8	1	6	11	9	13	9	10	4	7	13	12	9	11	11	7
c739	c739.a1	c739.a1.a1	ortho_SCF81.28c, coelicolor (SSPG_06829T0) 3SCF60.01c, SCO0769, putative oxidoreductase (fragment) 819148:820116 reverse MW:35743	13	13	5	5	12	2	1	10	11	10	6	8	6	5	2	7	9	11	9	4	6	10	12	13	5	2	2	4	7	6	5	0	9	5	1	6	5	5	5	12	13	11	13	8	11	6
c739	c739.a2	c739.a2.a1	ortho_2SCK31.11c, coelicolor (SSPG_02736T0) SCO4951, putative aldoketoreductase 5387897:5388934 reverse MW:37200	2	2	1	1	1	0	0	4	1	1	1	1	1	1	1	2	1	3	2	1	1	1	2	1	1	1	1	1	2	1	3	0	1	1	0	1	2	1	1	1	1	1	1	2	2	0
c739	c739.a3	c739.a3.a1	ortho_SCE56.02, coelicolor (SSPG_04600T0) SCO2938, putative oxidoreductase 3191137:3192147 forward MW:37029	2	3	1	3	1	0	0	1	3	1	0	1	0	1	0	2	0	1	0	0	0	1	1	0	1	0	0	0	1	0	2	0	0	1	0	0	0	2	0	3	2	3	1	0	0	0
c740	c740.a1	c740.a1.a1	SSPG_05388T0 | SSPG_05388 | Streptomyces lividans TK24 cytochrome c oxidase, subunit I (579 aa)	12	14	2	11	5	2	2	10	6	8	0	10	2	11	0	12	11	10	11	0	4	8	11	10	7	2	1	2	10	9	9	0	10	12	6	6	9	7	3	9	12	12	17	14	12	7
c740	c740.a2	c740.a2.a1	ortho_ctaD, coelicolor (SSPG_00615T0) SCO7234, cytochrome C oxidase polypeptide I. 8041721:8043442 forward MW:64009	1	0	1	1	1	1	1	1	1	1	0	1	1	1	0	1	1	2	1	0	1	0	2	1	2	1	1	1	1	1	1	0	1	1	1	1	1	1	2	0	0	1	1	1	0	0
c741	c741.a1	c741.a1.a1	ortho_SC5H4.18, coelicolor (SSPG_02041T0) dxr, SCO5694, 1-deoxy-D-xylulose 5-phosphate reductoisomerase 6203922:6205178 forward MW:43772	13	8	5	9	9	4	0	7	9	7	0	9	6	8	1	11	11	14	10	2	4	12	11	7	10	2	1	7	11	10	11	3	6	5	4	5	11	9	8	13	14	8	16	13	6	8
c742	c742.a1	c742.a1.a1	ortho_SCBAC1A6.21c, coelicolor (SSPG_01529T0) cysN, SCO6097, sulfate adenylyltransferase subunit 1 6697066:6698421 reverse MW:48420	11	10	5	10	16	1	0	12	9	5	1	7	6	12	2	16	10	9	9	3	5	11	12	6	9	2	0	0	6	7	3	2	4	5	4	2	7	12	10	14	17	17	21	13	8	4
c743	c743.a1	c743.a1.a1	ortho_SCE22.13c, lividans (SSPG_04344T0) SCO3196, putative fructose-specific permease 3502246:3504345 reverse MW:70129	14	23	15	19	7	7	0	11	7	7	2	9	10	14	10	15	2	3	2	0	0	3	2	6	5	22	2	28	6	7	4	0	6	1	5	7	4	24	22	24	0	2	2	4	0	3
c744	c744.a1	c744.a1.a1	ortho_SCI41.21c, lividans (SSPG_05917T0) fkbP, SCO1638, peptidyl-prolyl cis-trans isomerase 1752270:1752641 reverse MW:12983	10	10	6	6	4	6	6	8	9	11	8	11	5	7	3	9	7	6	4	7	6	11	9	10	6	5	3	6	11	10	6	4	10	7	5	10	9	8	8	12	8	9	9	9	8	10
c745	c745.a1	c745.a1.a1	ortho_SC6D7.16, lividans (SSPG_06131T0) SCO1423, putative glycosyl transferase. 1518492:1519400 reverse MW:32476	17	18	6	8	8	3	3	13	10	9	0	11	3	9	3	6	11	12	8	0	2	10	6	11	14	1	3	5	14	13	15	2	4	4	1	6	10	6	5	11	11	11	12	7	5	7
c746	c746.a1	c746.a1.a1	ortho_SC8F4.28c, coelicolor (SSPG_02285T0) ackA, SCO5424, acetate kinase 5894480:5895703 reverse MW:43321	10	10	5	11	7	4	4	13	14	11	1	10	4	10	0	10	14	10	13	3	7	15	9	10	9	4	1	5	7	6	9	2	6	1	4	5	11	9	7	9	9	7	11	9	10	3
c747	c747.a1	c747.a1.a1	ortho_SCK13.09c, coelicolor (SSPG_02767T0) SCO4917, putative purine nucleoside phosphorylase 5351123:5351947 reverse MW:28419	23	10	4	14	4	0	1	7	4	0	1	4	6	13	0	16	13	7	13	2	3	7	5	3	11	6	3	9	10	7	9	2	5	2	6	3	11	8	7	10	13	15	18	16	0	9
c748	c748.a1	c748.a1.a1	ortho_SCAH10.13, coelicolor (SSPG_01385T0) SCO6248, putative allantoicase 6871127:6872257 forward MW:41176	7	8	3	9	17	7	6	20	16	18	6	21	1	2	0	0	4	5	4	1	3	4	4	18	9	6	2	8	16	22	22	5	18	12	14	15	11	1	0	0	0	3	2	4	4	0
c749	c749.a1	c749.a1.a1	ortho_lexA, coelicolor (SSPG_01927T0) SCO5803, SOS regulatory protein LexA 6345664:6346368 reverse MW:25311	6	8	4	7	9	2	1	11	16	13	4	16	3	8	2	11	7	7	6	2	0	5	9	19	5	2	2	7	8	11	11	3	22	13	15	20	8	7	5	7	7	4	3	4	6	8
c750	c750.a1	c750.a1.a1	ortho_StBAC16H6.10, coelicolor (SSPG_01754T0) arcA2, SCO5975, arginine deaminase ArcA2 6549048:6550304 forward MW:46560	10	14	8	3	10	6	3	16	9	13	3	7	6	11	3	8	21	20	13	5	9	28	19	7	5	2	2	3	2	3	6	1	2	6	3	9	8	6	3	9	4	4	8	4	9	3
c751	c751.a1	c751.a1.a1	ortho_SC9C5.19c, lividans (SSPG_06060T0) aroK, SCO1495, shikimate kinase I 1597578:1598093 reverse MW:18307	7	5	4	10	9	2	6	9	12	13	5	10	5	8	2	9	10	12	12	3	5	8	7	14	6	1	4	5	7	8	8	3	8	5	3	5	9	8	6	7	11	11	9	10	9	9
c752	c752.a1	c752.a1.a1	SSPG_03857T0 | SSPG_03857 | Streptomyces lividans TK24 conserved hypothetical protein (798 aa)	21	30	3	14	26	5	6	28	23	29	7	22	5	9	2	13	21	18	17	2	5	15	15	26	0	0	0	0	0	0	0	0	0	0	0	0	0	0	0	0	0	0	0	0	0	0
c753	c753.a1	c753.a1.a1	ortho_SC1A6.17c, coelicolor (SSPG_01256T0) SCO6428, hypothetical protein 7097567:7104511 reverse MW:242150	17	16	2	11	10	3	0	9	8	1	0	7	14	34	6	38	11	14	8	0	0	8	10	6	1	0	0	0	4	0	2	0	0	2	0	0	3	27	5	23	8	9	8	8	5	7
c754	c754.a1	c754.a1.a1	ortho_SCBAC17D6.01c, coelicolor (SSPG_05308T0) SC10B7.29c, glnE, SCO2234, glutamate-ammonia-ligase adenylyltransferase 2402769:2405768 reverse MW:108778	9	7	4	8	9	4	2	10	20	13	5	14	2	5	0	7	9	11	10	0	8	13	9	16	6	0	0	4	8	7	11	4	10	13	13	10	9	5	3	9	8	10	8	8	10	2
c755	c755.a1	c755.a1.a1	ortho_SC1A9.09, coelicolor (SSPG_01483T0) SCO6145, hypothetical protein SC1A9.09 6744922:6746640 forward MW:61099	23	18	10	16	12	5	6	16	12	8	5	9	9	12	5	12	9	7	6	2	2	5	5	10	8	5	1	12	10	7	8	1	3	5	4	5	8	13	7	12	7	7	4	3	2	0
c756	c756.a1	c756.a1.a1	ortho_SCC105.10, coelicolor (SSPG_04749T0) acdH, SCO2779, acyl-CoA dehydrogenase 3032065:3033225 forward MW:41726	17	13	5	9	5	0	0	4	0	1	0	0	5	5	2	15	6	5	6	0	2	2	6	0	9	2	2	6	7	5	5	1	5	2	2	2	6	7	7	11	5	4	11	8	3	4
c756	c756.a2	c756.a2.a1	ortho_SCK15.26, coelicolor (SSPG_02664T0) SCO5024, putative oxidoreductase 5458018:5458890 forward MW:30718	1	2	1	4	4	2	0	5	5	5	1	6	1	0	1	2	3	3	2	1	1	4	3	8	3	0	1	3	2	6	5	1	9	4	4	3	4	1	1	1	4	3	4	3	1	5
c757	c757.a1	c757.a1.a1	ortho_cutR, coelicolor (SSPG_01866T0) SCO5862, two-component regulator CutR 6419308:6419961 forward MW:23882	4	4	3	3	4	2	0	6	5	3	2	4	3	5	0	5	6	3	6	0	0	2	3	3	10	5	5	11	16	15	13	6	21	20	16	22	10	11	9	9	10	14	12	9	14	7
c758	c758.a1	c758.a1.a1	ortho_SC6D10.11, coelicolor (SSPG_04860T0) SCO2668, hypothetical protein SC6D10.11 2903439:2904797 forward MW:46987	11	5	4	5	7	4	2	11	11	12	3	8	3	6	2	8	8	11	11	6	8	13	10	11	8	4	3	5	11	9	11	2	10	7	8	11	10	6	4	4	9	11	11	10	8	2
c759	c759.a1	c759.a1.a1	ortho_SCD8A.08, lividans (SSPG_03458T0) SCO4235, putative cysteinyl-tRNA synthetase 4638880:4640721 forward MW:67522	10	17	5	8	10	3	5	12	7	14	4	8	3	9	4	7	11	10	12	2	9	11	11	8	7	4	0	4	3	9	8	2	8	8	4	9	8	8	7	5	10	4	9	15	6	5
c760	c760.a1	c760.a1.a1	ortho_SCE25.04c, coelicolor (SSPG_04471T0) SCO3063, putative two-component system reponse regulator 3355989:3356666 reverse MW:25041	8	8	2	7	6	6	1	11	15	12	3	14	6	6	2	5	12	12	9	4	5	16	8	9	3	6	0	6	9	10	12	2	8	7	8	11	6	6	4	11	8	8	8	7	9	2
c761	c761.a1	c761.a1.a1	ortho_SCD95A.23c, coelicolor (SSPG_03402T0) SCO4290, putative possible trehalose-phosphate synthase 4705078:4706466 reverse MW:50281	12	13	7	11	10	1	1	13	6	10	3	10	5	8	3	8	11	7	9	1	2	8	12	8	9	5	3	3	10	10	7	4	8	13	6	12	7	10	4	11	9	7	8	7	6	7
c762	c762.a1	c762.a1.a1	ortho_SCC46.10, coelicolor (SSPG_04803T0) SCO2725, putative lipoprotein 2972229:2973086 forward MW:29568	7	8	5	9	6	3	6	12	9	9	3	8	4	7	0	7	4	4	8	0	1	8	8	9	14	3	6	6	15	14	16	3	7	10	8	9	15	3	3	8	11	7	16	11	5	7
c763	c763.a1	c763.a1.a1	SSPG_02011T0 | SSPG_02011 | Streptomyces lividans TK24 AG2 protein (771 aa)	27	24	11	18	15	6	6	22	10	15	0	15	9	22	8	26	19	23	19	3	4	20	16	17	0	0	0	0	0	0	0	0	0	0	0	0	0	0	0	0	0	0	0	0	0	0
c764	c764.a1	c764.a1.a1	ortho_SCE59.08, coelicolor (SSPG_04589T0) murA, SCO2949, UDP-N-acetylglucosamine transferase 3204871:3206217 forward MW:48177	22	22	6	17	5	1	1	8	2	3	0	2	7	12	3	15	10	9	8	1	2	5	5	0	13	3	3	7	9	9	6	1	7	6	3	7	14	12	8	11	7	10	11	12	9	6
c765	c765.a1	c765.a1.a1	ortho_gcp, coelicolor (SSPG_02932T0) SCO4752, putative O-sialoglycoprotein endopeptidase 5163959:5165083 forward MW:38986	16	5	6	9	10	4	1	12	5	10	3	6	7	9	4	14	10	13	13	4	3	8	5	7	9	5	3	7	10	9	7	3	4	3	6	7	11	9	10	7	11	7	7	11	9	5
c766	c766.a1	c766.a1.a1	ortho_SCK20.15, lividans (SSPG_02809T0) SCO4874, putative integral membrane protein 5303718:5306603 forward MW:99145	14	18	12	15	13	7	3	15	9	11	4	13	11	14	6	18	16	11	12	2	3	13	8	15	8	0	3	8	4	6	6	0	0	5	0	0	12	8	3	8	4	1	2	2	0	6
c767	c767.a1	c767.a1.a1	ortho_SC7C7.04, coelicolor (SSPG_01983T0) SCO5749, two-component regulator 6285256:6285930 forward MW:24101	10	6	6	8	11	6	6	17	16	14	4	11	4	9	0	8	11	10	9	2	5	13	14	14	5	3	1	6	6	8	10	1	10	8	4	10	4	6	3	7	5	9	7	8	5	4
c768	c768.a1	c768.a1.a1	ortho_SCC117.02, lividans (SSPG_05002T0) SCO2529, putative metalloprotease. 2727564:2728634 forward MW:38245	2	3	0	3	4	2	1	3	15	11	7	15	0	1	0	2	1	2	3	1	5	5	8	16	8	3	1	1	23	20	14	5	31	37	33	33	4	2	2	2	0	3	1	3	5	4
c769	c769.a1	c769.a1.a1	ortho_SCH17.14, lividans (SSPG_04077T0) SCH66.01, SCO3580, putative transpeptidase 3958242:3960512 forward MW:80141	24	12	5	14	7	2	4	11	6	7	0	5	5	15	2	19	9	12	10	0	2	6	12	8	7	2	0	6	11	5	6	0	8	4	3	3	14	9	3	14	5	8	11	8	7	6
c770	c770.a1	c770.a1.a1	ortho_SC2C4.02, lividans (SSPG_01359T0) SCO6272, putative secreted FAD-binding protein 6899170:6900822 forward MW:59895	17	24	7	12	10	0	2	9	5	7	1	7	4	16	3	21	13	14	12	3	3	6	5	4	5	4	5	8	11	9	5	3	2	6	3	5	6	4	6	6	9	11	15	5	6	6
c771	c771.a1	c771.a1.a1	ortho_SCE34.05c, coelicolor (SSPG_04510T0) SCO3024, putative transport protein 3306885:3307865 reverse MW:34265	8	7	5	11	10	9	7	10	10	7	6	9	3	8	8	3	9	10	6	9	7	11	6	8	7	7	7	8	7	10	6	7	6	9	6	8	8	6	9	9	6	7	5	7	7	4
c772	c772.a1	c772.a1.a1	ortho_SCE20.13c, lividans (SSPG_04689T0) SCO2839, putative lipoprotein. 3100609:3101196 reverse MW:20196	12	7	9	12	12	7	8	13	18	18	9	20	6	9	6	16	10	11	11	5	9	14	17	24	7	0	3	3	4	3	4	4	1	0	3	3	2	6	3	6	3	1	1	3	3	2
c773	c773.a1	c773.a1.a1	ortho_SCD69.10, coelicolor (SSPG_03177T0) SCO4490, conserved hypothetical protein SCD69.10 4909613:4911070 forward MW:53897	9	11	1	9	7	4	0	9	12	10	2	14	3	7	0	9	11	9	7	2	6	15	13	9	7	3	3	3	10	9	10	0	9	5	10	10	7	3	4	5	11	9	12	11	12	3
c774	c774.a1	c774.a1.a1	ortho_SCI39.03, coelicolor (SSPG_05692T0) SCO1856, putative methyltransferase 1988469:1989701 forward MW:41416	7	8	9	10	9	4	0	15	14	11	4	12	7	7	4	8	10	6	6	6	13	13	6	8	12	5	3	8	9	6	12	5	0	7	3	4	11	9	9	11	6	7	5	10	5	4
c774	c774.a2	c774.a2.a1	SSPG_05691T0 | SSPG_05691 | Streptomyces lividans TK24 precorrin-6Y C5,15-methyltransferase (114 aa)	2	2	1	2	2	0	0	4	2	4	2	4	0	2	0	1	2	2	1	0	2	3	1	3	4	0	0	3	2	2	3	1	0	0	0	0	1	2	3	3	2	1	1	3	2	0
c775	c775.a1	c775.a1.a1	ortho_SCL11.02c, coelicolor (SSPG_06008T0) SCO1546, putative aminotransferase 1654295:1655116 reverse MW:28944	12	12	7	5	6	5	4	10	6	9	3	9	8	4	5	4	8	14	7	6	6	9	9	10	5	4	2	10	10	11	11	6	3	0	4	2	6	7	11	13	14	10	12	10	4	4
c776	c776.a1	c776.a1.a1	dnaZ, SCO4067, DNA polymerase III subunit gamma 4457167:4459521 forward MW:78568	11	12	5	11	10	1	1	10	12	11	3	9	5	4	1	8	5	10	5	4	6	10	8	10	11	4	3	8	10	11	12	2	4	9	12	5	8	10	6	9	9	10	7	9	6	4
c777	c777.a1	c777.a1.a1	ortho_SCI51.25c, coelicolor (SSPG_05766T0) SCO1785, putative iron-siderophore uptake system ATP-binding component 1908769:1909674 reverse MW:32742	12	17	10	7	12	1	2	11	12	12	2	8	5	4	3	6	11	10	9	2	3	10	7	10	5	1	0	10	7	8	4	1	7	5	6	4	3	5	10	15	16	12	8	10	7	7
c778	c778.a1	c778.a1.a1	ortho_SCI28.02, coelicolor (SSPG_05742T0) SCO1808, putative phosphoserine phosphatase 1939010:1940242 forward MW:43150	9	8	8	7	15	4	4	13	7	9	2	4	3	10	3	13	11	13	10	5	10	14	10	4	9	7	4	5	8	7	7	0	0	4	2	4	4	7	7	3	14	8	12	14	9	4
c779	c779.a1	c779.a1.a1	ortho_SCBAC28G1.16, coelicolor (SSPG_02599T0) actVII, SCO5090, actinorhodin polyketide synthase bifunctional cyclase/dehydratase 5532706:5533656 forward MW:34665	0	0	0	0	0	0	0	0	0	1	0	2	0	0	0	0	2	1	0	0	10	12	8	1	4	0	1	0	7	7	7	1	5	6	3	7	4	1	1	1	29	34	21	21	33	36
c780	c780.a1	c780.a1.a1	ortho_SCK13.06c, lividans (SSPG_02770T0) SCO4914, putative deoxyribose-phosphate aldolase 5347199:5348194 reverse MW:34526	16	16	8	9	12	3	2	11	5	10	1	7	5	9	2	19	12	14	7	2	2	6	4	7	11	6	4	11	6	5	6	3	2	4	5	3	12	12	6	8	12	5	13	7	8	1
c781	c781.a1	c781.a1.a1	ortho_SCBAC17D6.04, coelicolor (SSPG_05304T0) SCO2237, putative lyase 2406519:2406965 forward MW:16468	10	6	3	6	7	4	2	11	9	8	2	9	4	9	0	10	4	5	7	1	5	9	16	6	8	4	3	5	12	12	8	2	13	14	12	16	6	7	7	11	6	5	8	5	6	8
c782	c782.a1	c782.a1.a1	ortho_SC66T3.28c, coelicolor (SSPG_04043T0) SCO3617, hypothetical protein 3996275:3996934 reverse MW:24335	8	7	8	10	7	5	1	7	8	8	1	2	3	6	4	14	11	7	9	3	6	9	9	6	8	6	2	4	8	4	10	3	8	7	5	10	10	8	8	10	14	14	10	10	5	9
c783	c783.a1	c783.a1.a1	ortho_SCH10.30c, lividans (SSPG_04007T0) SCO3652, hypothetical protein 4030361:4031293 reverse MW:31667	10	12	2	10	9	0	5	14	11	10	2	11	5	8	0	8	7	12	13	0	6	10	13	18	6	2	0	8	6	11	11	2	10	6	9	9	9	6	4	6	8	7	9	8	6	2
c784	c784.a1	c784.a1.a1	ortho_pkaF, lividans (SSPG_05434T0) SC6E10.04, SCO2110, putative eukaryotic-type serine/threonine protein kinase 2267186:2269189 forward MW:70756	13	13	3	8	12	5	3	10	7	6	0	8	4	7	4	10	8	11	13	2	4	5	6	7	17	4	5	6	10	8	7	2	6	6	6	7	16	7	6	13	6	8	4	7	6	7
c785	c785.a1	c785.a1.a1	ortho_SCE66.24c, lividans (SSPG_04394T0) SCO3145, putative membrane protein 3443195:3444688 reverse MW:51347	16	8	7	9	6	0	2	8	12	11	3	7	5	10	0	15	10	10	12	0	1	10	10	6	15	4	3	5	8	10	10	5	8	12	8	8	11	8	4	13	4	5	5	7	2	5
c786	c786.a1	c786.a1.a1	ortho_SCI41.19c, lividans (SSPG_05919T0) SCO1636, hypothetical protein SCI41.19c 1750078:1751160 reverse MW:39001	10	10	7	4	6	3	1	13	10	14	3	13	6	11	5	6	8	9	9	1	4	13	8	10	8	2	0	8	7	9	6	0	6	8	10	7	7	8	4	9	8	9	10	8	6	7
c787	c787.a1	c787.a1.a1	ortho_SC1A8A.04c, coelicolor (SSPG_06175T0) SCO1384, hypothetical protein 1462078:1462881 reverse MW:28118	6	10	2	10	8	1	2	7	12	12	1	12	7	6	0	5	10	9	5	1	4	8	9	13	3	1	2	7	6	7	9	2	14	12	9	11	7	9	3	12	7	9	6	10	12	7
c788	c788.a1	c788.a1.a1	ortho_SC4H2.19c, coelicolor (SSPG_01932T0) SCO5798, putative secreted protein 6337406:6338635 reverse MW:42955	9	11	2	9	10	2	3	8	10	9	2	4	3	6	1	7	7	7	6	3	1	9	9	8	14	3	2	6	12	12	11	4	8	6	10	11	13	10	6	12	9	7	7	9	7	2
c789	c789.a1	c789.a1.a1	ortho_SC10F4.28, coelicolor (SSPG_00193T0) SCO7655, putative oxidoreductase 8482077:8483009 forward MW:34298	11	11	3	5	5	2	1	6	10	11	1	7	3	6	1	6	9	6	6	2	2	9	5	4	9	4	0	10	12	19	11	1	11	8	11	8	11	12	10	15	11	6	10	8	5	3
c790	c790.a1	c790.a1.a1	ortho_SCC88.08c, coelicolor (SSPG_04932T0) rplU, SCO2597, ribosomal protein L21 2812627:2812947 reverse MW:11632	14	23	6	8	4	4	3	5	6	6	4	5	5	8	6	11	4	5	7	5	5	4	6	6	10	5	3	11	9	6	8	4	5	6	7	8	8	8	9	10	7	9	10	10	5	8
c791	c791.a1	c791.a1.a1	ortho_SCD82.19, coelicolor (SSPG_03032T0) rplK, SCO4648, 50S ribosomal protein L11 5072850:5073284 forward MW:15394	18	8	2	14	7	0	0	11	4	5	0	6	3	11	2	18	12	9	5	3	4	5	6	4	11	2	0	3	9	13	10	0	7	8	7	8	9	10	3	10	10	10	12	15	9	5
c792	c792.a1	c792.a1.a1	ortho_SCL6.10, coelicolor (SSPG_06101T0) SCO1453, hypothetical protein SCL6.10 1550134:1551066 forward MW:33348	16	24	11	10	8	2	4	10	5	8	2	5	9	9	5	7	5	8	6	7	7	14	8	4	5	5	4	12	4	4	5	3	1	0	1	2	8	12	9	12	9	12	9	15	8	0
c793	c793.a1	c793.a1.a1	ortho_SCC105.08, lividans (SSPG_04751T0) fabG, SCO2777, acetyl/propionyl CoA carboxylase alpha subunit 3029169:3031109 forward MW:68238	13	18	8	14	5	1	0	6	4	3	0	3	7	9	9	17	8	9	8	1	4	6	4	2	16	9	8	17	12	10	5	2	7	3	3	6	11	8	15	10	8	7	9	7	2	1
c794	c794.a1	c794.a1.a1	ortho_SCC121.31c, coelicolor (SSPG_05003T0) leuA, SCO2528, 2-ispoprylmalate synthase 2725480:2727201 reverse MW:63323	12	11	3	7	14	4	0	10	4	7	2	4	5	13	2	11	11	10	6	4	3	10	9	5	10	2	2	3	9	9	7	2	7	4	4	6	8	8	1	9	14	13	15	11	11	3
c795	c795.a1	c795.a1.a1	ortho_SC5H1.06c, lividans (SSPG_00561T0) SCO7286, hypothetical protein 8092023:8093006 forward MW:35829	14	7	3	10	5	3	2	6	13	9	3	8	5	4	3	8	9	9	13	4	15	13	13	14	6	3	1	5	9	12	5	3	8	5	7	3	5	6	3	5	4	10	11	8	8	3
c796	c796.a1	c796.a1.a1	ortho_SCE41.09c, lividans (SSPG_04434T0) SCO3100, conserved hypothetical protein 3395637:3396614 reverse MW:34761	11	8	7	7	9	3	2	7	6	10	3	5	7	4	3	8	11	10	9	6	4	10	8	14	9	3	0	7	10	11	8	2	6	6	3	8	9	9	5	14	6	9	9	6	8	4
c797	c797.a1	c797.a1.a1	ortho_SCE20.23, coelicolor (SSPG_04679T0) SCO2849, hypothetical protein SCE20.23. 3107953:3108825 forward MW:31379	13	15	6	15	9	4	2	12	9	12	5	11	5	9	5	14	7	8	11	3	4	5	5	12	7	6	3	9	5	3	5	2	4	5	3	4	7	10	9	8	6	5	7	8	8	2
c798	c798.a1	c798.a1.a1	ortho_SCD12A.11c, coelicolor (SSPG_03365T0) SCO4328, putative lipoprotein 4739404:4739868 reverse MW:16446	10	7	2	7	7	1	2	8	9	10	1	9	4	8	1	8	8	8	8	2	5	4	9	6	7	3	1	5	10	7	8	2	12	10	15	12	5	7	3	6	11	6	7	11	12	10
c799	c799.a1	c799.a1.a1	ortho_SCE34.17, coelicolor (SSPG_04498T0) SCO3036, hypothetical protein SCE34.18 3322265:3323224 forward MW:33613	8	6	7	7	7	3	2	10	5	7	2	9	6	6	2	6	6	10	8	3	2	8	7	13	8	5	3	5	10	8	9	4	10	6	7	12	9	8	4	9	11	11	11	12	6	3
c800	c800.a1	c800.a1.a1	SC1F2.24, SC4G2.01, SCO6627, hypothetical protein SC4G2.01 7353207:7356839 forward MW:136223	0	0	0	0	0	0	0	0	0	0	0	0	0	0	0	0	0	0	0	0	0	0	0	0	13	9	3	9	13	15	16	1	8	6	5	9	20	17	10	18	17	14	19	17	11	14
c800	c800.a2	c800.a2.a1	SC6G9.02, SCO5331, putative DNA methylase 5801998:5805600 reverse MW:135786	0	0	0	0	0	0	0	0	0	0	0	0	0	0	0	0	0	0	0	0	0	0	0	0	6	3	2	4	11	10	7	2	6	7	5	7	6	5	3	8	9	6	10	8	5	10
c801	c801.a1	c801.a1.a1	ortho_SCD8A.05, coelicolor (SSPG_03462T0) SCO4232, putative transcriptional factor regulator 4636743:4637225 forward MW:17829	15	15	9	13	5	3	3	7	8	4	2	8	7	10	6	12	7	7	6	2	4	8	5	7	9	6	3	7	8	6	8	2	5	6	3	6	11	8	7	10	11	12	9	4	3	5
c802	c802.a1	c802.a1.a1	ortho_SCM10.11c, coelicolor (SSPG_06673T0) SCO0923, putative reductase flavoprotein subunit 968638:970587 reverse MW:72020	0	0	0	0	0	0	0	0	0	11	1	8	0	0	0	0	6	9	10	0	6	17	12	3	2	5	0	3	5	10	8	1	1	1	3	2	6	3	2	3	36	29	33	23	28	11
c803	c803.a1	c803.a1.a1	SCE65.23, SCO3487, putative secreted hydrolase 3852248:3854644 forward MW:88595	0	0	0	0	0	0	0	0	0	0	0	0	0	0	0	0	0	0	0	0	0	0	0	0	10	2	4	0	7	4	8	0	24	28	23	33	11	15	4	10	19	25	25	12	17	17
c804	c804.a1	c804.a1.a1	ortho_SCAH10.08c, lividans (SSPG_01390T0) aceB, SCO6243, malate synthase 6865736:6867358 reverse MW:59991	11	6	3	9	11	3	1	11	9	13	4	8	2	4	0	5	9	10	6	0	5	10	7	7	9	7	3	7	12	11	13	4	10	13	10	10	6	2	3	3	6	6	7	7	9	3
c804	c804.a2	c804.a2.a1	SCBAC19F3.10, aceB2, SCO0983, malate synthase 1035208:1036800 forward MW:59466	4	1	3	0	2	1	0	0	0	3	0	0	0	0	0	2	2	0	0	0	1	2	2	0	0	1	0	0	0	2	2	0	0	2	1	1	0	0	0	1	1	2	0	0	1	0
c805	c805.a1	c805.a1.a1	ortho_2SCK8.16, lividans (SSPG_02793T0) deoA, SCO4890, thymidine phosphorylase 5324125:5325408 forward MW:44198	11	9	4	13	10	3	7	11	5	5	4	6	4	8	5	16	11	12	13	9	6	10	8	3	9	3	3	11	7	6	8	3	5	2	3	4	9	8	5	12	11	6	6	6	5	4
c806	c806.a1	c806.a1.a1	ortho_2SC7G11.05c, lividans (SSPG_02438T0) sig1, SCO5243, RNA polymerase sigma factor 5704007:5705092 reverse MW:40151	7	10	3	8	10	3	0	10	14	6	3	15	4	7	2	9	7	11	7	2	5	9	9	14	16	3	2	8	11	11	14	2	11	7	10	10	7	3	3	8	5	5	8	3	2	1
c807	c807.a1	c807.a1.a1	ortho_SCC88.06c, coelicolor (SSPG_04934T0) obg, SCO2595, GTP-binding protein 2810811:2812247 reverse MW:51073	9	17	5	9	6	0	0	10	6	6	0	9	4	10	5	12	11	10	10	2	5	10	4	6	9	5	2	10	7	5	7	3	7	6	4	7	8	6	7	9	14	10	7	10	10	4
c808	c808.a1	c808.a1.a1	ortho_2SC3B6.09, coelicolor (SSPG_02502T0) SCO5185, putative peptidase 5641824:5643236 forward MW:51014	17	13	5	7	8	7	3	10	6	7	2	6	7	9	2	11	17	10	11	2	3	10	11	3	9	4	4	6	5	9	5	1	6	2	3	6	13	4	2	8	12	11	7	6	10	4
c809	c809.a1	c809.a1.a1	SC2E9.05, SCO5864, hypothetical protein SC2E9.05 6421618:6421914 forward MW:11003	10	7	6	8	6	4	7	7	8	8	6	8	7	8	4	8	6	6	7	4	5	7	9	7	5	3	3	7	10	6	8	5	10	8	7	9	7	8	4	8	7	6	8	10	5	7
c810	c810.a1	c810.a1.a1	ortho_SC7A1.14, coelicolor (SSPG_02135T0) SCO5570, hypothetical protein SC7A1.14 6069138:6069791 forward MW:23540	13	7	2	7	9	8	2	9	6	8	1	7	5	7	4	12	10	13	11	4	5	12	6	9	6	3	2	3	7	8	10	2	6	13	6	10	5	6	8	3	8	9	9	8	7	4
c811	c811.a1	c811.a1.a1	ortho_SCI39.02, lividans (SSPG_05693T0) SCO1855, putative methyltransferase 1987618:1988463 forward MW:30467	23	25	8	19	9	5	1	14	5	5	1	3	9	19	9	17	13	12	10	4	5	13	15	1	6	4	3	4	2	3	0	1	0	0	0	0	6	8	7	16	6	6	5	5	4	1
c812	c812.a1	c812.a1.a1	ortho_SCD84.07c, coelicolor (SSPG_03548T0) pstA, SCO4140, phosphate ABC transport system permease protein 4554466:4555530 reverse MW:37517	6	13	13	8	10	12	5	11	14	7	7	6	6	9	7	8	8	7	11	7	6	9	7	9	10	8	8	3	5	9	8	3	5	3	3	4	7	7	8	8	7	5	7	5	0	0
c813	c813.a1	c813.a1.a1	ortho_ssp, coelicolor (SSPG_05726T0) SCO1824, secreted subtilisin-like protease 1954737:1956275 forward MW:52315	10	11	5	9	2	3	0	3	0	4	2	3	6	6	4	6	2	3	3	0	2	3	3	7	13	4	4	15	12	11	11	4	0	2	4	5	11	15	6	10	8	9	9	2	4	1
c813	c813.a2	c813.a2.a1	ortho_SCBAC19G2.05c, coelicolor (SSPG_04484T0) SCO3050, hypothetical protein 3341887:3342927 reverse MW:38753	2	5	2	1	2	0	0	1	2	1	0	0	1	1	0	2	1	2	1	0	0	0	1	0	15	4	3	9	1	1	2	0	0	1	0	0	14	1	1	1	1	2	2	6	2	0
c814	c814.a1	c814.a1.a1	ortho_SCC54.19, coelicolor (SSPG_05588T0) SCO1959, hypothetical protein 2097542:2098228 forward MW:24670	12	16	5	11	8	4	2	14	7	9	2	9	1	7	2	6	5	7	4	1	3	6	7	8	11	3	2	6	14	13	10	3	11	7	7	9	8	11	5	9	7	4	7	5	8	0
c815	c815.a1	c815.a1.a1	ortho_SCH66.02c, coelicolor (SSPG_04076T0) SCO3581, conserved hypothetical protein 3960640:3961104 reverse MW:16487	11	11	4	5	6	2	3	6	8	6	3	10	3	7	2	9	8	7	8	2	2	7	9	8	7	4	2	7	10	10	9	3	10	12	6	6	9	7	5	12	11	6	9	6	10	9
c816	c816.a1	c816.a1.a1	ortho_2SC7G11.06c, lividans (SSPG_02437T0) prs, SCO5244, anti-sigma factor 5705089:5705502 reverse MW:14273	12	5	4	9	8	3	5	11	7	9	3	7	3	8	2	5	7	9	8	2	5	5	8	10	9	5	4	7	9	8	10	3	10	12	10	10	6	7	6	5	4	5	7	5	7	11
c817	c817.a1	c817.a1.a1	ortho_SCE34.18, lividans (SSPG_04497T0) SCO3037, putative oxidoreductase 3323221:3324552 forward MW:46867	10	10	7	8	6	4	3	8	9	6	4	4	4	7	3	5	13	9	11	5	5	11	10	4	8	3	5	5	8	8	10	4	4	5	4	2	13	7	4	7	11	10	13	12	5	2
c818	c818.a1	c818.a1.a1	ortho_purQ, coelicolor (SSPG_03614T0) SCO4078, phosphoribosyl formylglycinamidine synthase I (EC 6.3.5.3) 4471197:4471877 forward MW:24496	13	6	5	6	8	2	5	9	7	8	4	8	4	8	4	11	8	11	6	3	5	6	10	5	12	7	3	11	8	11	9	2	2	6	4	5	9	7	4	10	9	9	8	8	10	4
c819	c819.a1	c819.a1.a1	ortho_SCK15.08, coelicolor (SSPG_02682T0) minD1, SCO5006, putative septum site-determining protein 5443831:5445087 forward MW:43353	9	16	8	10	12	6	5	9	9	11	2	7	4	10	0	7	9	9	3	4	4	11	5	5	7	3	3	6	8	10	9	4	8	7	6	6	10	7	7	6	9	8	5	5	10	1
c820	c820.a1	c820.a1.a1	ortho_SC4A7.08, coelicolor (SSPG_05151T0) SCO2380, hypothetical protein SC4A7.08 2549891:2550712 forward MW:28741	6	5	4	4	11	4	2	7	6	9	3	13	4	6	3	12	12	9	9	3	7	7	9	11	7	3	1	6	9	7	10	4	6	6	4	13	8	5	3	11	10	7	9	9	7	5
c821	c821.a1	c821.a1.a1	ortho_SCM2.05c, coelicolor (SSPG_06744T0) SCO0852, putative aldolase. 898034:898666 reverse MW:21068	5	9	4	7	5	0	1	6	12	9	2	10	5	5	1	5	4	6	9	2	5	7	7	12	8	3	4	5	8	13	9	6	5	8	7	13	11	9	3	7	12	6	9	9	6	7
c822	c822.a1	c822.a1.a1	ortho_SC7H2.35, coelicolor (SSPG_05523T0) SCO2021, hypothetical protein 2166835:2167428 forward MW:20801	4	6	4	5	8	2	0	7	9	13	3	9	3	2	0	4	6	7	6	0	5	7	6	11	6	6	3	7	10	11	10	5	16	15	13	15	9	7	3	9	4	12	8	10	7	2
c823	c823.a1	c823.a1.a1	ortho_SC3F7.10, coelicolor (SSPG_01839T0) SCO5890, transferase 6445914:6447836 forward MW:68062	7	3	1	4	4	2	2	6	5	5	1	5	2	7	0	0	0	0	0	0	0	0	0	4	22	16	8	13	10	10	11	8	11	7	7	12	22	19	12	25	11	9	9	10	5	3
c824	c824.a1	c824.a1.a1	ortho_SC9C7.20, lividans (SSPG_01200T0) SCO6484, conserved hypothetical protein 7174911:7177493 forward MW:92439	7	5	2	7	12	3	4	9	11	16	3	11	0	4	3	5	6	7	8	3	0	7	7	16	11	0	2	6	5	10	13	3	12	13	5	11	13	8	5	10	9	6	10	8	2	3
c825	c825.a1	c825.a1.a1	ortho_SC4A7.05c, coelicolor (SSPG_05154T0) SCO2377, putative aldo/keto reductase 2547771:2548787 reverse MW:36536	11	8	6	6	10	3	0	8	4	6	1	4	5	12	4	9	12	13	6	4	2	10	10	2	8	7	3	8	6	5	6	1	7	5	4	5	7	9	9	10	12	12	11	6	10	7
c826	c826.a1	c826.a1.a1	ortho_2SC6G5.11, coelicolor (SSPG_02341T0) atpB, SCO5367, ATP synthase A chain 5837433:5838254 forward MW:30585	10	14	5	6	10	4	4	15	9	14	4	10	4	6	0	7	11	9	8	5	6	12	9	11	8	3	3	6	9	8	7	2	8	9	3	8	7	3	0	8	7	10	10	4	5	0
c827	c827.a1	c827.a1.a1	ortho_2SC6G5.04, coelicolor (SSPG_02348T0) prfA, SCO5360, peptide chain release factor 1 (RF-1) 5830353:5831429 forward MW:39460	9	16	5	5	11	2	3	9	5	5	5	7	7	9	7	17	13	10	8	5	6	10	6	5	8	2	1	4	8	7	4	4	3	5	3	7	9	13	5	13	4	7	4	6	8	7
c828	c828.a1	c828.a1.a1	ortho_SC9F2.05c, coelicolor (SSPG_02024T0) SCO5711, probable riboflavin kinase (FAD synthetase) 6225981:6226937 forward MW:34555	8	6	5	4	7	2	3	7	10	11	2	7	5	9	2	8	10	9	11	2	8	10	9	4	6	3	2	3	6	9	4	1	8	9	5	6	6	5	8	6	8	11	10	8	14	9
c829	c829.a1	c829.a1.a1	ortho_SC66T3.30c, coelicolor (SSPG_04041T0) SCO3619, hypothetical protein 3997625:3997972 reverse MW:11697	10	8	3	4	5	3	3	11	5	11	4	6	4	7	3	8	13	7	8	2	1	11	9	8	12	5	4	2	8	5	9	4	8	4	8	9	10	12	3	9	10	10	8	4	6	10
c830	c830.a1	c830.a1.a1	ortho_SC2E9.16c, coelicolor (SSPG_01854T0) SCO5875, putative potassium uptake protein 6430947:6431627 reverse MW:24288	11	11	8	9	7	2	2	8	9	10	2	4	6	6	3	8	10	10	7	2	2	16	10	7	8	3	0	2	8	4	8	2	7	8	5	9	6	8	3	7	9	9	9	8	11	6
c831	c831.a1	c831.a1.a1	ortho_SCBAC1A6.26c, coelicolor (SSPG_01524T0) SCO6102, putative nitrite/sulphite reductase 6700888:6702585 reverse MW:62924	7	14	2	9	6	3	2	10	8	8	3	9	3	11	7	16	7	5	3	1	1	10	6	9	8	1	5	2	7	8	9	2	4	5	3	3	13	7	6	19	11	11	11	8	6	4
c832	c832.a1	c832.a1.a1	ortho_SCBAC20F6.15, coelicolor (SSPG_02617T0) SCO5072, hydroxylacyl-CoA dehydrogenase 5514323:5515246 forward MW:33261	0	0	0	0	0	0	0	0	2	0	0	0	0	0	0	0	0	0	0	1	9	4	5	0	8	0	4	0	10	12	10	4	16	21	12	15	5	1	1	1	16	23	18	18	31	21
c833	c833.a1	c833.a1.a1	ortho_SCBAC20F6.02, coelicolor (SSPG_02630T0) ppgK, SCO5059, polyphosphate glucokinase 5499055:5499795 forward MW:25941	7	6	5	6	6	2	4	9	8	12	4	9	4	3	1	4	8	7	5	3	6	12	10	6	4	2	1	6	13	10	9	3	11	10	13	15	4	3	3	4	7	11	8	4	15	1
c834	c834.a1	c834.a1.a1	ortho_SC9E12.21, coelicolor (SSPG_02552T0) SCO5136, putative aminotransferase 5583339:5584436 forward MW:39384	13	9	4	8	11	3	2	12	9	9	2	8	6	7	3	9	14	11	6	7	6	13	9	8	1	3	3	3	8	10	9	2	4	4	3	4	5	6	5	10	12	11	10	7	5	3
c835	c835.a1	c835.a1.a1	ortho_SCD82.08, lividans (SSPG_03043T0) SCO4637, hypothetical protein SCD82.08 5062316:5062744 forward MW:15245	7	14	1	6	6	4	1	10	10	6	3	9	5	3	1	7	4	3	5	5	2	4	5	7	10	1	0	11	11	8	11	3	9	9	5	12	11	12	4	9	11	8	8	14	8	5
c836	c836.a1	c836.a1.a1	ortho_2SCK8.27, coelicolor (SSPG_02783T0) SCO4901, putative adenosine deaminase 5334545:5335735 forward MW:43961	13	12	5	9	4	0	1	3	2	3	2	1	3	7	1	10	8	10	9	0	2	5	4	0	10	4	5	8	6	9	12	3	7	8	7	3	11	11	8	13	14	10	15	15	12	4
c837	c837.a1	c837.a1.a1	ortho_SCC77.15c, coelicolor (SSPG_04984T0) SCO2548, putative Hit-family protein. 2746955:2747308 reverse MW:12411	7	11	6	6	9	1	0	8	8	10	2	8	5	9	2	9	10	7	5	0	4	9	11	12	7	2	0	8	9	7	9	2	7	8	6	6	6	9	6	7	10	7	10	8	10	4
c838	c838.a1	c838.a1.a1	ortho_SCH69.27, coelicolor (SSPG_03798T0) SCO3857, putative regulatory protein 4241703:4242401 forward MW:24828	6	3	0	4	4	3	0	4	4	6	0	4	1	4	1	4	4	6	6	1	2	4	5	6	12	6	3	6	12	14	11	2	14	16	12	16	13	13	6	18	12	7	9	11	7	4
c839	c839.a1	c839.a1.a1	ortho_SCG22.19c, coelicolor (SSPG_06492T0) SCO1073, putative hydrogenase 1132744:1134012 reverse MW:44794	16	15	6	9	9	3	2	10	10	12	2	8	4	6	0	7	11	11	6	2	4	11	8	13	10	1	1	6	7	5	6	0	3	4	1	2	12	10	3	11	9	11	9	11	4	1
c840	c840.a1	c840.a1.a1	ortho_SCC22.21, coelicolor (SSPG_05607T0) SCO1939, hypothetical protein 2072529:2073314 forward MW:27210	12	18	6	9	10	3	4	6	12	9	3	10	5	10	3	12	9	11	8	3	2	12	8	10	6	2	4	9	6	8	10	4	0	0	0	1	8	5	3	7	10	6	8	8	0	2
c840	c840.a2	c840.a2.a1	ortho_SC7b7.03, coelicolor (SSPG_01622T0) SCO6006, probable transmembrane transport protein 6586041:6587102 forward MW:38014	0	0	0	0	3	0	0	0	3	3	0	4	0	0	0	2	0	0	0	0	0	0	0	0	2	0	0	0	0	3	3	0	1	2	2	0	0	0	0	0	0	0	0	0	0	0
c841	c841.a1	c841.a1.a1	ortho_SCC46.08c, lividans (SSPG_04805T0) SCO2723, putative ABC transporter ATP-binding protein 2967586:2970186 reverse MW:90293	3	5	0	1	5	0	0	5	2	3	0	3	0	5	0	3	9	3	4	1	0	3	2	6	12	9	0	8	19	14	21	4	17	18	12	15	19	9	4	13	8	10	9	9	6	9
c842	c842.a1	c842.a1.a1	ortho_SC5C7.02, lividans (SSPG_01167T0) SCO6517, uvrA-like protein 7206433:7208823 forward MW:84973	8	7	1	5	9	1	0	6	5	3	0	5	1	5	0	9	5	5	3	0	0	3	3	4	12	2	2	9	12	12	10	2	18	17	14	15	12	9	10	12	9	8	6	7	11	8
c842	c842.a2	c842.a2.a1	ortho_SC5F2A.02c, coelicolor (SSPG_00983T0) SCO6719, UvrA-like ABC transporter 7472768:7475026 reverse MW:80286	0	0	0	0	0	0	0	0	0	0	0	0	0	0	0	0	0	0	0	0	0	0	0	1	1	0	1	0	0	0	1	2	0	0	0	0	2	1	0	0	0	0	1	0	0	0
c843	c843.a1	c843.a1.a1	SCE65.22, SCO3486, putative aldehyde dehydrogenase 3850387:3851865 forward MW:52141	0	0	0	0	0	0	0	0	0	0	0	0	0	0	0	0	0	0	0	0	0	0	0	0	6	0	8	0	2	3	7	0	20	31	28	36	5	16	5	7	12	31	27	11	22	12
c844	c844.a1	c844.a1.a1	ortho_SCBAC20F6.14c, coelicolor (SSPG_02618T0) SCO5071, hydroxylacyl-CoA dehydrogenase 5513809:5514249 reverse MW:16173	0	0	0	0	2	0	0	0	0	0	0	0	0	0	0	0	2	3	0	0	8	7	8	0	2	0	2	0	8	10	10	3	12	8	6	10	4	4	0	2	21	28	28	18	36	21
c845	c845.a1	c845.a1.a1	ortho_SCE20.21, coelicolor (SSPG_04681T0) SCO2847, putative oxidoreductase. 3106290:3107372 forward MW:38104	14	13	5	10	7	3	3	14	7	4	0	4	5	9	0	14	11	9	5	0	4	10	9	7	8	2	0	10	11	8	10	3	7	3	4	5	9	8	4	8	9	7	10	10	5	2
c846	c846.a1	c846.a1.a1	SCD78.31c, SCBAC25E3.01c, SCO3964, putative integral membrane protein 4364693:4366735 reverse MW:69268	2	5	0	0	6	5	0	8	10	11	5	8	3	5	0	7	10	9	6	3	5	9	9	7	3	0	0	2	10	10	10	0	15	13	17	14	8	4	0	6	8	10	10	7	11	9
c847	c847.a1	c847.a1.a1	ortho_SCBAC17F8.13c, coelicolor (SSPG_04706T0) SCO2822, putative decarboxylase 3082430:3083161 reverse MW:25612	8	7	6	9	11	5	6	10	14	12	4	11	6	14	0	10	8	7	7	2	11	8	9	11	2	1	4	7	5	5	6	2	5	6	6	7	4	6	4	10	4	3	7	5	6	6
c848	c848.a1	c848.a1.a1	ortho_SCF43.08, coelicolor (SSPG_06800T0) SCO0797, putative integral membrane protein. 843808:844860 forward MW:37997	9	8	4	9	9	2	2	9	14	21	5	21	3	6	2	8	10	12	8	3	2	9	11	17	4	0	0	5	6	7	13	3	9	4	4	6	9	5	2	9	5	8	3	6	1	0
c849	c849.a1	c849.a1.a1	ortho_SC1C2.24c, coelicolor (SSPG_02164T0) SCO5543, hypothetical protein SC1C2.24c 6040155:6040568 reverse MW:14328	11	10	4	8	8	2	3	9	6	7	1	6	4	9	1	9	6	5	7	1	3	4	8	8	6	4	0	6	9	5	6	2	5	6	2	5	3	7	5	8	9	8	7	5	7	1
c849	c849.a2	c849.a2.a1	ortho_SC1C2.20c, coelicolor (SSPG_02168T0) SCO5539, hypothetical protein SC1C2.20c 6034995:6035417 reverse MW:14630	8	10	4	7	5	1	1	5	8	3	0	5	3	6	0	8	4	4	3	0	1	4	6	9	3	2	0	5	5	6	5	1	4	6	0	7	3	4	5	5	6	7	5	5	6	0
c850	c850.a1	c850.a1.a1	ortho_SCE56.04c, lividans (SSPG_04598T0) SCO2940, putative oxidoreductase 3192990:3195311 reverse MW:80596	8	9	3	5	10	5	2	14	15	13	3	10	0	9	3	9	9	6	7	4	2	12	9	13	10	0	0	3	6	9	8	1	8	6	6	10	10	2	6	8	6	7	9	5	7	2
c851	c851.a1	c851.a1.a1	ortho_SCD20.12c, lividans (SSPG_03071T0) SCO4594, putative oxidoreductase 5016375:5017433 reverse MW:37869	10	9	4	7	8	4	5	9	6	5	1	9	7	6	4	5	7	8	8	3	7	8	6	5	10	3	3	7	12	10	7	3	6	6	6	5	9	8	6	10	7	8	10	5	6	5
c851	c851.a2	c851.a2.a1	SSPG_01362T0 | SSPG_01362 | Streptomyces lividans TK24 2-oxoglutarate ferredoxin oxidoreductase subunit beta (351 aa)	8	9	4	8	7	3	4	9	6	6	1	9	6	5	4	6	7	8	8	3	7	8	6	5	9	3	2	6	10	8	7	3	5	6	7	4	7	8	6	10	7	8	10	5	6	5
c852	c852.a1	c852.a1.a1	ortho_SCBAC19G2.07, coelicolor (SSPG_04482T0) SCO3052, putative UDP-glucose 6-dehydrogenase 3344419:3345762 forward MW:47875	10	6	3	4	8	4	2	10	6	9	2	9	5	2	2	12	9	9	8	2	8	8	8	9	9	2	2	7	8	9	7	2	8	5	0	7	8	3	8	10	13	11	12	8	10	4
c853	c853.a1	c853.a1.a1	ortho_SC6D7A.03c, coelicolor (SSPG_06114T0) ribH, SCO1440, 6,7-dimethyl-8-ribityllumazine synthase 1536089:1536574 reverse MW:16753	6	10	6	6	10	7	5	9	5	8	7	7	6	5	5	5	6	4	7	6	9	10	9	8	6	4	6	8	6	4	6	3	7	7	6	8	5	4	10	7	5	9	5	7	9	7
c854	c854.a1	c854.a1.a1	ortho_2SCD4.19, coelicolor (SSPG_03115T0) SCD16A.35c, SCO4548, hypothetical protein 4964060:4967068 forward MW:105802	9	14	6	7	12	5	1	17	11	12	0	6	3	9	3	13	12	8	12	4	4	8	9	10	10	4	2	3	4	6	8	1	4	3	3	6	12	5	5	8	5	6	5	10	3	2
c855	c855.a1	c855.a1.a1	ortho_SCF73.10c, coelicolor (SSPG_07036T0) SCO0563, hypothetical protein SCF73.10c 605122:606555 reverse MW:51573	9	8	3	6	4	1	0	7	6	5	2	7	2	4	0	6	4	3	6	0	2	7	5	8	22	4	4	10	13	13	17	2	10	6	9	9	20	7	7	9	11	9	9	7	4	4
c856	c856.a1	c856.a1.a1	ortho_SCE19A.11c, coelicolor (SSPG_04627T0) SCO2911, hypothetical protein 3162703:3162981 reverse MW:10077	4	9	4	10	5	4	7	4	6	5	2	4	5	10	5	14	6	7	7	3	5	6	7	6	8	5	3	8	5	5	4	1	2	4	4	3	7	13	11	9	10	9	12	14	5	9
c857	c857.a1	c857.a1.a1	ortho_SCD40A.18c, coelicolor (SSPG_03008T0) SCO4672, putative secreted protein 5103075:5104844 reverse MW:61742	8	11	0	7	6	2	2	0	5	4	1	7	3	5	0	5	6	7	3	5	0	5	2	5	11	4	2	3	20	15	18	6	10	12	8	13	9	11	3	4	13	11	12	10	5	2
c858	c858.a1	c858.a1.a1	ortho_SCE34.14c, coelicolor (SSPG_04501T0) SCO3033, putative integral membrane protein 3316757:3320563 reverse MW:133036	15	16	9	10	9	3	0	13	7	11	4	6	4	7	3	15	11	8	8	2	0	13	6	8	13	3	6	5	3	7	10	2	2	6	6	5	9	6	1	9	4	5	2	4	7	5
c859	c859.a1	c859.a1.a1	ortho_SC9C5.02c, lividans (SSPG_06077T0) SCO1478, hypothetical protein 1580546:1580818 reverse MW:9677	11	10	4	10	10	4	5	9	8	6	2	6	5	8	3	11	10	7	9	1	4	5	6	4	8	7	3	8	8	3	6	1	6	8	5	6	9	10	7	6	4	2	7	10	4	11
c860	c860.a1	c860.a1.a1	ortho_SCG20A.04, lividans (SSPG_06540T0) SCO1024, hypothetical protein 1079228:1081729 forward MW:87856	12	5	4	11	11	2	1	6	10	10	0	12	3	7	2	6	13	8	11	1	3	6	5	9	7	3	0	6	6	11	9	1	2	7	6	7	7	17	5	9	7	10	9	7	3	7
c861	c861.a1	c861.a1.a1	ortho_SCK7.11c, coelicolor (SSPG_02650T0) SCO5038, putative integral membrane protein 5473667:5474605 reverse MW:33349	11	10	4	9	4	0	0	10	10	14	3	9	1	8	0	4	7	7	4	1	2	8	9	8	8	2	1	5	9	10	11	4	10	8	4	7	13	6	1	12	10	12	11	7	6	5
c862	c862.a1	c862.a1.a1	ortho_SCH18.06, coelicolor (SSPG_03785T0) SCO3869, putative WD-40 repeat protein 4252856:4257886 forward MW:177236	7	8	2	8	14	2	0	8	16	13	3	13	2	8	3	10	11	9	9	1	6	10	10	18	4	4	0	0	0	1	3	0	2	2	1	2	4	3	2	3	7	6	6	4	5	8
c862	c862.a2	c862.a2.a1	SSPG_03786T0 | SSPG_03786 | Streptomyces lividans TK24 WD-40 repeat-containing protein (1298 aa)	8	9	1	9	15	2	0	9	16	10	2	11	1	10	1	14	12	10	10	1	4	8	11	14	1	2	0	0	0	0	2	0	1	1	1	1	4	3	1	2	5	4	1	3	3	5
c863	c863.a1	c863.a1.a1	ortho_SCI51.08c, coelicolor (SSPG_05785T0) SCO1768, putative pseudouridine synthase 1887312:1888427 reverse MW:40795	8	9	3	7	11	2	0	10	8	6	0	3	5	11	0	13	11	10	8	1	0	12	7	5	8	3	0	7	5	4	5	0	10	6	5	7	5	7	8	13	7	10	9	11	8	6
c864	c864.a1	c864.a1.a1	ortho_SCAH10.12, coelicolor (SSPG_01386T0) SCO6247, putative allantoinase 6869725:6871062 forward MW:47459	6	10	3	9	17	10	8	19	18	17	7	24	0	4	0	3	6	6	4	0	1	6	3	21	7	4	4	7	13	9	15	4	8	7	5	5	7	1	0	1	0	2	0	2	3	1
c865	c865.a1	c865.a1.a1	ortho_SCH24.17c, coelicolor (SSPG_03757T0) SCO3895, hypothetical protein 4287626:4289989 reverse MW:82853	11	13	0	7	6	0	0	9	13	13	0	13	2	12	0	10	12	8	9	2	3	9	15	15	6	1	0	2	6	7	8	0	4	1	4	3	12	9	3	8	13	11	9	6	4	4
c866	c866.a1	c866.a1.a1	ortho_hemC, coelicolor (SSPG_00502T0) SCO7343, porphobilinogen deaminase. 8156604:8157545 reverse MW:33381	13	11	5	12	6	4	0	4	4	6	0	4	3	7	3	11	7	5	8	3	6	4	4	9	12	6	3	6	6	9	10	4	2	4	2	4	10	12	4	12	16	12	15	9	4	2
c867	c867.a1	c867.a1.a1	ortho_SCG11A.13, coelicolor (SSPG_06384T0) SCO1182, hypothetical protein SCG11A.13 1245771:1250951 forward MW:184748	7	9	5	3	8	0	0	10	0	2	0	0	0	3	0	8	4	4	6	0	0	1	0	0	36	10	4	18	13	9	11	6	0	0	4	2	33	5	3	10	13	11	12	22	3	5
c868	c868.a1	c868.a1.a1	ortho_SC5H1.21c, coelicolor (SSPG_00576T0) SCO7271, putative ion channel subunit 8080134:8081093 forward MW:34702	6	11	1	8	7	1	2	10	10	12	1	8	2	9	2	6	11	9	6	2	2	10	9	13	7	2	2	3	5	8	7	0	8	4	4	5	7	16	7	13	8	8	12	6	8	1
c869	c869.a1	c869.a1.a1	ortho_SC6D10.08, coelicolor (SSPG_04863T0) SCO2665, hypothetical protein SC6D10.08 2897763:2899097 forward MW:48602	7	6	5	6	5	3	2	7	4	5	1	4	3	7	0	7	7	5	6	4	1	2	4	8	7	2	1	5	6	9	4	0	3	4	3	3	11	7	0	4	5	4	4	6	7	4
c869	c869.a2	c869.a2.a1	ortho_SCH5.22c, coelicolor (SSPG_04098T0) SCO3559, putative oxidoreductase 3934977:3935801 reverse MW:28188	5	3	2	2	4	0	1	1	2	4	1	4	1	3	0	3	1	3	4	2	1	3	2	3	2	1	0	1	0	0	2	0	4	2	2	2	2	1	1	3	3	1	3	2	5	1
c870	c870.a1	c870.a1.a1	ortho_nadC, coelicolor (SSPG_04173T0) SCE94.32c, SCO3381, nicotinate-nucleotide pyrophophorylase 3743828:3744817 reverse MW:34133	8	7	7	8	4	4	1	4	10	7	0	10	5	8	0	4	6	6	9	3	4	7	7	10	11	3	1	12	7	10	10	3	9	8	7	8	5	10	2	7	7	10	8	5	7	5
c871	c871.a1	c871.a1.a1	ortho_SC9B1.16c, coelicolor (SSPG_01558T0) SCO6069, putative large secreted protein 6659273:6661906 reverse MW:93178	15	13	8	11	12	4	2	10	7	4	5	6	4	8	6	10	10	9	8	3	3	5	2	6	13	7	0	8	9	8	7	4	5	4	5	3	12	6	4	5	9	4	9	7	0	1
c872	c872.a1	c872.a1.a1	ortho_SC6G4.17, lividans (SSPG_02946T0) SCO4739, putative lipoprotein 5152416:5153222 forward MW:26558	17	14	8	11	6	2	3	8	8	9	0	8	4	9	1	10	6	8	5	1	3	11	5	8	11	5	1	4	8	13	9	0	8	9	0	7	10	7	5	9	4	4	7	11	3	0
c873	c873.a1	c873.a1.a1	ortho_SCE29.05c, coelicolor (SSPG_04299T0) SCO3236, putative oxygenase 3587686:3588687 reverse MW:35981	6	3	2	1	1	0	0	2	0	0	0	0	2	3	2	8	1	0	2	0	0	0	0	0	22	3	6	2	8	11	13	3	11	5	9	13	21	6	9	13	8	14	16	23	11	13
c874	c874.a1	c874.a1.a1	ortho_SCD63A.11, coelicolor (SSPG_02882T0) icmB, SCO4800, isobutiryl CoA mutase, small subunit 5224491:5224907 forward MW:14314	13	13	8	7	3	5	3	6	4	4	2	0	5	4	3	9	5	5	5	2	1	7	5	3	5	7	4	5	9	12	10	8	16	12	8	14	7	7	3	4	7	7	10	5	6	4
c875	c875.a1	c875.a1.a1	ortho_SC7H2.24, coelicolor (SSPG_05535T0) SCO2010, putative branched chain amino acid transport permease 2151573:2153399 forward MW:63454	9	9	5	6	9	8	4	9	7	11	5	8	5	8	6	6	6	4	2	2	1	2	4	8	12	5	7	5	15	11	10	6	15	9	14	11	7	4	2	4	4	1	3	3	3	4
c876	c876.a1	c876.a1.a1	ortho_SCH35.51c, coelicolor (SSPG_03987T0) SCO3673, putative iron-sulphur-binding reductase 4054267:4056549 forward MW:83321	6	9	6	10	12	6	4	5	12	7	3	12	3	4	4	9	5	8	8	6	3	8	5	8	11	3	4	3	7	7	9	4	9	10	7	5	7	5	4	6	3	5	7	6	7	5
c877	c877.a1	c877.a1.a1	ortho_leuC, coelicolor (SSPG_02153T0) SCO5553, 3-isopropylmalate dehydratase large subunit 6052013:6053443 forward MW:50480	5	11	3	5	7	3	6	11	6	6	1	7	2	8	2	6	8	4	6	1	1	8	5	4	11	4	2	5	8	5	7	2	7	12	12	14	8	12	8	13	10	11	9	12	0	0
c878	c878.a1	c878.a1.a1	ortho_SCE59.28c, coelicolor (SSPG_04570T0) ftsE, SCO2969, cell division ATP-binding protein 3229792:3230481 reverse MW:25661	13	13	5	12	9	2	2	11	6	8	0	9	1	8	2	8	10	7	6	2	2	10	9	8	7	1	2	4	7	8	6	0	7	5	5	5	11	9	3	13	6	4	8	8	7	4
c879	c879.a1	c879.a1.a1	ortho_SCC121.12c, coelicolor (SSPG_05021T0) uppS, SCO2509, undecaprenyl phosphate synthetase 2707331:2708164 reverse MW:31839	8	11	2	6	9	2	2	10	5	6	1	7	2	7	3	6	8	7	9	1	3	11	7	8	3	5	3	5	7	9	8	1	7	5	7	7	8	9	4	11	5	7	10	12	12	6
c880	c880.a1	c880.a1.a1	ortho_2SCG1.05c, coelicolor (SSPG_06336T0) SCO1230, putative secreted tripeptidylaminopeptidase 1304188:1305813 reverse MW:58517	9	6	4	6	4	0	2	6	6	4	2	10	4	6	0	5	4	5	3	1	0	3	5	5	5	2	2	10	13	12	7	1	15	12	11	13	9	11	7	10	4	8	7	5	10	6
c881	c881.a1	c881.a1.a1	ortho_SCF34.10c, lividans (SSPG_07110T0) SCO0491, putative ABC transporter transmembrane protein 512302:513924 reverse MW:57289	5	2	3	5	10	2	0	11	13	11	2	10	3	5	0	3	9	7	8	4	4	6	8	9	2	4	0	6	7	8	9	3	9	10	8	9	1	7	7	7	5	10	8	13	8	7
c882	c882.a1	c882.a1.a1	ortho_SCBAC5H2.25, coelicolor (SSPG_02352T0) thrB, SCO5356, homoserine kinase 5824855:5825784 forward MW:31820	8	10	4	5	7	0	2	14	8	9	0	5	4	7	1	5	10	8	6	3	4	4	4	6	13	6	5	6	8	9	13	0	5	5	5	6	8	10	8	9	11	7	11	7	5	3
c883	c883.a1	c883.a1.a1	ortho_SCM1.21, coelicolor (SSPG_06708T0) SCO0888, putative secreted protein. 933708:934271 forward MW:19507	36	33	11	19	4	0	0	8	0	0	0	0	10	10	3	24	10	7	8	0	0	2	1	0	8	6	3	9	2	0	2	0	0	0	0	0	7	13	13	13	7	9	8	5	1	5
c884	c884.a1	c884.a1.a1	SCI8.23c, SCO1838, putative Enoyl-CoA hydratase/isomerase 1966275:1967078 reverse MW:28145	11	6	3	7	12	1	4	13	15	14	3	9	0	7	1	8	12	12	11	0	7	10	12	14	7	0	0	4	7	7	7	0	7	9	8	4	4	4	2	3	7	6	6	4	4	0
c884	c884.a2	c884.a2.a1	SSPG_05712T0 | SSPG_05712 | Streptomyces lividans TK24 enoyl-CoA hydratase/isomerase (268 aa)	10	6	3	7	11	1	3	12	14	13	3	8	0	7	1	8	11	12	11	0	7	9	12	12	7	0	0	4	6	6	6	0	7	9	8	4	2	4	2	3	6	5	6	4	4	0
c885	c885.a1	c885.a1.a1	ortho_SCK13.24, coelicolor (SSPG_02752T0) hutH, SCO4932, histidine ammonia-lyase 5365962:5367500 forward MW:52776	5	7	2	6	4	2	0	3	3	7	0	8	0	4	0	4	5	4	7	0	6	15	12	4	5	3	1	4	14	9	12	4	12	10	13	10	7	6	3	4	3	4	8	7	16	7
c886	c886.a1	c886.a1.a1	ortho_SCD72A.04c, coelicolor (SSPG_03573T0) SCO4118, putative tetR-family transcriptional regulator 4523501:4524394 reverse MW:29923	3	4	4	5	4	2	0	3	4	6	5	8	3	5	0	5	2	3	3	0	3	4	3	10	7	5	5	7	11	10	12	8	14	13	12	17	16	9	2	6	8	8	8	6	9	5
c887	c887.a1	c887.a1.a1	ortho_SC7A1.03, coelicolor (SSPG_02146T0) SCO5559, glycerol-3-phosphate dehydrogenase 6057283:6058293 forward MW:34657	9	11	3	6	7	1	4	7	8	10	1	4	6	7	2	9	8	14	11	2	5	10	8	8	7	2	1	6	6	5	6	0	2	1	5	4	9	11	6	9	13	8	6	7	10	3
c888	c888.a1	c888.a1.a1	ortho_SCD40A.05, lividans (SSPG_03021T0) rspL, SCO4659, 30S ribosomal protein S12 5088945:5089316 forward MW:13739	12	16	9	9	8	0	1	9	7	9	0	5	5	6	2	6	12	10	10	0	5	10	7	4	14	5	0	11	6	7	8	1	7	8	0	0	10	7	7	8	7	5	7	6	5	0
c889	c889.a1	c889.a1.a1	ortho_SC6D10.06, lividans (SSPG_04866T0) SCO2663, putative secreted protein 2895262:2896551 forward MW:45681	10	5	5	10	9	0	2	8	13	13	2	10	1	4	0	3	8	10	7	0	6	9	9	14	10	2	2	4	8	10	8	2	7	7	8	15	9	3	3	5	8	7	7	7	4	2
c890	c890.a1	c890.a1.a1	ortho_SCC54.20, coelicolor (SSPG_05587T0) SCO1960, putative hydrolase 2098289:2098945 forward MW:23394	6	5	4	9	7	0	2	5	8	6	4	8	4	5	1	4	6	7	6	1	4	9	6	9	6	6	2	7	8	11	9	4	8	14	11	11	5	7	6	3	7	6	7	7	10	6
c891	c891.a1	c891.a1.a1	ortho_SCE6.17, coelicolor (SSPG_04657T0) SCO2880, conserved hypothetical protein SCE6.17. 3136275:3136697 forward MW:14703	15	14	8	9	6	5	4	9	4	6	3	8	6	10	6	8	7	11	7	4	3	7	9	8	9	6	3	6	2	6	7	2	3	3	4	4	8	12	4	12	3	4	6	8	4	1
c892	c892.a1	c892.a1.a1	ortho_SC8D9.04, coelicolor (SSPG_02217T0) SCO5492, putative oxidoreductase 5976909:5977607 forward MW:24455	9	5	6	6	6	6	4	9	5	11	6	7	6	4	5	7	4	9	6	3	5	11	5	7	5	3	3	5	5	6	6	4	6	6	6	10	6	8	8	6	6	7	8	10	9	4
c893	c893.a1	c893.a1.a1	ortho_SC5G8.15c, coelicolor (SSPG_02835T0) SCO4847, putative D-alanyl-D-alanine carboxypeptidase 5278486:5279760 reverse MW:43734	13	16	4	7	9	3	5	8	5	3	0	5	4	10	3	8	7	8	8	3	7	10	7	4	7	4	4	7	8	6	9	2	7	4	4	3	6	8	7	10	8	9	5	7	10	0
c894	c894.a1	c894.a1.a1	ortho_2SCG4.01, coelicolor (SSPG_06480T0) SCO1085, putative acyltransferase 1145088:1145816 forward MW:26999	11	8	3	6	11	5	2	11	10	15	3	8	2	11	1	4	9	14	15	5	6	15	13	9	5	1	0	3	4	8	6	0	5	2	5	2	5	4	3	4	8	6	10	7	4	4
c895	c895.a1	c895.a1.a1	ortho_SC9C5.03c, coelicolor (SSPG_06076T0) SCO1479, putative guanylate kinase 1580881:1581474 reverse MW:21733	11	9	3	6	7	1	3	9	4	7	3	5	4	9	0	6	10	11	10	2	2	7	7	10	8	4	1	4	9	10	6	2	3	6	5	5	7	4	4	7	9	9	12	8	9	8
c896	c896.a1	c896.a1.a1	ortho_SCC24.33, coelicolor (SSPG_05070T0) SC7A8.01, SCO2462, putative sugar kinase (fragment) 2647782:2649230 forward MW:49373	8	7	4	6	6	0	0	10	7	12	1	8	2	5	0	3	9	3	4	0	3	9	9	9	6	3	1	3	8	10	8	2	9	12	9	10	7	4	3	6	10	10	8	10	11	8
c897	c897.a1	c897.a1.a1	ortho_SCE15.15, coelicolor (SSPG_04259T0) SCO3298, putative oxidoreductase 3646538:3647320 forward MW:26909	7	7	6	6	5	3	4	8	5	9	2	5	4	7	3	8	9	12	9	4	6	8	9	8	4	3	4	8	7	8	7	3	6	7	5	7	5	5	7	6	9	7	9	4	5	5
c898	c898.a1	c898.a1.a1	ortho_SCC105.02, coelicolor (SSPG_04757T0) SCO2771, hypothetical protein SCC105.02 3022836:3023624 forward MW:28390	8	5	5	9	6	4	1	8	8	10	6	8	6	6	3	7	7	8	6	4	6	8	9	6	5	5	1	4	6	7	9	3	7	9	7	11	7	6	2	7	8	6	7	6	6	5
c899	c899.a1	c899.a1.a1	ortho_SC6G10.13, lividans (SSPG_05403T0) SCO2140, putative transcriptional regulator 2301552:2301833 forward MW:10050	3	5	7	7	8	5	4	6	7	8	6	6	2	3	3	5	7	7	6	5	8	9	6	8	4	4	3	6	7	5	7	3	9	8	8	7	8	6	5	7	10	8	7	7	9	8
c900	c900.a1	c900.a1.a1	ortho_SCI39.14, lividans (SSPG_05681T0) SCO1867, putative hydroxylase 2000962:2001804 forward MW:30810	23	17	8	13	4	0	0	2	2	2	0	3	6	12	2	11	9	8	6	0	1	5	7	2	9	3	2	13	4	7	4	0	2	2	1	0	6	14	11	20	9	11	13	14	3	3
c901	c901.a1	c901.a1.a1	ortho_SCK13.04c, coelicolor (SSPG_02772T0) SCO4912, putative aldehyde dehydrogenase 5344859:5345740 reverse MW:30603	17	12	7	10	5	0	5	8	3	3	0	5	6	7	4	9	11	8	8	1	4	6	7	3	6	6	3	7	5	5	8	1	3	5	3	3	8	8	6	10	9	9	7	13	9	3
c902	c902.a1	c902.a1.a1	ortho_SCF62.08, coelicolor (SSPG_07218T0) SCO0382, UDP-glucose/GDP-mannose family dehydrogenase 397485:398810 forward MW:46787	2	3	2	2	10	4	2	15	5	13	6	11	0	1	0	0	3	3	4	1	3	2	4	13	3	5	2	2	15	14	22	8	9	18	15	12	6	2	3	5	4	7	7	3	6	6
c903	c903.a1	c903.a1.a1	ortho_SCI41.05, coelicolor (SSPG_05933T0) SCO1622, putative 5'-3' exonuclease 1736156:1737061 forward MW:31915	7	6	2	7	9	0	4	7	13	11	3	7	1	6	2	7	6	6	4	0	3	4	4	11	10	3	0	7	7	10	9	3	14	10	10	10	9	8	2	12	7	5	7	5	5	1
c904	c904.a1	c904.a1.a1	ortho_SC7A1.13, coelicolor (SSPG_02136T0) SCO5569, hypothetical protein SC7A1.13 6067854:6068993 forward MW:40945	14	6	7	6	6	5	3	5	4	7	2	6	6	14	0	10	11	6	10	4	8	4	9	7	8	2	3	8	5	5	6	1	5	4	4	3	10	6	6	7	9	7	6	8	9	8
c905	c905.a1	c905.a1.a1	ortho_SCP8.08, coelicolor (SSPG_02543T0) SCO5145, conserved hypothetical protein 5592410:5592634 forward MW:7484	6	6	5	3	6	5	4	6	7	7	6	7	7	4	7	5	7	6	3	4	7	6	4	7	7	7	7	7	6	7	8	5	8	5	10	10	4	6	7	4	8	6	6	5	7	6
c906	c906.a1	c906.a1.a1	ortho_SC9B10.21, lividans (SSPG_01874T0) SCO5854, thiosulfate sulfurtransferase 6410064:6410915 forward MW:28986	12	8	4	8	6	1	2	10	5	6	2	5	2	4	2	6	8	5	7	1	2	10	9	8	6	3	1	4	7	14	10	4	8	9	10	5	9	7	6	8	8	8	11	8	8	0
c907	c907.a1	c907.a1.a1	ortho_SC2G5.18c, coelicolor (SSPG_01434T0) SCO6197, putative secreted protein 6807680:6808222 reverse MW:19395	8	14	3	9	4	1	4	9	7	7	1	2	3	4	1	7	6	2	3	2	2	6	4	3	7	4	0	7	5	12	6	1	13	9	8	11	6	8	5	10	4	11	8	7	9	13
c908	c908.a1	c908.a1.a1	ortho_cydCD, lividans (SSPG_03716T0) SCD78.14, SCO3947, putative ABC transporter 4343537:4347055 forward MW:122739	3	0	0	0	1	1	1	3	7	8	3	6	0	0	0	0	15	24	18	3	12	30	16	7	0	0	0	0	1	3	3	0	0	0	0	0	0	5	2	4	21	21	22	14	11	6
c909	c909.a1	c909.a1.a1	ortho_SCE15.18, coelicolor (SSPG_04256T0) SCO3301, putative secreted protein 3649763:3650614 forward MW:29322	8	6	8	8	10	5	3	8	6	9	8	7	7	7	6	6	4	4	5	6	9	6	9	6	4	5	5	5	4	6	7	6	2	6	4	7	5	6	6	12	6	4	7	7	5	7
c910	c910.a1	c910.a1.a1	ortho_SCI41.12c, coelicolor (SSPG_05926T0) SCO1629, hypothetical protein SCI41.12c 1742651:1743058 reverse MW:14391	5	7	4	7	8	3	4	7	11	6	3	4	4	5	3	6	5	5	6	2	4	4	3	7	5	5	4	6	9	11	12	7	9	9	15	13	5	8	5	8	3	5	4	5	9	6
c911	c911.a1	c911.a1.a1	ortho_SC4G6.17c, coelicolor (SSPG_05496T0) SCO2048, putative hisF, cyclase 2196793:2197548 reverse MW:26557	8	8	4	4	9	4	2	12	10	11	5	10	6	6	2	8	7	9	9	6	3	14	11	10	6	2	1	3	8	7	7	0	3	4	3	3	4	5	6	7	8	7	6	6	5	3
c912	c912.a1	c912.a1.a1	ortho_SCD78.18c, coelicolor (SSPG_03712T0) SCO3951, hypothetical protein SCD78.18c 4351037:4351999 reverse MW:35260	9	8	5	8	7	2	3	8	4	6	1	10	3	6	1	4	7	8	9	1	1	6	6	7	10	4	3	6	7	10	9	3	4	7	7	7	8	7	4	8	10	9	8	8	10	6
c913	c913.a1	c913.a1.a1	ortho_SCE41.24c, coelicolor (SSPG_04421T0) SCO3115, hypothetical protein SCE41.24c 3414900:3417569 reverse MW:88030	11	18	5	8	7	0	0	7	9	10	0	14	3	11	0	7	11	8	7	0	0	8	13	13	7	0	0	6	10	9	8	0	0	2	0	7	8	8	3	12	7	7	9	8	5	0
c914	c914.a1	c914.a1.a1	ortho_SCC8A.28c, coelicolor (SSPG_05162T0) SCO2370, hypothetical protein 2538717:2539196 reverse MW:17164	11	12	2	10	8	2	3	5	8	6	2	12	4	11	2	13	8	10	8	1	3	6	1	19	8	4	2	4	4	5	7	2	8	8	7	9	5	7	4	8	5	4	5	5	3	4
c915	c915.a1	c915.a1.a1	ortho_SCE126.03, lividans (SSPG_04169T0) SCO3385, putative lyase 3749035:3750246 forward MW:43710	7	9	3	5	10	3	0	8	10	10	1	5	3	5	1	5	5	4	4	0	1	4	4	7	13	0	5	6	13	6	13	4	12	9	8	12	12	4	2	1	4	8	6	4	5	4
c915	c915.a2	c915.a2.a1	ortho_2SCG2.24c, coelicolor (SSPG_06552T0) SCO1011, hypothetical protein 1066337:1068241 reverse MW:68316	0	0	0	1	1	0	0	0	1	1	0	0	0	0	0	0	0	0	0	0	0	0	0	3	0	0	0	0	2	2	0	0	0	1	0	2	0	0	0	1	0	1	2	2	1	0
c916	c916.a1	c916.a1.a1	ortho_SCI39.15c, lividans (SSPG_05680T0) SCO1868, conserved hypothetical protein 2001886:2002980 reverse MW:37632	6	4	2	3	11	1	0	11	10	10	0	11	0	3	0	6	16	8	11	3	8	17	15	11	6	2	0	3	10	7	8	0	6	7	6	5	7	7	2	8	3	8	8	1	7	7
c917	c917.a1	c917.a1.a1	ortho_SC4G1.06c, coelicolor (SSPG_00808T0) SCO7040, putative glyceraldehyde-3-phosphate dehydrogenase 7832790:7834235 reverse MW:52405	14	11	5	9	7	0	0	5	0	1	0	0	5	9	5	21	17	19	14	2	2	11	8	3	10	4	1	7	4	4	3	0	0	0	0	0	14	7	7	15	11	7	12	10	2	4
c918	c918.a1	c918.a1.a1	ortho_2SCK31.17c, coelicolor (SSPG_02730T0) SCO4957, hypothetical protein 5392631:5393749 reverse MW:40745	12	13	5	12	6	0	0	7	5	6	1	4	4	9	1	9	9	6	8	0	2	5	6	4	10	3	0	8	9	9	7	1	6	7	6	6	10	9	5	9	8	6	12	9	1	8
c919	c919.a1	c919.a1.a1	ortho_SCD12A.04c, lividans (SSPG_03372T0) SCO4321, hypothetical protein SCD12A.03c 4732069:4734672 reverse MW:90369	2	3	1	5	4	2	0	4	4	9	3	4	4	3	0	3	4	5	3	4	2	6	3	5	12	4	2	7	10	13	13	5	11	8	12	11	11	10	3	11	15	11	8	10	6	4
c920	c920.a1	c920.a1.a1	ortho_SCE66.25c, coelicolor (SSPG_04393T0) SCO3146, putative membrane protein 3445109:3446581 reverse MW:51632	10	5	2	6	4	0	1	7	3	5	3	10	3	9	2	10	2	4	4	1	3	4	11	9	12	1	2	5	7	9	8	1	10	11	10	10	13	7	4	14	6	8	6	8	4	6
c921	c921.a1	c921.a1.a1	ortho_SCI46.03, coelicolor (SSPG_05896T0) gylR, SCO1658, glycerol operon regulatory protein 1776737:1777501 forward MW:27641	3	3	2	2	2	0	0	0	2	2	0	1	5	8	5	12	13	15	12	5	11	20	20	3	0	1	1	0	2	0	1	1	0	0	0	0	1	11	8	13	13	14	18	14	12	7
c922	c922.a1	c922.a1.a1	ortho_SC9C5.13, coelicolor (SSPG_06066T0) bldD, SCO1489, putative DNA binding protein 1592381:1592884 forward MW:18178	7	12	4	6	3	4	3	8	8	6	2	4	4	5	3	8	5	6	5	0	4	7	7	6	9	3	3	9	12	8	11	2	8	6	6	9	10	9	4	8	4	6	8	5	7	5
c923	c923.a1	c923.a1.a1	ortho_SCGD3.02, coelicolor (SSPG_03861T0) SCO3801, putative aminopeptidase 4181608:4182906 forward MW:45971	11	14	2	4	5	5	1	11	5	7	0	4	2	4	0	6	6	9	8	3	3	6	10	4	5	4	2	6	8	10	13	2	8	7	8	9	5	8	2	9	10	5	10	10	6	7
c924	c924.a1	c924.a1.a1	ortho_SCH24.15c, lividans (SSPG_03759T0) SCO3893, hypothetical protein 4283315:4285006 reverse MW:60194	15	13	2	11	7	0	0	9	10	11	1	6	1	8	0	14	16	14	8	0	0	8	8	8	8	0	0	3	9	9	8	0	2	2	5	6	12	7	1	9	6	5	8	5	4	4
c925	c925.a1	c925.a1.a1	ortho_SCD35.15c, lividans (SSPG_03158T0) SCO4508, putative cell division-related protein 4928990:4933567 reverse MW:163295	25	21	4	13	12	6	5	11	13	10	4	13	4	9	5	14	14	20	18	3	6	21	14	19	0	0	0	0	0	0	0	0	0	0	0	0	0	0	0	0	0	2	2	3	0	0
c926	c926.a1	c926.a1.a1	ortho_SCL2.19, coelicolor (SSPG_06027T0) SCO1529, putative membrane protein 1634572:1636227 forward MW:61199	7	7	3	7	9	3	2	9	10	17	5	14	1	5	0	4	5	10	8	1	0	10	6	14	9	1	1	4	8	11	9	2	5	8	6	3	5	8	3	5	5	6	10	8	5	5
c927	c927.a1	c927.a1.a1	ortho_SCE19A.13c, lividans (SSPG_04626T0) SCO2913, hypothetical protein 3163256:3163678 reverse MW:15648	6	4	4	5	8	1	2	7	7	8	2	4	2	8	2	11	11	7	8	2	5	12	7	7	2	2	1	3	4	8	3	1	7	6	3	6	5	7	7	8	12	8	8	13	11	9
c928	c928.a1	c928.a1.a1	ortho_trxA2, lividans (SSPG_06711T0) SCO0885, thioredoxin. 931333:931737 forward MW:14589	7	12	6	10	8	3	5	8	7	5	1	7	6	5	4	12	11	8	5	4	7	7	8	8	6	1	2	6	4	5	3	0	6	2	2	5	4	9	3	11	7	8	11	7	5	6
c929	c929.a1	c929.a1.a1	ortho_SCL6.30c, coelicolor (SSPG_06082T0) fmt, SCO1473, methionyl-tRNA formyltransferase 1573487:1574419 reverse MW:32639	5	7	0	6	9	3	0	6	5	13	1	7	5	5	0	9	11	8	6	2	5	9	11	9	8	1	1	4	7	10	7	4	10	10	9	9	5	6	8	5	6	10	7	3	13	0
c930	c930.a1	c930.a1.a1	ortho_SCD17A.01, coelicolor (SSPG_03583T0) SCD17.13, SCO4109, putative oxidoreductase 4508514:4509458 forward MW:33371	14	13	5	10	11	0	0	12	8	6	0	6	10	14	5	15	11	10	7	0	3	6	11	6	6	3	0	2	1	5	4	0	1	0	3	1	3	7	3	9	11	2	8	4	12	6
c931	c931.a1	c931.a1.a1	ortho_SC8F4.02c, coelicolor (SSPG_02309T0) SCO5398, conserved hypothetical protein 5870023:5870463 reverse MW:16082	3	5	3	5	3	2	0	6	5	8	2	11	4	5	0	7	6	6	5	0	3	6	8	11	4	2	0	7	7	6	6	0	11	11	8	8	5	11	6	4	6	10	5	5	14	16
c932	c932.a1	c932.a1.a1	ortho_proC, coelicolor (SSPG_04217T0) SCE7.04c, SCO3337, pyrroline-5-carboxylate reductase 3694062:3694916 reverse MW:29806	8	7	0	8	9	4	4	11	5	10	3	7	1	7	1	6	9	6	5	0	2	13	9	10	8	0	4	3	7	9	8	1	4	3	3	7	7	9	3	14	13	12	13	5	4	0
c933	c933.a1	c933.a1.a1	ortho_SC5H4.27, coelicolor (SSPG_02032T0) SCO5703, hypothetical protein SC5H4.27 6214338:6214871 forward MW:19769	7	9	5	9	4	4	2	7	9	9	1	9	3	5	0	6	7	6	9	4	3	4	8	6	6	1	3	5	5	6	7	5	6	11	10	12	11	3	4	6	8	6	8	5	8	7
c934	c934.a1	c934.a1.a1	ortho_SCC123.16c, coelicolor (SSPG_04953T0) SCO2578, putative membrane protein. 2784151:2785929 reverse MW:62256	8	4	6	8	5	3	2	8	8	10	2	7	2	8	2	9	10	5	11	1	1	5	5	12	5	3	1	7	8	7	8	2	4	7	7	9	6	7	4	5	6	5	9	8	6	6
c935	c935.a1	c935.a1.a1	ortho_SCM2.13c, coelicolor (SSPG_06736T0) SCO0860, probable cation-transporting ATPase. 906052:908340 reverse MW:79205	7	6	4	7	7	4	3	10	13	20	4	11	3	10	1	2	8	15	12	3	7	13	13	9	2	1	0	4	7	5	5	0	2	2	0	3	3	3	0	7	12	7	13	8	3	2
c936	c936.a1	c936.a1.a1	ortho_SC1A2.03, coelicolor (SSPG_00910T0) SCO6794, putative membrane protein. 7555369:7557321 forward MW:67762	11	6	2	8	12	0	0	18	15	11	0	13	2	7	0	10	6	7	2	0	2	3	2	10	14	5	0	8	10	17	15	3	1	2	4	3	14	10	7	13	3	3	1	2	1	1
c937	c937.a1	c937.a1.a1	ortho_SCE33.20, coelicolor (SSPG_04521T0) SCO3018, putative regulatory protein 3294225:3295214 forward MW:35158	10	7	2	4	11	2	2	13	7	10	2	8	5	7	0	7	13	9	5	2	5	10	9	7	1	2	0	3	4	4	6	2	7	6	7	10	6	1	5	10	6	9	7	8	9	4
c938	c938.a1	c938.a1.a1	ortho_SCD39.10, coelicolor (SSPG_03055T0) SCO4610, putative integral membrane protein 5034843:5035259 forward MW:14846	6	6	2	8	8	5	4	8	6	15	9	49	3	7	3	5	8	9	8	3	5	10	11	17	5	3	2	3	6	6	8	2	0	0	1	0	5	4	4	4	6	4	5	2	0	0
c939	c939.a1	c939.a1.a1	ortho_SCD63A.23c, lividans (SSPG_02870T0) SCO4812, putative integral membrane protein 5240238:5241035 reverse MW:28069	6	5	3	6	6	0	0	9	11	9	0	9	2	9	0	11	8	10	9	0	0	8	6	9	6	0	0	3	7	8	5	0	12	12	7	9	6	4	3	6	12	3	10	9	9	5
c940	c940.a1	c940.a1.a1	ortho_SCD84.25c, coelicolor (SSPG_03532T0) SCO4158, putative LacI-family regulatory protein 4575111:4576133 reverse MW:36735	9	8	5	4	6	4	2	8	9	9	0	5	1	4	1	7	6	6	8	5	3	11	7	6	8	6	3	5	5	7	9	4	6	9	6	6	6	2	5	10	5	8	6	5	10	7
c941	c941.a1	c941.a1.a1	ortho_pheA, coelicolor (SSPG_03701T0) SCD78.29c, SCO3962, prephenate dehydratase 4362334:4363266 reverse MW:33441	10	10	3	7	8	2	3	10	9	6	0	7	2	7	2	12	6	8	6	0	1	9	7	5	7	3	0	7	7	9	6	1	3	3	3	2	8	7	5	10	8	11	10	10	7	5
c942	c942.a1	c942.a1.a1	ortho_SCD86A.03c, coelicolor (SSPG_03427T0) SCO4266, putative oxidoreductase 4681885:4682865 reverse MW:33006	0	0	0	0	0	0	0	0	1	5	0	3	0	0	0	0	1	0	0	0	2	4	8	6	7	0	0	0	19	10	23	5	21	28	22	24	12	2	0	0	7	10	12	10	6	10
c943	c943.a1	c943.a1.a1	ortho_SCBAC28G1.10, coelicolor (SSPG_02605T0) actII-3, SCO5084, putative membrane protein 5525809:5527944 forward MW:74863	0	0	0	0	0	0	0	0	0	0	0	2	0	0	0	0	2	0	1	0	2	4	4	0	7	0	4	0	18	14	14	7	17	22	14	16	9	0	0	1	15	24	17	11	8	17
c944	c944.a1	c944.a1.a1	ortho_SCGD3.24c, coelicolor (SSPG_03832T0) SCO3823, putative quinone oxidoreductase 4204100:4205080 reverse MW:33778	8	9	3	5	5	4	4	8	8	5	3	9	3	8	2	9	8	7	8	2	4	8	7	11	10	3	2	8	3	2	9	1	3	6	5	4	9	8	5	10	8	8	6	5	4	4
c945	c945.a1	c945.a1.a1	ortho_SCD16A.06c, coelicolor (SSPG_03087T0) SCO4577, putative helicase 4997396:4999426 forward MW:72899	10	9	3	4	10	3	0	13	2	5	0	5	1	7	2	10	10	11	8	1	2	5	5	3	6	4	0	7	8	10	6	1	11	4	4	4	7	4	5	8	8	11	9	6	10	6
c946	c946.a1	c946.a1.a1	ortho_SCD25.27, coelicolor (SSPG_03601T0) SCO4091, putative DNA-binding protein 4485362:4485568 forward MW:7545	7	9	5	13	6	7	4	7	6	5	4	3	5	9	2	12	9	6	9	4	4	9	14	4	7	2	3	4	8	5	4	3	4	4	7	6	8	7	7	5	6	5	4	6	3	3
c947	c947.a1	c947.a1.a1	SSPG_04666T0 | SSPG_04666 | Streptomyces lividans TK24 conserved hypothetical protein (578 aa)	19	19	10	15	18	9	3	19	13	15	2	17	8	17	5	18	16	14	10	0	6	7	8	12	0	0	0	0	0	0	0	0	0	0	0	0	0	0	0	0	0	0	0	0	0	0
c948	c948.a1	c948.a1.a1	ortho_SCF43.15c, coelicolor (SSPG_06793T0) SCO0804, hypothetical protein SCF43.15c. 851097:851840 reverse MW:26999	5	6	4	3	4	0	4	11	7	8	2	8	2	3	0	5	5	3	6	1	3	5	6	8	4	3	2	4	7	6	9	4	14	15	12	17	5	6	2	1	6	6	7	8	9	8
c949	c949.a1	c949.a1.a1	ortho_SC9C5.08c, lividans (SSPG_06071T0) pyrAa, SCO1484, carbamoyl-phosphate synthase, pyrimidine-specific, small chain 1587405:1588547 reverse MW:40914	11	7	2	8	7	1	1	8	11	7	2	7	1	8	1	8	8	7	7	2	3	11	10	3	7	4	0	2	3	6	5	0	6	7	2	5	5	10	3	9	7	7	8	6	7	8
c950	c950.a1	c950.a1.a1	ortho_2SC6G5.32c, coelicolor (SSPG_02319T0) SCO5388, conserved hypothetical protein 5857445:5858200 reverse MW:27477	9	12	3	7	3	3	3	11	9	8	2	7	2	7	1	9	9	8	8	3	4	9	6	8	3	3	3	6	3	8	7	1	6	6	6	6	8	1	7	4	2	8	7	7	10	5
c951	c951.a1	c951.a1.a1	ortho_SC2E9.15, lividans (SSPG_01855T0) SCO5874, hypothetical protein SC2E9.15 6430010:6430828 forward MW:29584	6	11	1	4	5	2	0	9	7	6	2	5	3	5	2	6	7	3	3	4	3	6	3	7	8	6	4	5	10	10	6	4	7	9	8	5	9	6	4	5	8	4	8	12	6	9
c952	c952.a1	c952.a1.a1	ortho_SCE41.25c, lividans (SSPG_04420T0) SCO3116, hypothetical protein SCE41.25c 3417577:3418584 reverse MW:35705	12	8	7	4	12	3	3	13	15	10	1	8	6	11	1	14	9	5	7	1	4	6	9	4	7	2	1	8	3	4	7	1	5	7	3	2	5	6	6	7	4	5	3	4	2	4
c953	c953.a1	c953.a1.a1	ortho_hmpA, coelicolor (SSPG_00419T0) SCO7428, flavohemoprotein. 8242355:8243551 forward MW:43102	5	4	1	4	1	0	0	0	0	1	0	0	1	1	0	1	11	14	10	0	0	11	4	0	0	0	0	0	3	1	3	0	0	0	0	0	1	4	7	5	36	43	31	19	29	0
c954	c954.a1	c954.a1.a1	ortho_SC9C5.10c, coelicolor (SSPG_06069T0) pyrC, SCO1486, dihydroorotase 1589116:1590402 reverse MW:45271	11	9	6	6	11	3	0	11	7	14	3	9	2	8	1	6	11	8	7	2	2	11	8	13	5	1	1	5	5	6	3	2	7	6	8	7	7	8	2	7	6	7	7	3	0	0
c955	c955.a1	c955.a1.a1	ortho_SC5G9.06, coelicolor (SSPG_07301T0) SCO0297, putative secreted protein 291315:292592 forward MW:44529	9	10	3	5	4	1	3	7	5	3	2	6	6	6	2	5	4	3	4	2	4	6	6	3	4	7	5	12	8	11	9	5	10	5	5	6	6	17	5	13	5	6	5	7	4	5
c956	c956.a1	c956.a1.a1	ortho_SC66T3.18c, lividans (SSPG_04053T0) SCO3607, putative membrane protein 3983676:3985145 reverse MW:51612	12	6	9	6	5	5	3	7	0	8	0	5	2	3	5	3	1	0	0	0	0	0	0	6	22	2	11	7	20	19	16	6	6	6	4	7	25	5	0	8	9	6	2	4	0	3
c957	c957.a1	c957.a1.a1	ortho_SCC24.11c, coelicolor (SSPG_05094T0) SCO2440, putative transcriptional regulator 2618647:2619420 reverse MW:27697	5	7	4	9	9	0	0	10	7	10	2	8	7	5	2	6	12	11	9	1	2	15	12	10	4	1	1	5	4	7	7	0	5	2	2	7	7	10	6	5	7	7	6	7	6	3
c958	c958.a1	c958.a1.a1	ortho_SCI8.25c, lividans (SSPG_05710T0) SCO1840, putative ABC transporter ATP binding protein. 1967794:1969392 reverse MW:57887	10	12	4	13	7	2	2	10	2	3	0	2	5	9	3	12	10	5	9	1	0	4	5	4	12	4	3	5	7	6	5	3	6	2	2	1	10	8	9	10	7	5	5	8	5	5
c959	c959.a1	c959.a1.a1	ortho_2SCD46.12, coelicolor (SSPG_03492T0) SCO4198, putative DNA-binding protein 4607361:4607786 forward MW:15476	2	4	1	4	6	0	1	6	7	7	0	7	1	3	0	2	5	7	4	0	1	9	6	10	2	1	0	1	2	3	7	0	3	3	2	3	3	4	3	4	6	7	7	4	7	4
c959	c959.a2	c959.a2.a1	ortho_SCBAC28G1.17, coelicolor (SSPG_02598T0) actIV, SCO5091, cyclase 5533653:5534546 forward MW:31929	0	0	0	0	0	0	0	0	0	0	0	0	0	0	0	0	0	0	0	0	2	0	0	0	3	0	0	0	5	7	3	0	7	6	4	4	3	0	0	0	9	16	10	6	9	3
c960	c960.a1	c960.a1.a1	ortho_SC9C7.23, lividans (SSPG_01197T0) SCO6487, putative aminoacylase 7179429:7180760 forward MW:47786	5	11	4	7	8	0	2	9	7	7	1	6	4	8	1	7	10	7	7	0	0	5	6	11	6	6	3	10	5	8	9	2	7	6	4	4	8	9	2	11	6	6	7	7	7	1
c961	c961.a1	c961.a1.a1	ortho_SCD6.07, lividans (SSPG_03271T0) SCO4429, hypothetical protein SCD6.07 4848063:4850666 forward MW:94177	13	13	2	7	3	2	0	7	6	3	0	0	5	11	3	13	10	8	7	2	4	7	9	1	12	3	2	5	3	5	5	0	1	0	0	0	12	4	9	11	6	8	11	8	10	4
c962	c962.a1	c962.a1.a1	ortho_SC4G6.33c, coelicolor (SSPG_05479T0) SCO2064, putative DNA polymerase III alpha chain 2211637:2215176 reverse MW:130766	16	11	6	9	10	6	0	11	6	8	0	5	8	9	4	10	11	11	6	3	4	12	5	5	2	2	2	4	5	7	5	0	5	2	2	1	3	4	3	9	7	11	6	6	3	4
c963	c963.a1	c963.a1.a1	ortho_SCM11.03c, coelicolor (SSPG_06649T0) SCO0948, putative alpha-mannosidase 994798:997821 reverse MW:110828	14	9	3	9	11	7	0	14	16	17	5	13	4	10	2	13	20	11	11	2	6	5	16	11	0	0	0	0	2	2	2	2	3	4	2	0	2	5	0	7	4	1	4	0	0	1
c964	c964.a1	c964.a1.a1	ortho_2SC3B6.20, coelicolor (SSPG_02491T0) SCO5196, conserved hypothetical protein 5653920:5654600 forward MW:24009	5	8	2	5	7	1	0	2	5	6	1	8	2	5	0	9	7	4	4	0	1	4	2	9	8	1	0	6	11	12	14	0	13	15	9	13	13	7	2	10	8	8	7	5	7	0
c965	c965.a1	c965.a1.a1	ortho_SC7E4.05c, coelicolor (SSPG_02475T0) SCO5208, putative monophosphatase 5668087:5668887 reverse MW:29083	13	14	5	7	7	8	6	9	5	4	2	5	4	5	4	7	7	6	3	2	3	6	6	5	7	5	5	6	7	7	7	3	5	3	3	3	7	6	3	13	7	6	5	5	6	0
c966	c966.a1	c966.a1.a1	ortho_SC7B7.02, coelicolor (SSPG_01623T0) SCO6005, hypothetical protein SC7B7.02 6584624:6586033 forward MW:50611	5	13	3	6	8	2	3	6	8	5	3	8	2	5	2	5	0	4	3	0	5	2	6	8	11	2	4	4	17	13	10	5	11	10	7	12	13	5	2	4	5	3	4	4	4	3
c967	c967.a1	c967.a1.a1	ortho_SCE33.11c, coelicolor (SSPG_04530T0) SCO3009, hypothetical protein SCE33.11c 3282858:3283622 reverse MW:27893	7	7	4	4	5	1	0	5	2	3	0	4	0	4	0	2	14	11	10	3	5	16	11	2	3	3	2	5	4	8	5	2	4	4	4	10	8	7	4	6	11	8	10	10	7	11
c968	c968.a1	c968.a1.a1	ortho_bkdB2, lividans (SSPG_03825T0) SCGD3.31c, SCO3830, putative branched-chain alpha keto acid dehydrogenase E1 beta subunit 4212270:4213274 reverse MW:35878	9	14	4	7	4	3	2	4	2	7	2	1	8	9	3	8	7	8	7	5	2	7	4	3	10	8	4	10	3	7	6	6	6	3	3	3	10	3	2	5	5	5	8	5	7	8
c969	c969.a1	c969.a1.a1	ortho_SC1A8A.02c, lividans (SSPG_06177T0) SCO1382, conserved hypothetical protein 1460736:1461209 reverse MW:17058	7	4	4	9	7	0	2	7	6	7	2	13	4	4	0	6	9	7	8	2	4	7	4	7	6	1	0	4	7	9	7	0	12	8	10	5	5	5	4	5	7	8	7	10	6	6
c970	c970.a1	c970.a1.a1	ortho_SCE34.09c, lividans (SSPG_04506T0) manB, SCO3028, phosphomannomutase 3310819:3312183 reverse MW:48224	13	11	8	8	8	1	0	7	1	5	0	1	3	7	2	11	10	7	7	1	2	7	11	3	6	3	1	5	6	9	8	1	5	3	5	6	11	10	2	15	7	7	9	9	3	2
c971	c971.a1	c971.a1.a1	ortho_SCC53.29, coelicolor (SSPG_05194T0) SCO2338, putative O-methyltransferase 2508881:2509552 forward MW:23599	5	4	4	6	7	2	1	8	7	7	3	7	2	5	2	5	8	7	7	1	4	6	8	7	6	3	2	4	8	11	10	2	10	10	5	7	6	8	6	13	10	6	6	4	4	1
c972	c972.a1	c972.a1.a1	SSPG_04647T0 | SSPG_04647 | Streptomyces lividans TK24 conserved hypothetical protein (470 aa)	14	9	7	9	9	4	7	7	12	11	4	9	4	5	0	6	8	5	8	2	3	9	6	6	4	5	0	3	4	3	7	0	10	7	5	8	5	5	3	1	8	4	8	5	5	0
c973	c973.a1	c973.a1.a1	ortho_SCH10.28c, lividans (SSPG_04009T0) SCO3650, putative uridine 5'-monophosphate synthase 4028945:4029493 reverse MW:19081	9	9	6	6	4	0	6	7	7	7	3	6	4	7	5	5	8	7	5	2	6	9	4	9	4	4	3	8	5	5	4	3	3	6	5	11	5	6	7	7	4	9	5	6	6	4
c974	c974.a1	c974.a1.a1	ortho_StH24.08, lividans (SSPG_03766T0) SCO3886, putative partitioning or sporulation protein 4277250:4278077 forward MW:29268	9	7	4	7	8	1	0	11	9	11	1	8	5	6	0	7	6	10	8	1	1	4	8	7	8	2	0	6	7	10	10	1	6	5	8	7	6	7	5	7	8	5	6	4	6	2
c975	c975.a1	c975.a1.a1	ortho_sip3, coelicolor (SSPG_02105T0) SCO5598, putative signal peptidase I 6101641:6102651 forward MW:35833	10	8	5	8	6	2	2	5	6	6	2	6	2	4	3	5	6	5	7	3	1	6	7	10	6	1	2	4	8	9	6	1	9	7	8	8	5	7	5	5	5	4	4	9	8	6
c975	c975.a2	c975.a2.a1	ortho_sip2, coelicolor (SSPG_02106T0) SCO5597, putative signal peptidase I 6100668:6102008 forward MW:49018	1	0	0	0	0	0	0	0	0	0	0	0	0	0	0	2	0	1	0	0	0	0	0	1	0	0	0	0	0	0	0	0	0	0	0	0	0	0	0	0	0	0	0	1	0	1
c976	c976.a1	c976.a1.a1	ortho_2SCD46.28c, coelicolor (SSPG_03480T0) SCO4214, putative AbaA-like regulatory protein 4622992:4623432 reverse MW:16128	0	1	0	0	0	0	0	0	0	0	0	0	0	0	0	0	0	0	0	0	0	0	0	0	12	10	6	16	10	13	18	4	13	12	10	14	18	18	9	16	12	11	10	12	9	3
c977	c977.a1	c977.a1.a1	ortho_SCP8.35, coelicolor (SSPG_02515T0) SCO5172, putative hydrolase 5618484:5619560 forward MW:38027	6	4	0	8	6	4	2	7	9	6	0	3	2	12	0	5	9	10	11	2	5	16	14	5	4	2	2	7	6	7	5	6	2	5	0	3	6	7	4	7	11	9	8	4	6	4
c978	c978.a1	c978.a1.a1	ortho_SC2E1.07, coelicolor (SSPG_02113T0) SCO5590, hypothetical protein SC2E1.07 6096339:6096935 forward MW:21105	10	8	7	6	6	3	3	11	8	11	4	5	5	3	5	4	5	9	6	6	5	5	6	9	5	2	6	3	8	8	7	3	6	3	3	4	7	10	3	5	8	4	9	4	5	0
c979	c979.a1	c979.a1.a1	ortho_lipB, coelicolor (SSPG_05350T0) SC5F7.08, SCO2193, putative lipoate-protein ligase 2360955:2361752 forward MW:29585	10	9	0	5	5	1	0	8	1	6	0	1	4	9	0	11	11	8	9	1	2	10	12	2	3	0	0	1	5	3	5	0	4	3	0	3	5	6	0	11	12	14	14	12	12	12
c980	c980.a1	c980.a1.a1	ortho_SCJ12.15c, coelicolor (SSPG_07394T0) SCO0203, putative two-component sensor 192880:194637 reverse MW:62835	5	2	3	0	4	2	1	8	8	5	2	6	2	3	0	1	3	1	1	3	2	4	3	9	8	6	1	3	11	14	7	0	13	13	14	16	7	3	7	10	3	12	5	5	10	5
c981	c981.a1	c981.a1.a1	ortho_SCD8A.32c, coelicolor (SSPG_03435T0) SCO4259, putative AAA family ATPase 4671613:4673685 reverse MW:73456	9	10	6	10	4	4	3	4	2	2	0	2	7	10	3	9	8	7	7	4	4	4	3	1	14	4	4	6	4	6	3	0	0	0	0	0	8	11	7	12	7	11	12	16	6	4
c982	c982.a1	c982.a1.a1	ortho_SCE34.13c, coelicolor (SSPG_04502T0) SCO3032, putative secreted protein 3315240:3316760 reverse MW:50326	11	12	8	10	8	5	2	9	6	4	5	8	4	8	5	8	8	7	4	4	7	9	8	8	7	3	1	3	6	6	6	0	3	4	3	4	8	5	3	9	2	6	5	3	3	0
c983	c983.a1	c983.a1.a1	SSPG_01645T0 | SSPG_01645 | Streptomyces lividans TK24 conserved hypothetical protein (578 aa)	19	15	10	14	15	4	0	23	13	15	0	17	7	11	3	11	14	10	12	7	6	13	15	12	0	0	0	0	0	0	0	0	0	0	0	0	0	0	0	0	0	0	0	0	0	0
c984	c984.a1	c984.a1.a1	ortho_SC66T3.33, coelicolor (SSPG_04038T0) SCO3622, putative aminotransferase 4001664:4003019 forward MW:48414	11	13	3	8	5	0	0	8	9	6	0	7	2	1	2	5	2	3	5	0	0	5	6	6	14	4	1	5	12	8	16	2	9	7	7	9	9	12	2	6	8	8	9	6	3	0
c985	c985.a1	c985.a1.a1	ortho_SC6A5.21c, coelicolor (SSPG_00931T0) SCO6772, hypothetical protein 7529795:7530658 reverse MW:31383	8	9	3	9	6	3	2	6	6	8	0	4	0	8	1	8	7	7	6	3	3	5	5	5	6	2	1	3	4	4	9	4	6	10	5	8	5	9	3	8	9	3	8	7	8	5
c986	c986.a1	c986.a1.a1	ortho_SCI8.02, coelicolor (SSPG_05734T0) SCO1817, hypothetical protein SCI8.02 1947013:1948407 forward MW:49477	6	9	3	7	8	1	2	10	8	7	2	11	2	0	1	9	3	5	4	0	2	9	3	10	10	2	2	5	6	9	9	0	13	11	8	4	7	4	2	5	4	8	7	8	5	6
c987	c987.a1	c987.a1.a1	ortho_2SCK36.17, coelicolor (SSPG_02694T0) SCO4994, hypothetical protein 2SCK36.17 5433209:5434162 forward MW:34355	15	6	4	7	7	2	1	8	5	8	2	9	4	6	3	9	7	7	6	2	2	5	6	8	8	1	1	3	8	7	6	3	6	2	6	6	8	4	2	6	10	9	4	7	5	2
c988	c988.a1	c988.a1.a1	ortho_SCD63.06, coelicolor (SSPG_02911T0) SCO4774, putative glycerol phosphate dehydrogenase 5187290:5188996 forward MW:62031	7	5	6	9	7	2	0	10	12	12	4	15	2	9	0	3	5	6	5	2	4	10	7	8	2	1	1	1	9	6	5	0	11	12	9	9	6	3	4	5	2	7	4	4	7	3
c989	c989.a1	c989.a1.a1	ortho_SC6F7.13c, coelicolor (SSPG_00892T0) SCO6960, hypothetical protein SC6F7.13c. 7726503:7727039 reverse MW:19499	6	3	2	0	4	2	1	2	3	4	2	4	1	2	2	3	1	4	1	2	2	5	3	6	7	2	6	5	12	12	10	4	18	10	9	17	7	5	4	3	11	10	9	9	7	6
c990	c990.a1	c990.a1.a1	ortho_SCL2.03c, lividans (SSPG_06043T0) relA, SCO1513, GTP pyrophosphokinase 1616607:1619150 reverse MW:94164	7	8	4	4	9	2	1	5	8	9	2	6	3	4	2	5	7	12	8	2	2	5	3	2	2	3	4	0	10	10	8	1	8	5	5	5	6	5	2	8	11	8	11	10	9	4
c991	c991.a1	c991.a1.a1	ortho_SCD69.14, coelicolor (SSPG_03173T0) SCD35.01, SCO4494, hypothetical protein SCD35.01 4913248:4914411 forward MW:44420	11	13	2	2	5	1	0	11	6	8	0	7	4	5	3	8	11	12	7	2	5	6	6	5	5	0	0	5	4	4	5	0	4	5	1	4	4	6	7	8	3	10	7	7	12	4
c992	c992.a1	c992.a1.a1	ortho_SC8F4.04, coelicolor (SSPG_02307T0) SCO5400, putative transport system kinase 5871855:5872811 forward MW:33432	8	8	3	8	5	1	1	6	8	11	0	8	7	7	3	5	7	6	5	1	4	6	6	5	11	5	0	8	6	7	8	0	7	6	6	3	8	8	7	3	7	6	8	8	6	1
c993	c993.a1	c993.a1.a1	ortho_2SCC13.02c, coelicolor (SSPG_04734T0) SCO2794, lacI-family transcriptional regulatory protein 3049837:3050892 reverse MW:37589	8	8	3	8	9	2	1	9	8	12	4	5	4	8	0	8	9	4	8	2	4	10	6	10	5	1	2	2	9	6	6	2	3	2	5	5	8	9	3	6	7	6	6	6	6	4
c994	c994.a1	c994.a1.a1	ortho_SCE34.22, coelicolor (SSPG_04493T0) SCO3041, hypothetical protein SCE34.23 3328321:3329112 forward MW:27076	11	4	6	8	7	5	2	5	9	6	3	7	7	4	1	6	8	7	6	1	7	8	6	8	7	2	2	4	8	6	6	2	8	8	6	4	2	7	5	4	7	5	6	5	4	6
c995	c995.a1	c995.a1.a1	ortho_SC9G1.06c, lividans (SSPG_01417T0) SCO6216, hypothetical protein SC9G1.06c 6830158:6830580 reverse MW:15440	6	5	6	9	5	3	3	8	6	9	3	4	5	6	5	7	7	7	8	5	4	13	9	2	3	2	3	4	5	5	5	4	5	3	5	4	3	7	4	6	6	9	7	6	7	3
c996	c996.a1	c996.a1.a1	ortho_SCD31.47, coelicolor (SSPG_02963T0) secY, SCO4722, preprotein translocase SecY subunit 5137654:5138967 forward MW:47339	8	10	5	6	7	3	2	12	7	10	2	8	4	9	2	10	10	8	10	2	3	6	5	8	5	2	2	4	5	7	8	3	6	6	3	5	8	5	2	6	7	7	5	3	3	0
c997	c997.a1	c997.a1.a1	ortho_SCC24.10c, coelicolor (SSPG_05095T0) SCO2439, putative calcium-binding protein 2617790:2618650 reverse MW:30284	7	10	2	5	4	1	3	9	7	14	2	10	2	7	0	4	5	6	6	0	3	9	8	8	8	1	0	3	10	9	9	1	4	8	7	6	5	6	0	10	10	5	10	11	0	0
c998	c998.a1	c998.a1.a1	ortho_SC9B1.20, coelicolor (SSPG_01553T0) SCO6073, putative cyclase 6666219:6668399 forward MW:81474	5	11	3	8	6	2	0	11	13	9	5	6	2	3	2	7	6	4	7	3	3	13	9	8	9	3	3	3	10	11	4	3	8	13	8	8	5	1	5	9	2	2	3	3	0	2
c999	c999.a1	c999.a1.a1	ortho_SCI41.29c, coelicolor (SSPG_05909T0) SCO1646, hypothetical protein SCI41.29c 1759899:1760117 reverse MW:7976	5	8	1	6	5	0	0	7	9	7	0	10	1	4	0	8	6	6	5	0	0	5	10	7	6	1	0	4	8	9	7	0	11	11	10	12	7	4	1	5	8	5	6	7	7	8
d1000	d1000.a1	d1000.a1.a1	ortho_SCD63.08, coelicolor (SSPG_02907T0) SCO4776, putative serine/threonine protein kinase 5191424:5194363 forward MW:100682	5	6	2	5	7	0	0	8	6	8	1	6	0	5	0	2	7	4	2	0	3	8	3	10	9	3	2	1	11	11	8	0	12	6	11	10	9	4	3	5	7	6	9	6	9	3
d1000	d1000.a2	d1000.a2.a1	SSPG_02908T0 | SSPG_02908 | Streptomyces lividans TK24 serine/threonine protein kinase (255 aa)	2	0	0	3	4	0	0	4	2	4	1	3	0	3	0	1	2	4	2	0	0	4	0	3	5	0	0	0	3	4	2	0	3	1	3	3	2	1	0	2	4	2	5	2	4	0
d1001	d1001.a1	d1001.a1.a1	ortho_SCE68.20, coelicolor (SSPG_04237T0) SCO3322, hypothetical protein 3673969:3674865 forward MW:32003	7	9	4	4	7	2	2	9	4	6	1	7	5	8	3	2	6	7	5	3	5	11	11	5	6	5	1	4	4	8	6	3	3	5	6	7	6	6	4	6	8	10	6	5	8	3
d1002	d1002.a1	d1002.a1.a1	ortho_SCL2.11c, coelicolor (SSPG_06035T0) SCO1521, hypothetical protein SCL2.11c 1626033:1626785 reverse MW:26831	13	11	1	12	7	0	1	10	8	7	0	4	3	9	2	10	7	11	4	0	3	5	7	5	5	1	0	5	8	2	5	1	4	5	3	6	5	5	4	4	9	9	5	7	10	6
d1003	d1003.a1	d1003.a1.a1	ortho_dapB, coelicolor (SSPG_01997T0) SCO5739, putative dihydrodipicolinate reductase 6263394:6264146 forward MW:26082	6	7	4	4	7	1	1	7	9	6	1	4	2	5	2	8	5	8	8	3	3	7	10	7	5	2	0	8	6	5	6	2	7	9	3	5	6	6	3	9	5	9	8	8	7	2
d1004	d1004.a1	d1004.a1.a1	ortho_SC9B2.20c, lividans (SSPG_01494T0) SCO6133, conserved hypothetical protein 6734477:6735859 reverse MW:48733	6	7	6	7	7	2	2	10	7	8	3	6	5	5	4	8	9	10	10	2	2	4	7	6	8	2	0	3	2	5	3	0	1	1	0	3	3	6	4	6	6	11	8	9	12	8
d1005	d1005.a1	d1005.a1.a1	ortho_St6G10A.01, lividans (SSPG_05381T0) SCO2163, putative quinolinate synthetase (fragment) 2325409:2326248 forward MW:30579	8	7	3	11	8	0	2	9	0	3	0	1	4	8	1	10	12	10	9	0	0	3	7	2	7	2	5	5	7	9	7	0	2	0	0	2	16	9	6	11	10	9	11	10	5	0
d1006	d1006.a1	d1006.a1.a1	ortho_SCI8.24c, coelicolor (SSPG_05711T0) SCO1839, putative transcriptional regulator 1967236:1967457 reverse MW:7637	4	4	3	4	8	6	4	7	10	7	5	10	2	6	1	4	4	6	7	5	6	4	7	11	4	6	3	7	8	7	12	7	4	4	6	5	4	7	6	5	7	4	6	6	2	0
d1007	d1007.a1	d1007.a1.a1	ortho_SC2H12.20c, coelicolor (SSPG_00628T0) SCO7221, putative polyketide synthase. 8026306:8027475 reverse MW:41667	4	2	1	0	6	3	1	5	10	14	4	16	0	2	0	2	9	6	6	3	9	13	14	19	4	2	0	2	4	5	7	2	5	3	2	6	2	3	2	5	7	8	5	9	8	6
d1008	d1008.a1	d1008.a1.a1	ortho_SCF62.24, coelicolor (SSPG_07202T0) SCO0398, putative glycosyl transferase 419539:420486 forward MW:35515	4	5	2	4	8	3	3	10	11	9	5	6	2	2	0	3	5	3	1	2	4	8	8	7	4	0	2	4	13	7	8	3	12	11	14	9	5	2	2	2	4	8	1	3	10	8
d1009	d1009.a1	d1009.a1.a1	ortho_SC6A5.02, lividans (SSPG_00949T0) SCO6753, putative nucleotide sugar-1-phosphate transferase 7510408:7511160 forward MW:27320	6	7	5	3	5	2	2	2	3	5	4	5	5	3	2	3	6	5	5	2	6	5	6	3	7	5	1	1	7	8	9	3	12	7	8	6	5	4	3	2	7	10	9	8	13	8
d1010	d1010.a1	d1010.a1.a1	ortho_SC9B10.09, coelicolor (SSPG_01886T0) SCO5842, hypothetical protein SC9B10.09 6394529:6397648 forward MW:107570	5	9	2	6	9	2	0	9	13	11	1	8	1	2	0	4	8	6	8	0	1	9	4	10	11	2	2	1	4	7	8	3	7	3	6	7	5	4	1	9	9	8	10	5	4	3
d1011	d1011.a1	d1011.a1.a1	ortho_SCC105.13, lividans (SSPG_04746T0) SCO2782, putative pyridoxal-dependent decarboxylase 3035641:3037083 forward MW:52321	23	27	9	16	2	1	2	4	0	0	0	0	10	14	3	18	4	7	7	2	0	2	3	0	0	1	0	5	0	0	1	0	1	1	2	0	1	13	11	14	10	10	11	13	3	4
d1012	d1012.a1	d1012.a1.a1	ortho_2SCG61.19c, coelicolor (SSPG_06223T0) SCO1337, putative oxidoreductase 1414272:1415177 reverse MW:32568	8	9	2	5	10	1	2	10	6	11	3	7	1	2	0	4	5	7	3	3	4	13	9	7	4	5	3	2	5	5	5	3	8	10	3	8	6	8	3	8	8	6	4	7	2	4
d1013	d1013.a1	d1013.a1.a1	ortho_2SC3B6.24, coelicolor (SSPG_02487T0) SCO5200, hypothetical protein 5657601:5658722 forward MW:39345	7	10	4	7	4	3	1	6	7	10	6	12	3	5	1	6	8	7	6	2	2	9	4	11	10	6	1	1	6	6	6	2	4	7	3	7	5	7	3	7	7	5	6	4	4	3
d1014	d1014.a1	d1014.a1.a1	ortho_SC10F4.11c, lividans (SSPG_00210T0) eno2, SCO7638, enolase 8466854:8468158 reverse MW:45534	4	7	6	6	4	1	0	2	4	4	0	2	4	7	2	11	16	15	13	4	10	16	17	1	0	0	0	0	0	0	0	0	0	0	0	0	0	1	1	1	13	17	13	8	10	8
d1015	d1015.a1	d1015.a1.a1	ortho_SCD66.02, coelicolor (SSPG_03524T0) SCO4165, conserved hypothetical protein 4581873:4582160 forward MW:9684	6	13	5	6	7	3	2	6	1	3	0	3	4	8	4	13	7	8	5	3	2	7	6	2	7	1	2	3	3	3	2	0	3	3	0	2	3	5	7	8	14	13	13	12	4	6
d1016	d1016.a1	d1016.a1.a1	ortho_SC9E12.11, coelicolor (SSPG_02562T0) SCO5126, hypothetical protein 5573276:5574163 forward MW:31433	6	6	6	5	4	1	1	4	9	6	2	9	5	5	2	7	7	4	4	3	4	8	4	5	5	2	0	2	7	3	6	0	10	9	9	10	6	5	3	8	6	6	8	6	10	5
d1017	d1017.a1	d1017.a1.a1	ortho_SC9B5.21, lividans (SSPG_01230T0) SCO6454, putative ABC transporter ATP-binding protein 7138838:7139845 forward MW:34509	6	9	1	6	10	6	3	13	11	8	3	6	5	7	2	9	5	11	8	1	1	11	11	9	3	4	1	4	8	4	9	3	4	7	1	0	5	4	4	8	6	3	4	3	3	0
d1018	d1018.a1	d1018.a1.a1	ortho_2SC7G11.16c, coelicolor (SSPG_02427T0) sodN, SCO5254, superoxide dismutase 5714262:5714657 reverse MW:14702	11	12	5	8	10	0	3	7	8	7	1	9	4	6	1	8	9	9	9	0	7	13	14	8	5	0	0	7	3	4	1	0	2	2	2	2	4	3	1	6	4	6	4	3	6	5
d1019	d1019.a1	d1019.a1.a1	ortho_SCL2.34, coelicolor (SSPG_06010T0) SCO1544, hypothetical protein SCL2.34 1652664:1653251 forward MW:21334	5	7	3	3	4	2	2	6	8	7	4	7	2	9	2	5	5	7	6	3	6	5	7	6	3	2	2	5	8	11	7	2	6	7	5	8	4	7	3	6	10	4	8	7	5	3
d1020	d1020.a1	d1020.a1.a1	ortho_SC6G10.02c, coelicolor (SSPG_05414T0) SCO2129, hypothetical protein 2289023:2289457 reverse MW:15895	7	7	3	3	8	0	3	5	8	5	2	7	0	3	0	5	7	6	4	1	4	9	5	3	4	2	0	4	8	7	5	0	11	10	9	8	3	6	2	10	13	5	6	6	7	5
d1021	d1021.a1	d1021.a1.a1	ortho_SCC57A.04c, lividans (SSPG_04795T0) SCO2733, hypothetical protein SCC57A.04c. 2979583:2980422 reverse MW:28964	23	19	11	13	5	4	6	10	5	8	6	8	7	10	5	10	6	6	7	4	6	6	4	8	4	3	2	2	0	0	4	1	1	0	0	0	4	9	2	7	3	2	5	4	2	0
d1022	d1022.a1	d1022.a1.a1	ortho_SCC105.07, coelicolor (SSPG_04752T0) accD1, SCO2776, acetyl/propionyl CoA carboxylase, beta subunit 3027514:3029130 forward MW:57413	14	11	6	11	5	1	0	6	2	5	0	3	6	7	0	11	11	12	7	3	0	3	4	5	5	2	1	9	6	4	10	3	4	3	4	5	6	9	4	6	7	9	8	9	1	2
d1023	d1023.a1	d1023.a1.a1	ortho_SC9E12.20, coelicolor (SSPG_02553T0) fdxA1, SCO5135, ferredoxin 5582902:5583222 forward MW:11847	7	9	2	4	7	2	3	7	9	6	2	11	0	7	1	7	8	9	7	2	2	6	6	11	8	2	1	4	6	5	8	1	5	8	8	4	8	7	3	7	3	1	5	7	3	4
d1024	d1024.a1	d1024.a1.a1	ortho_SCF51.04c, lividans (SSPG_07195T0) SCO0405, hypothetical protein SCF51.04 426015:426833 reverse MW:30132	6	7	3	5	8	3	0	11	6	9	2	6	2	5	0	5	9	4	8	0	2	6	7	6	9	4	2	0	7	10	11	1	9	8	4	4	8	10	2	10	5	5	6	4	4	0
d1025	d1025.a1	d1025.a1.a1	ortho_SC10B7.05, coelicolor (SSPG_05333T0) glnII, SCO2210, glutamine synthetase 2374319:2375350 forward MW:37159	0	1	0	0	0	0	0	0	0	0	0	0	2	0	0	6	0	2	0	0	0	3	1	0	0	0	0	0	0	0	0	0	0	1	0	0	0	6	0	6	2	13	4	1	56	37
d1026	d1026.a1	d1026.a1.a1	ortho_SC7H2.18, lividans (SSPG_05541T0) SCO2004, putative formate dehydrogenase 2144639:2146918 forward MW:82896	10	8	6	8	6	2	2	12	7	9	3	14	3	3	1	8	7	10	8	2	5	5	7	5	11	2	3	3	7	5	6	2	2	0	4	2	11	5	4	6	6	7	10	5	0	0
d1027	d1027.a1	d1027.a1.a1	ortho_2SC7G11.27c, coelicolor (SSPG_02415T0) SCO5265, hypothetical protein 5724717:5725718 reverse MW:34617	6	4	0	5	4	2	1	2	9	10	3	8	2	4	0	7	9	8	9	2	2	10	8	13	3	0	0	4	9	7	13	0	8	5	7	6	10	7	2	5	4	6	4	11	1	3
d1028	d1028.a1	d1028.a1.a1	ortho_2SCG4.03c, coelicolor (SSPG_06478T0) SCO1087, putative aldolase 1146486:1147556 reverse MW:39076	4	2	0	3	3	0	0	3	10	8	3	9	0	2	0	3	7	6	11	0	2	11	8	14	4	1	1	1	14	14	11	1	13	15	7	14	6	4	1	4	9	5	7	6	1	0
d1029	d1029.a1	d1029.a1.a1	ortho_SCC121.26c, coelicolor (SSPG_05008T0) SCO2523, hypothetical protein SCC121.26c 2720179:2721096 reverse MW:33601	6	5	3	2	9	2	3	6	10	14	4	12	2	2	1	6	7	8	3	3	5	9	7	11	3	3	2	3	4	4	7	1	6	11	8	9	5	4	1	4	5	2	6	6	4	2
d1030	d1030.a1	d1030.a1.a1	ortho_trpA, coelicolor (SSPG_05508T0) SC4G6.05c, SCO2036, tryptophan synthase alpha subunit 2187211:2188026 reverse MW:27677	10	8	6	4	8	2	0	10	8	8	0	4	5	11	3	13	13	14	14	4	8	13	14	4	2	0	2	3	3	3	3	0	0	0	0	0	4	5	3	6	7	4	2	6	3	3
d1031	d1031.a1	d1031.a1.a1	ortho_SCH22A.05, coelicolor (SSPG_03934T0) SCO3727, putative stress response protein 4101638:4102222 forward MW:20185	5	9	4	6	7	3	1	5	8	5	1	3	3	6	2	7	7	6	7	1	4	6	4	5	4	0	2	3	7	8	5	2	5	7	5	9	4	5	2	5	7	8	8	9	8	6
d1032	d1032.a1	d1032.a1.a1	ortho_SC10G8.26c, coelicolor (SSPG_00449T0) SCO7398, putative membrane transport protein. 8210201:8212285 reverse MW:69218	7	6	6	12	6	1	2	10	6	7	2	6	7	7	5	4	9	9	7	3	2	5	4	4	7	4	0	5	6	6	11	3	1	0	1	2	4	6	2	12	12	6	7	10	3	2
d1033	d1033.a1	d1033.a1.a1	ortho_SC9B1.08, coelicolor (SSPG_01566T0) SCO6061, putative oxidoreductase 6653637:6654044 forward MW:15151	8	8	2	7	5	3	1	6	8	7	2	6	5	7	2	9	9	8	7	4	5	7	7	5	4	3	2	6	6	4	4	1	2	1	3	1	5	8	5	8	6	6	8	7	3	4
d1034	d1034.a1	d1034.a1.a1	ortho_SCE87.08, lividans (SSPG_04382T0) SCO3157, putative penicillin-binding protein 3459076:3460851 forward MW:60586	11	13	6	9	8	6	1	7	5	4	2	9	4	5	2	14	8	7	6	4	1	2	2	4	9	4	5	5	5	6	7	0	4	2	4	4	6	7	3	10	5	3	6	8	0	0
d1035	d1035.a1	d1035.a1.a1	ortho_SC1C2.10, coelicolor (SSPG_02178T0) SCO5529, putative lyase 6023669:6025273 forward MW:57527	6	8	3	5	7	0	3	10	5	5	0	6	0	13	2	9	7	8	7	1	3	5	7	4	7	0	0	1	6	4	6	0	1	0	3	5	9	10	6	9	9	7	13	9	6	3
d1036	d1036.a1	d1036.a1.a1	ortho_SCD69.13, coelicolor (SSPG_03174T0) SCO4493, putative asnC-family transcriptional regulator 4912700:4913203 forward MW:17901	7	9	5	5	4	4	4	5	5	7	6	5	5	5	4	6	7	10	6	5	4	14	7	7	2	5	4	5	3	4	7	2	7	7	4	7	3	2	3	3	6	5	5	5	2	3
d1037	d1037.a1	d1037.a1.a1	ortho_SCJ1.18, coelicolor (SSPG_07439T0) SCO0169, conserved hypothetical protein SCJ1.18 159372:160025 forward MW:23162	1	0	0	2	1	0	0	1	4	8	2	6	0	2	0	1	4	4	2	1	3	7	2	6	2	4	0	5	8	8	10	4	2	0	0	0	2	8	9	10	17	14	18	15	17	8
d1038	d1038.a1	d1038.a1.a1	ortho_SC9H11.10c, coelicolor (SSPG_00491T0) SCO7356, oxidoreductase. 8168760:8169590 reverse MW:30599	4	8	4	4	8	1	2	10	8	9	3	8	2	5	0	5	7	9	8	0	5	6	8	8	5	1	1	3	7	6	5	1	7	7	9	12	4	4	2	6	6	4	5	5	5	3
d1039	d1039.a1	d1039.a1.a1	ortho_SC5F8.09, lividans (SSPG_00546T0) SCO7299, putative stress-inducible protein. 8107218:8108156 forward MW:32320	10	10	3	8	7	2	0	13	14	10	1	11	3	4	0	7	9	8	12	2	4	15	16	11	2	0	0	0	3	3	3	0	3	0	0	5	2	2	0	5	6	7	3	6	5	0
d1040	d1040.a1	d1040.a1.a1	ortho_3SCF60.06c, lividans (SSPG_06824T0) SCO0774, putative cytochrome P450 822061:823299 reverse MW:45272	2	5	3	4	6	0	0	5	2	3	0	2	3	10	0	8	5	3	3	1	21	32	31	3	0	1	0	0	0	1	0	0	0	0	0	0	1	2	0	4	7	7	4	0	21	13
d1041	d1041.a1	d1041.a1.a1	ortho_SCD84.30, coelicolor (SSPG_03527T0) SCO4163, putative secreted protein 4579823:4580560 forward MW:25537	4	6	2	5	5	4	2	8	5	9	2	5	4	5	1	6	7	4	3	2	3	4	6	8	6	1	1	4	11	9	7	2	9	7	6	9	9	8	5	6	4	5	7	6	4	2
d1042	d1042.a1	d1042.a1.a1	ortho_SC4H2.17, coelicolor (SSPG_01934T0) SCO5796, hypothetical protein SC4H2.17 6334502:6335995 forward MW:54507	17	10	6	8	10	3	3	10	4	5	2	4	3	4	3	12	13	10	10	4	2	7	4	8	9	0	0	3	6	2	4	2	2	1	4	3	7	4	4	6	4	5	7	3	3	0
d1043	d1043.a1	d1043.a1.a1	ortho_SC4A7.17, coelicolor (SSPG_05145T0) acpP, SCO2389, acyl carrier protein 2561443:2561691 forward MW:8917	17	20	4	8	6	1	2	7	4	4	0	0	11	4	4	4	7	7	3	2	2	9	9	0	2	1	0	0	4	3	4	1	7	5	2	6	0	3	1	7	10	3	5	5	13	15
d1044	d1044.a1	d1044.a1.a1	ortho_StH24.07, coelicolor (SSPG_03767T0) SCO3885, hypothetical protein 4275979:4276698 forward MW:25615	11	10	2	5	8	4	2	7	7	6	3	10	6	4	3	6	6	10	9	2	7	7	7	5	5	1	4	5	5	6	4	1	3	6	6	3	4	3	4	5	4	2	7	6	5	3
d1045	d1045.a1	d1045.a1.a1	ortho_SCJ12.26, coelicolor (SSPG_07384T0) SCO0214, hypothetical protein SCJ12.26 204387:204800 forward MW:14532	2	0	2	1	2	2	2	2	4	5	1	5	2	0	0	0	6	9	2	3	4	7	3	3	0	1	0	2	5	5	6	2	0	0	0	0	3	4	2	2	6	3	5	7	4	4
d1045	d1045.a2	d1045.a2.a1	ortho_SCJ12.09c, coelicolor (SSPG_07400T0) SCO0197, hypothetical protein SCJ12.09c 187019:187459 reverse MW:15808	0	0	0	0	1	0	1	1	6	6	1	4	0	0	0	0	2	2	3	0	1	4	4	3	0	2	0	2	2	4	3	2	2	1	1	2	1	3	1	2	5	6	5	7	4	2
d1046	d1046.a1	d1046.a1.a1	ortho_SC7A1.10, coelicolor (SSPG_02139T0) SCO5566, putative ATP-dependent DNA helicase 6064343:6066571 forward MW:80067	3	5	0	5	0	3	2	4	7	6	4	5	0	4	5	4	8	12	7	0	3	11	6	7	17	3	4	3	6	6	11	0	6	5	1	2	16	4	0	2	6	6	7	8	9	3
d1047	d1047.a1	d1047.a1.a1	ortho_SCE6.37c, lividans (SSPG_04638T0) SCO2900, putative membrane protein. 3154249:3154581 reverse MW:11983	5	5	2	5	4	2	3	4	6	5	3	4	1	5	2	3	5	5	6	4	6	5	8	8	5	3	3	5	7	6	7	4	7	9	8	6	6	6	4	6	8	3	6	5	6	4
d1048	d1048.a1	d1048.a1.a1	ortho_SCG20A.06, coelicolor (SSPG_06538T0) SCO1026, putative transcriptional regulatory protein 1084395:1085219 forward MW:28512	7	5	2	1	3	2	1	1	9	12	3	8	2	2	1	4	7	11	10	3	6	9	6	16	3	0	0	2	4	4	7	2	6	7	4	6	5	6	3	7	4	9	9	5	6	4
d1049	d1049.a1	d1049.a1.a1	ortho_SCC77.20c, coelicolor (SSPG_04979T0) SCO2553, putative oxidoreductase. 2752687:2753781 reverse MW:37328	5	10	3	7	9	2	0	15	12	12	4	10	1	5	1	7	14	15	8	3	7	12	13	13	5	3	0	1	2	3	5	0	0	0	0	0	2	5	2	3	5	7	7	2	3	0
d1050	d1050.a1	d1050.a1.a1	ortho_SC6A9.21c, lividans (SSPG_02088T0) SCO5646, putative solute binding lipoprotein 6144349:6145470 forward MW:40005	5	6	0	4	8	4	6	8	8	10	1	8	0	6	1	4	4	4	4	2	1	6	5	7	8	1	1	2	8	7	10	4	7	7	5	8	9	5	0	5	6	4	7	5	9	2
d1051	d1051.a1	d1051.a1.a1	ortho_SCP8.02, lividans (SSPG_02549T0) dapE, SCO5139, succinyl-diaminopimelate desuccinylase 5586476:5587555 forward MW:38157	7	8	0	5	4	2	0	9	8	7	4	8	3	7	3	6	7	8	6	0	4	8	8	11	6	0	1	0	9	6	7	5	4	4	4	5	7	4	0	5	10	10	8	3	3	3
d1052	d1052.a1	d1052.a1.a1	SSPG_00832T0 | SSPG_00832 | Streptomyces lividans TK24 LacI family transcriptional regulator (337 aa)	3	4	1	4	5	1	0	5	2	5	0	6	0	3	0	1	4	2	3	0	0	3	1	4	2	2	0	5	4	6	6	1	3	4	4	2	4	3	3	1	3	1	2	2	3	1
d1052	d1052.a2	d1052.a2.a1	ortho_SC10B7.27, coelicolor (SSPG_05310T0) malR, SCO2232, maltose operon transcriptional repressor 2400651:2401685 forward MW:36319	3	3	0	2	4	0	0	5	6	3	0	5	0	2	0	1	5	2	2	0	1	3	2	3	3	1	0	0	2	4	1	1	3	6	4	3	2	0	1	0	3	3	2	1	6	6
d1052	d1052.a3	d1052.a3.a1	ortho_SC1H10.03c, coelicolor (SSPG_00836T0) SCO7014, probable LacI-family transcriptional regulatory protein. 7791717:7792730 reverse MW:35881	3	2	0	4	3	0	0	5	2	3	0	4	0	2	0	1	2	1	2	0	0	2	0	4	3	2	0	4	4	6	6	1	2	4	5	2	4	3	3	1	3	1	1	1	4	0
d1053	d1053.a1	d1053.a1.a1	ortho_SCI51.06c, coelicolor (SSPG_05787T0) SCO1766, putative glycohydrolase 1885483:1886502 reverse MW:36418	1	5	0	1	3	0	0	1	1	1	1	2	0	1	0	0	1	1	0	0	1	2	2	1	12	0	1	8	19	21	16	4	11	13	17	18	9	9	1	10	9	10	7	13	5	0
d1054	d1054.a1	d1054.a1.a1	ortho_2SC7G11.19, coelicolor (SSPG_02424T0) metZ, SCO5257, methyltransferase 5715872:5716681 forward MW:29542	5	7	4	1	3	4	2	9	4	5	0	2	4	4	3	4	2	0	3	4	2	7	5	1	5	5	1	2	9	4	8	3	7	5	5	7	4	5	7	7	6	8	4	5	11	15
d1055	d1055.a1	d1055.a1.a1	ortho_SCE29.18c, coelicolor (SSPG_04287T0) SCO3249, putative acyl carrier protein 3602074:3602319 reverse MW:8414	2	1	4	2	0	0	0	0	0	0	0	0	3	2	3	5	0	0	1	0	0	0	0	0	9	3	11	4	8	6	8	3	13	9	10	12	14	5	5	6	7	14	7	10	10	18
d1056	d1056.a1	d1056.a1.a1	ortho_SCE19A.34c, lividans (SSPG_04604T0) SCO2934, putative secreted protein 3185544:3186323 reverse MW:26712	6	6	5	5	6	4	2	6	6	8	3	4	3	5	3	3	4	6	5	5	6	8	6	7	6	3	4	3	7	5	6	3	6	6	5	5	5	3	8	7	8	8	6	3	4	2
d1057	d1057.a1	d1057.a1.a1	ortho_SC5F8.31c, coelicolor (SSPG_00524T0) SCO7321, hypothetical protein SC5F8.31c. 8128794:8129858 reverse MW:36460	9	12	3	5	9	1	2	7	12	13	1	10	1	2	0	6	4	6	5	0	1	7	7	9	6	2	0	3	8	7	6	0	7	3	3	6	12	8	2	10	5	3	6	5	4	0
d1058	d1058.a1	d1058.a1.a1	SC4A10.30c, SCO2097, putative membrane protein 2254850:2255257 reverse MW:15142	8	6	2	7	8	1	2	10	8	9	2	8	1	6	0	6	10	10	6	2	2	8	8	10	5	0	1	2	9	12	8	2	3	2	2	3	10	0	2	3	10	8	7	5	4	0
d1059	d1059.a1	d1059.a1.a1	ortho_SC6A5.07, coelicolor (SSPG_00944T0) SCO6758, putative ABC transporter ATP-binding component 7514896:7515657 forward MW:27670	8	6	6	6	3	0	1	6	5	2	0	4	1	7	0	5	4	4	5	0	0	3	5	5	7	1	1	1	4	5	6	0	2	1	2	4	9	3	2	6	6	2	5	7	6	4
d1059	d1059.a2	d1059.a2.a1	ortho_SCE99.03, lividans (SSPG_04542T0) SCO2996, putative ABC transporter ATP-binding protein 3263439:3264305 forward MW:30690	6	4	1	7	2	2	2	2	0	2	0	1	1	5	0	6	3	2	3	0	2	4	4	2	3	1	1	1	2	0	2	0	1	1	1	1	3	2	2	4	0	0	4	4	3	0
d1060	d1060.a1	d1060.a1.a1	ortho_SCL11.04c, lividans (SSPG_06006T0) SCO1548, hypothetical protein SCL11.04c 1656870:1657130 reverse MW:9367	5	6	2	5	6	3	0	7	5	9	2	3	5	4	3	5	5	4	3	1	5	5	6	2	2	4	2	9	6	5	2	2	8	7	9	9	3	5	4	9	3	7	4	3	8	11
d1061	d1061.a1	d1061.a1.a1	ortho_SCI8.21c., coelicolor (SSPG_05714T0) SCO1836, putative stress-like protein 1964896:1965378 reverse MW:16870	4	4	1	4	4	5	5	3	7	7	5	7	4	4	3	4	3	5	4	3	7	3	5	8	5	5	2	3	7	5	6	3	6	9	10	6	6	6	3	5	4	7	6	6	5	3
d1062	d1062.a1	d1062.a1.a1	ortho_SC10F4.05, coelicolor (SSPG_00216T0) SCO7632, conserved hypothetical protein 8460001:8460834 forward MW:30349	6	2	5	2	9	3	0	8	1	6	1	4	2	7	2	5	6	4	5	0	0	1	3	4	9	6	4	7	9	10	9	3	3	5	0	4	10	14	5	12	9	7	5	8	7	0
d1063	d1063.a1	d1063.a1.a1	ortho_SCD95A.21, coelicolor (SSPG_03404T0) SCO4288, putative phosphatase 4703577:4704449 forward MW:29813	4	6	4	5	7	3	4	8	10	8	6	9	4	7	2	3	7	6	2	3	3	6	6	9	5	6	3	6	5	5	4	3	4	4	3	6	4	3	5	6	8	6	6	6	1	3
d1064	d1064.a1	d1064.a1.a1	ortho_SCE6.29, coelicolor (SSPG_04646T0) SCO2892, putative secreted protein. 3145725:3147089 forward MW:47507	13	16	4	9	8	0	2	4	1	1	0	1	1	4	2	7	7	5	7	4	3	10	8	0	5	3	1	4	2	5	2	1	2	0	2	2	3	4	2	7	6	6	6	6	14	11
d1065	d1065.a1	d1065.a1.a1	ortho_SCH22A.10, coelicolor (SSPG_03929T0) SCO3732, putative DEAD-box RNA helicase 4105818:4107404 forward MW:55646	3	12	3	3	4	4	2	7	0	0	0	0	0	2	2	10	10	8	8	1	0	0	0	0	8	4	4	7	2	3	2	0	0	0	0	0	6	12	6	10	1	2	2	3	3	0
d1065	d1065.a2	d1065.a2.a1	ortho_SC10A5.25c, coelicolor (SSPG_01808T0) SCO5920, undefined product 6487772:6489268 reverse MW:52678	1	5	0	2	8	3	2	13	0	0	0	0	0	0	1	3	3	5	6	1	0	0	0	0	12	1	1	7	0	1	0	0	0	0	0	0	12	12	3	12	0	1	1	1	0	0
d1065	d1065.a3	d1065.a3.a1	SCD31.10, SCO4685, putative DEAD-box RNA helicase 5114146:5115567 forward MW:50329	1	1	0	2	2	2	2	3	0	0	0	0	0	0	1	2	2	2	3	1	0	0	0	0	7	0	1	3	0	2	0	0	0	0	0	0	6	6	2	6	0	1	1	1	0	0
d1065	d1065.a4	d1065.a4.a1	ortho_SCF34.23, coelicolor (SSPG_07096T0) SCO0504, putative DEAD-box RNA-helicase 537623:538942 forward MW:46347	1	0	0	2	0	2	2	1	0	0	0	0	0	0	1	2	2	2	2	1	0	0	1	0	2	0	0	0	1	2	0	0	0	0	0	0	2	3	1	2	0	1	3	2	0	0
d1065	d1065.a5	d1065.a5.a1	SSPG_02995T0 | SSPG_02995 | Streptomyces lividans TK24 DEAD-box RNA helicase (496 aa)	1	1	0	0	2	0	1	4	0	0	0	0	0	0	0	1	0	2	1	0	0	0	0	0	5	0	1	2	0	0	0	0	0	0	0	0	4	3	2	2	0	0	0	0	0	0
d1066	d1066.a1	d1066.a1.a1	SCE65.20c, SCO3484, putative secreted sugar-binding protein 3847684:3848994 reverse MW:46258	0	0	0	0	0	0	0	0	0	0	0	0	0	0	0	0	0	0	0	0	0	0	0	0	2	0	1	0	4	4	3	0	33	52	21	36	2	5	1	6	7	9	13	3	13	0
d1067	d1067.a1	d1067.a1.a1	ortho_2SC3B6.26, coelicolor (SSPG_02484T0) SCO5202, putative secreted protein 5659650:5660744 forward MW:38181	3	4	2	3	6	3	2	9	7	9	2	7	3	6	0	4	8	12	6	5	3	4	4	4	4	2	3	2	5	6	3	1	5	6	7	7	4	3	2	10	9	9	8	3	6	4
d1068	d1068.a1	d1068.a1.a1	ortho_SCI35.23, coelicolor (SSPG_05952T0) SCO1601, hypothetical protein SCI35.23 1712158:1712523 forward MW:12644	5	6	5	3	8	2	4	6	5	7	3	7	2	3	0	7	8	9	10	3	7	8	10	11	4	2	0	3	4	7	4	1	6	6	3	4	2	2	3	2	6	7	8	4	6	5
d1069	d1069.a1	d1069.a1.a1	ortho_SCH22A.26c, coelicolor (SSPG_03915T0) f40, SCO3748, cold shock protein 4118956:4119159 reverse MW:7189	8	8	0	9	2	0	3	5	2	2	0	2	0	5	0	9	7	9	7	0	0	4	5	3	5	0	0	5	7	10	7	0	8	10	5	13	4	3	3	6	7	7	9	9	12	0
d1070	d1070.a1	d1070.a1.a1	ortho_SCD84.04, coelicolor (SSPG_03551T0) SCO4137, hypothetical protein SCD84.04 4551890:4552510 forward MW:23229	7	4	2	3	6	2	2	6	5	7	0	6	4	4	2	8	6	6	6	2	0	8	7	6	4	1	1	5	6	8	4	0	7	12	5	7	5	6	1	6	8	8	8	9	7	0
d1071	d1071.a1	d1071.a1.a1	ortho_SC7A1.04, coelicolor (SSPG_02145T0) SCO5560, D-alanine-D-alanine ligase 6058385:6059554 forward MW:42273	11	12	4	7	3	2	0	3	3	4	0	3	7	11	0	11	6	8	8	0	0	2	3	2	10	4	2	8	9	5	10	4	0	1	1	1	8	8	7	10	8	7	5	7	2	3
d1072	d1072.a1	d1072.a1.a1	ortho_SCI51.28c, coelicolor (SSPG_05763T0) SCO1788, hypothetical protein 1911986:1913017 reverse MW:35155	7	4	2	6	3	1	1	7	3	6	0	5	3	6	1	7	7	6	7	0	3	7	7	7	7	3	2	5	7	7	7	2	6	5	5	4	7	10	3	6	7	7	6	10	5	3
d1073	d1073.a1	d1073.a1.a1	ortho_SCP8.12, lividans (SSPG_02539T0) SCO5149, putative protease 5595838:5597466 forward MW:53729	10	7	3	7	5	4	3	6	5	7	2	6	4	7	3	6	10	7	5	4	0	7	11	11	3	2	5	4	4	7	7	2	5	0	5	5	5	3	5	5	4	4	6	2	1	2
d1074	d1074.a1	d1074.a1.a1	ortho_2SCG4.05c, coelicolor (SSPG_06476T0) SCO1089, hypothetical protein 2SCG4.05c 1148368:1149771 reverse MW:52909	0	0	0	0	6	1	0	7	14	23	4	9	0	0	0	0	18	17	13	2	10	19	11	13	6	0	3	0	7	7	13	5	2	1	0	2	5	0	0	0	1	0	0	3	5	2
d1075	d1075.a1	d1075.a1.a1	ortho_SCC105.15, coelicolor (SSPG_04744T0) SCO2784, putative aceytltranferase 3038344:3038898 forward MW:20359	17	12	9	12	6	4	0	6	0	2	0	1	11	11	3	8	11	11	10	4	6	4	4	1	0	5	0	5	1	3	1	0	0	0	0	0	0	8	11	11	9	8	7	9	5	0
d1076	d1076.a1	d1076.a1.a1	ortho_SCE6.38, coelicolor (SSPG_04637T0) SCE19A.01, SCO2901, hypothetical protein 3154676:3155143 forward MW:16848	5	6	3	4	3	1	3	3	5	3	2	6	5	3	3	2	5	5	5	4	4	7	5	6	5	3	4	4	7	8	6	3	9	3	4	4	4	7	11	7	5	8	4	7	8	5
d1077	d1077.a1	d1077.a1.a1	ortho_SCE94.09, coelicolor (SSPG_04198T0) SCO3358, response regulator 3716925:3717629 forward MW:25382	5	7	3	7	6	2	0	9	11	10	0	7	3	9	0	7	9	12	4	0	4	9	6	6	5	2	1	3	5	4	5	2	7	3	2	4	5	7	5	5	5	7	6	2	4	4
d1078	d1078.a1	d1078.a1.a1	ortho_SCBAC28G1.07, coelicolor (SSPG_02608T0) actVA6, SCO5081, hypothetical protein 5522876:5523217 forward MW:12099	0	0	0	0	0	0	0	0	0	0	0	0	0	0	0	0	3	0	0	0	1	9	4	0	3	0	2	0	6	8	7	2	11	10	8	9	4	3	0	2	12	17	18	17	24	15
d1079	d1079.a1	d1079.a1.a1	ortho_SCM10.17c, coelicolor (SSPG_06667T0) SCO0929, hypothetical protein SCM10.17c 976453:977265 reverse MW:29585	9	7	5	7	10	3	6	11	4	4	0	3	5	5	2	2	9	7	7	4	7	10	6	2	6	5	1	5	7	4	6	2	1	1	2	0	5	8	4	8	6	8	4	7	6	0
d1080	d1080.a1	d1080.a1.a1	ortho_SC3F7.13, coelicolor (SSPG_01835T0) SCO5893, oxidoreductase 6456446:6457489 forward MW:37431	3	0	0	0	5	0	0	7	4	5	0	1	0	2	0	2	2	2	1	0	0	0	2	1	16	3	3	12	9	14	10	2	8	13	6	10	16	9	5	11	5	8	5	11	2	5
d1081	d1081.a1	d1081.a1.a1	ortho_SC2A6.14, coelicolor (SSPG_02854T0) SCO4829, putative oxidoreductase 5260320:5261852 forward MW:55946	9	12	6	7	5	1	1	8	7	3	0	4	7	4	1	9	7	11	5	3	0	2	1	4	8	5	2	7	6	6	4	1	4	2	2	2	7	14	10	12	6	6	2	4	2	2
d1082	d1082.a1	d1082.a1.a1	ortho_SC2H4.02, coelicolor (SSPG_01413T0) SCO6220, hypothetical protein SC2H4.02 6836057:6842608 forward MW:233391	8	7	1	5	7	1	0	11	4	5	0	7	6	6	0	8	8	7	7	0	0	2	8	11	9	2	0	4	7	9	7	0	5	4	5	4	9	3	1	7	3	8	5	4	7	5
d1083	d1083.a1	d1083.a1.a1	ortho_SCC24.15, coelicolor (SSPG_05090T0) SCO2444, putative fatty acid synthase 2622576:2624033 forward MW:50531	8	12	4	7	7	1	2	9	9	3	0	3	3	9	2	7	6	10	8	0	1	7	7	5	6	2	0	3	5	1	4	0	4	2	3	2	2	5	9	8	4	7	5	5	9	5
d1084	d1084.a1	d1084.a1.a1	ortho_SCD78.25, coelicolor (SSPG_03705T0) SCO3958, ABC transporter ATP-binding protein 4357846:4358757 forward MW:33276	5	7	1	2	2	2	0	2	1	0	0	0	0	2	1	4	3	0	2	0	1	4	0	0	11	2	2	6	20	12	13	3	19	16	12	13	9	6	6	7	5	7	4	5	4	5
d1085	d1085.a1	d1085.a1.a1	ortho_SC10F4.20, lividans (SSPG_00201T0) SCO7647, putative calcium binding protein 8474635:8475174 forward MW:19464	4	1	2	8	6	4	0	5	8	9	2	10	0	5	1	6	2	3	3	0	1	3	3	10	2	0	0	2	9	11	8	3	18	26	14	20	5	1	0	2	2	3	2	3	3	2
d1086	d1086.a1	d1086.a1.a1	ortho_SCJ1.23c, coelicolor (SSPG_07434T0) SCO0174, putative DNA-binding protein 164023:164994 reverse MW:34148	3	0	0	0	5	0	0	2	6	8	0	7	0	1	0	0	10	14	11	0	3	16	12	8	0	0	0	0	1	5	5	2	0	0	0	0	0	5	0	10	20	9	18	10	14	8
d1087	d1087.a1	d1087.a1.a1	ortho_SCC123.14c., coelicolor (SSPG_04955T0) SCO2576, putative phosphoglycerate mutase. 2782944:2783615 reverse MW:24095	7	9	3	6	7	4	1	4	2	5	0	4	3	4	1	6	10	9	3	1	2	7	7	5	5	1	2	4	6	6	4	1	6	4	4	5	3	7	4	5	7	7	11	6	9	4
d1088	d1088.a1	d1088.a1.a1	ortho_SC4H2.04c, coelicolor (SSPG_01948T0) SCO5783, hypothetical protein SC4H2.04c 6320691:6321176 reverse MW:17099	0	1	3	2	3	2	3	4	5	11	6	11	1	2	0	3	5	6	6	3	4	4	5	8	5	6	5	3	10	9	11	4	7	11	7	7	9	6	1	5	4	7	7	3	1	0
d1089	d1089.a1	d1089.a1.a1	ortho_SCC54.24c, coelicolor (SSPG_05583T0) SCO1964, putative export associated protein 2102200:2104215 reverse MW:70223	10	5	3	3	7	0	0	6	3	7	0	6	4	6	3	5	6	3	7	0	1	5	7	5	11	1	0	6	11	7	8	0	3	8	5	4	10	3	8	6	7	6	6	4	3	3
d1090	d1090.a1	d1090.a1.a1	ortho_SCD8A.11c, coelicolor (SSPG_03455T0) SCO4238, putative guanyltransferase 4643726:4644463 reverse MW:26784	17	9	4	8	6	3	0	8	5	7	1	6	5	9	3	8	10	8	7	2	3	6	6	9	5	1	2	1	5	7	1	2	1	1	3	2	10	7	1	8	4	6	4	3	3	0
d1091	d1091.a1	d1091.a1.a1	ortho_SCD8A.04c, coelicolor (SSPG_03463T0) SCO4231, putative lipoprotein 4635316:4636041 reverse MW:23485	5	4	5	5	6	3	5	6	6	3	3	7	4	7	3	6	6	5	6	2	4	6	4	6	3	2	1	6	5	10	7	0	7	7	9	6	4	4	5	6	6	4	6	4	4	2
d1092	d1092.a1	d1092.a1.a1	ortho_2SCG58.12, coelicolor (SSPG_06354T0) SCO1212, putative ligase 1283300:1284538 forward MW:43464	14	8	1	8	4	1	2	11	6	4	3	5	3	6	2	7	6	5	7	0	4	7	5	8	8	2	3	8	6	2	7	0	3	3	3	2	6	7	3	6	5	4	7	6	3	3
d1093	d1093.a1	d1093.a1.a1	ortho_SC2G5.16, lividans (SSPG_01436T0) SCO6195, putative acetyl-coenzyme A synthetase 6804196:6805872 forward MW:61462	12	6	1	8	4	0	0	8	4	7	0	4	0	5	0	4	3	3	3	0	0	5	3	8	7	6	1	6	6	7	13	2	8	8	6	9	8	8	6	11	7	3	2	3	5	2
d1094	d1094.a1	d1094.a1.a1	ortho_SC10F4.27, coelicolor (SSPG_00194T0) SCO7654, putative oxidoreductase 8481163:8482020 forward MW:29927	7	3	2	7	7	0	1	12	9	7	0	5	2	3	0	4	4	7	8	0	3	5	6	5	6	2	0	3	5	6	6	4	9	9	7	10	5	4	2	7	3	2	6	4	8	5
d1095	d1095.a1	d1095.a1.a1	ortho_SCAH10.11c, coelicolor (SSPG_01387T0) SCO6246, putative transcriptional regulator 6868657:6869469 reverse MW:28391	7	6	3	10	6	1	2	7	4	9	1	6	4	7	2	6	9	6	10	1	3	8	4	6	3	2	2	1	4	9	6	2	9	0	1	4	4	6	4	10	6	6	4	7	4	2
d1096	d1096.a1	d1096.a1.a1	ortho_2SCK8.32c, coelicolor (SSPG_02778T0) afsQ2, SCO4906, sensor protein 5337920:5339527 reverse MW:57393	6	5	4	3	6	0	0	6	7	9	2	7	0	3	0	5	7	8	8	1	1	9	12	9	5	0	1	4	3	5	8	0	9	7	6	8	7	0	1	6	9	3	9	8	2	3
d1097	d1097.a1	d1097.a1.a1	ortho_SC2A11.10, coelicolor (SSPG_02233T0) SCO5476, oligopeptide transport integral membrane protein 5962095:5963102 forward MW:35744	5	4	5	8	8	7	5	6	5	3	2	5	5	5	5	7	4	5	4	5	1	2	2	8	7	6	8	4	4	3	9	4	6	7	4	2	9	4	4	3	3	4	3	5	5	3
d1098	d1098.a1	d1098.a1.a1	ortho_SCE87.02c, coelicolor (SSPG_04388T0) SCO3151, hypothetical protein SCE87.02c 3452315:3453205 reverse MW:31381	6	8	2	3	7	0	3	4	3	6	1	5	1	3	2	4	7	11	5	3	2	9	7	4	5	2	2	3	8	11	6	2	4	6	6	4	4	4	5	6	10	8	5	7	7	3
d1099	d1099.a1	d1099.a1.a1	ortho_2SC3B6.16c, coelicolor (SSPG_02495T0) SCO5192, hypothetical protein 5648569:5649978 reverse MW:51306	9	4	0	3	4	0	0	8	8	10	3	9	0	5	0	3	6	6	7	0	0	8	5	7	4	4	0	2	4	5	5	0	9	6	8	8	6	6	0	10	11	6	8	3	7	7
d1100	d1100.a1	d1100.a1.a1	ortho_SC5H1.23, coelicolor (SSPG_00578T0) SCO7269, hypothetical protein 8078532:8079047 reverse MW:18776	6	5	2	7	6	1	0	7	4	9	1	5	2	6	0	5	2	3	8	1	1	2	3	7	5	1	1	4	9	8	8	2	6	7	5	6	5	7	2	6	7	10	8	5	7	5
d1101	d1101.a1	d1101.a1.a1	ortho_SC6E10.21c, coelicolor (SSPG_05416T0) SCO2127, hypothetical protein 2286991:2287566 reverse MW:20130	1	6	0	1	4	0	0	2	5	9	2	8	0	4	0	2	5	1	7	0	1	6	7	12	3	0	0	0	8	9	10	1	13	17	18	18	5	6	2	8	6	5	5	4	4	0
d1102	d1102.a1	d1102.a1.a1	SC6G9.04c, SCO5329, hypothetical protein 5798773:5800470 forward MW:64473	0	0	0	0	0	0	0	0	0	0	0	0	0	0	0	0	0	0	0	0	0	0	0	0	11	5	5	11	15	15	15	8	9	12	12	11	15	8	7	13	7	7	11	9	7	6
d1103	d1103.a1	d1103.a1.a1	ortho_SCC57A.35c, lividans (SSPG_04764T0) SCO2764, putative lipoprotein. 3014808:3015818 reverse MW:35637	10	7	5	8	14	4	2	8	5	9	4	9	5	10	1	12	13	9	12	1	1	10	15	8	1	0	0	0	2	3	2	0	4	3	2	1	3	7	3	1	0	0	2	2	2	3
d1104	d1104.a1	d1104.a1.a1	ortho_ptsH, coelicolor (SSPG_01888T0) SCO5841, phosphocarrier protein hpr 6394045:6394326 reverse MW:9390	10	13	4	4	5	3	2	5	3	6	3	5	7	6	6	7	7	4	2	3	5	6	6	1	2	3	3	3	1	4	3	2	4	3	3	3	3	6	6	9	6	5	6	4	6	7
d1105	d1105.a1	d1105.a1.a1	ortho_2SCD60.15, lividans (SSPG_03634T0) SCO4049, putative antibiotic binding protein 4440626:4442974 forward MW:82737	6	8	2	4	3	1	0	4	8	10	1	5	3	3	1	0	4	5	6	0	3	6	9	5	3	4	0	0	5	9	10	1	5	8	6	7	0	4	3	6	6	6	10	13	9	3
d1106	d1106.a1	d1106.a1.a1	ortho_SC1E6.19c, lividans (SSPG_01174T0) SCO6510, hypothetical protein SC1E6.19c 7199504:7200325 reverse MW:30266	1	1	0	1	6	3	3	3	3	8	3	6	1	5	0	3	9	9	8	1	9	18	15	5	3	0	0	1	4	3	4	0	2	1	1	2	3	9	3	3	12	14	12	10	8	4
d1107	d1107.a1	d1107.a1.a1	ortho_SCBAC1A6.22c, coelicolor (SSPG_01528T0) cysD, SCO6098, sulfate adenylyltransferase subunit 2 6698424:6699362 reverse MW:35470	7	7	2	8	8	2	2	9	6	3	2	4	3	6	5	13	5	4	5	2	0	8	5	4	5	0	2	4	0	0	3	0	0	0	0	0	4	8	9	10	7	10	15	15	3	4
d1108	d1108.a1	d1108.a1.a1	ortho_SCD6.06c, coelicolor (SSPG_03272T0) SCO4428, putative secreted protein 4846351:4847874 reverse MW:54155	14	13	6	12	14	5	7	17	12	10	2	11	5	7	5	12	7	3	2	1	1	5	5	8	3	1	0	3	2	2	4	1	2	0	0	2	5	5	2	8	0	2	1	0	0	0
d1109	d1109.a1	d1109.a1.a1	ortho_SC8D9.03, lividans (SSPG_02218T0) SCO5491, undefined product 5976342:5976890 forward MW:19689	6	6	5	2	3	1	3	2	5	5	1	3	6	7	0	3	6	2	6	6	4	4	3	4	6	3	2	6	7	8	4	0	8	9	6	9	5	3	5	5	8	5	5	8	3	5
d1110	d1110.a1	d1110.a1.a1	ortho_cobI, lividans (SSPG_05695T0) SCO1853, precorrin-2 C20-methyltransferase (EC 2.1.1.130) 1986075:1986806 forward MW:25101	7	5	6	9	7	2	5	8	3	8	1	5	7	6	3	6	3	12	7	4	6	6	6	4	5	5	1	6	3	5	3	3	1	1	2	2	7	8	6	7	6	4	6	7	0	2
d1111	d1111.a1	d1111.a1.a1	ortho_SC4A7.14, coelicolor (SSPG_05148T0) SCO2386, hypothetical protein SC4A7.14 2558045:2559250 forward MW:42710	8	7	2	4	6	0	0	6	8	12	0	12	0	7	0	6	6	11	6	0	3	11	15	10	3	0	0	1	4	4	5	0	2	0	3	0	2	5	5	6	8	8	9	5	3	2
d1112	d1112.a1	d1112.a1.a1	ortho_SCH69.10c, coelicolor (SSPG_03815T0) SCO3840, hypothetical protein 4222902:4223717 reverse MW:30856	4	8	1	8	6	0	0	9	6	5	0	5	4	7	0	11	7	7	9	0	1	8	6	7	4	1	0	5	6	3	5	0	6	3	3	6	7	5	4	6	9	7	4	6	5	5
d1113	d1113.a1	d1113.a1.a1	ortho_SCD16A.15c, coelicolor (SSPG_03096T0) nuoG, SCO4568, nuoG, NADH dehydrogenase subunit 4985482:4988013 forward MW:88862	3	0	0	0	3	1	0	8	7	7	1	3	0	0	0	0	0	0	0	0	0	0	0	4	4	0	2	0	11	15	18	5	24	31	28	32	4	1	0	3	2	2	0	1	0	1
d1114	d1114.a1	d1114.a1.a1	SSPG_02003T0 | SSPG_02003 | Streptomyces lividans TK24 FtsK/SpoIIIE family protein (1326 aa)	8	10	1	11	11	0	0	7	5	9	0	4	3	11	1	13	14	9	10	1	3	10	8	5	0	0	0	0	0	0	0	0	0	0	0	0	0	0	0	0	5	2	0	0	0	0
d1114	d1114.a2	d1114.a2.a1	SC3C3.20c, SCO5734, ATP/GTP binding protein 6253407:6257372 reverse MW:143500	0	1	0	0	2	0	0	1	0	0	0	0	0	0	0	0	3	3	0	0	1	2	0	0	5	0	0	0	4	3	1	0	2	0	0	0	0	3	0	7	10	4	10	3	4	0
d1115	d1115.a1	d1115.a1.a1	ortho_SCH17.12, coelicolor (SSPG_04079T0) SCO3578, putative ion-transporting ATPase 3955970:3957415 forward MW:50942	7	5	3	5	7	6	0	13	15	7	0	12	4	3	0	2	9	4	7	1	4	19	6	8	5	2	0	3	0	2	3	0	3	6	4	4	1	1	5	5	6	9	5	9	1	4
d1116	d1116.a1	d1116.a1.a1	ortho_SCL2.08c, coelicolor (SSPG_06038T0) ruvB, SCO1518, holliday junction DNA helicase 1623636:1624709 reverse MW:37941	5	9	1	3	8	3	2	10	8	11	2	3	3	3	0	8	7	6	7	2	1	5	6	4	10	4	2	3	5	7	7	3	6	1	2	3	6	3	4	6	6	4	6	5	4	3
d1117	d1117.a1	d1117.a1.a1	ortho_SCC8A.20c, coelicolor (SSPG_05170T0) SCO2362, hypothetical protein 2529534:2532053 reverse MW:89553	11	12	7	5	6	0	0	7	0	3	1	3	8	10	2	12	5	6	3	3	3	7	2	5	8	2	0	2	2	3	3	1	2	3	0	3	6	10	5	12	3	8	6	10	3	2
d1118	d1118.a1	d1118.a1.a1	ortho_SC6D10.10, coelicolor (SSPG_04861T0) SCO2667, hypothetical protein SC6D10.10 2901888:2903336 forward MW:49062	7	3	1	6	4	1	0	5	6	7	0	6	0	6	2	5	4	6	5	1	2	5	7	7	7	1	0	5	7	8	8	0	8	5	8	9	7	3	3	11	7	8	6	7	2	0
d1119	d1119.a1	d1119.a1.a1	ortho_SCH69.11c, lividans (SSPG_03814T0) SCO3841, hypothetical protein 4223857:4225386 reverse MW:53084	4	4	5	6	9	3	0	5	6	2	3	6	1	7	2	4	5	7	8	0	4	5	9	3	3	2	2	5	4	5	5	0	4	2	5	4	6	4	3	7	7	8	8	9	6	2
d1120	d1120.a1	d1120.a1.a1	ortho_StBAC16H6.33c, coelicolor (SSPG_01631T0) murA2, SCBAC1C11.01c, SCO5998, putative bifunctional protein (fragment) 6573186:6574715 reverse MW:56455	13	10	6	9	4	0	0	5	4	2	0	2	7	7	1	7	9	6	6	0	3	3	4	4	8	1	1	4	10	6	6	2	1	2	4	1	8	9	4	8	7	7	5	9	2	1
d1121	d1121.a1	d1121.a1.a1	ortho_SC2H4.07c, lividans (SSPG_01408T0) SCO6225, putative secreted protein 6845987:6847252 reverse MW:44175	12	14	3	8	6	0	0	7	9	8	0	9	3	5	0	6	6	6	5	1	2	6	5	6	13	4	0	5	4	4	3	0	3	5	3	6	12	7	2	7	3	2	6	3	2	0
d1122	d1122.a1	d1122.a1.a1	ortho_SCK7.12, coelicolor (SSPG_02649T0) SCO5039, putative penicillin-binding protein 5475025:5477175 forward MW:76861	8	14	8	4	4	0	0	5	6	7	2	4	2	6	1	5	6	6	5	0	0	7	3	3	7	2	0	5	5	3	6	0	4	4	4	3	7	5	3	7	7	10	6	5	8	7
d1123	d1123.a1	d1123.a1.a1	ortho_SCE68.05c, coelicolor (SSPG_04251T0) SCO3307, hypothetical protein 3658634:3659536 reverse MW:33068	12	10	0	7	8	0	0	7	2	6	0	7	3	4	0	7	4	5	4	0	1	6	0	10	4	3	3	2	5	8	8	2	5	7	5	7	8	7	5	11	5	4	7	7	1	3
d1124	d1124.a1	d1124.a1.a1	ortho_SCC123.15c, coelicolor (SSPG_04954T0) SCO2577, hypothetical protein SCC123.15c. 2783612:2784058 reverse MW:16729	10	6	4	6	5	3	1	6	5	4	2	6	6	5	2	6	6	5	5	1	1	5	6	6	3	2	2	6	6	8	5	2	4	6	4	6	5	8	5	7	6	6	6	6	2	2
d1125	d1125.a1	d1125.a1.a1	ortho_2SCK31.35, coelicolor (SSPG_02713T0) SCO4975, conserved hypothetical protein 5411701:5413761 forward MW:73897	8	5	2	4	6	3	2	6	8	6	3	6	4	7	3	7	7	7	6	2	3	8	6	5	2	4	1	5	4	4	6	2	3	3	3	2	4	5	5	8	6	5	6	5	5	3
d1126	d1126.a1	d1126.a1.a1	ortho_SCH17.09c, coelicolor (SSPG_04082T0) SCO3575, hypothetical protein 3954218:3954685 reverse MW:15672	6	6	2	3	0	1	1	9	5	6	2	1	2	2	2	3	3	5	2	3	2	7	6	2	4	6	1	5	5	4	1	0	12	9	8	11	1	3	3	3	4	6	3	11	7	20
d1127	d1127.a1	d1127.a1.a1	ortho_SCD65.14, lividans (SSPG_03197T0) SCO4471, putative secreted protein 4889160:4890458 forward MW:47005	10	3	0	3	2	3	2	3	0	2	1	2	3	5	2	5	2	5	3	4	2	4	2	2	3	2	0	4	4	8	8	3	3	4	6	3	6	4	4	8	11	7	10	10	16	10
d1128	d1128.a1	d1128.a1.a1	ortho_SC2H12.17, lividans (SSPG_00631T0) SCO7218, putative iron transport lipoprotein. 8022130:8023167 forward MW:37271	7	4	5	9	7	0	0	8	9	7	3	5	6	9	5	9	9	11	10	0	6	12	13	6	6	0	2	2	0	3	3	0	2	0	0	2	5	7	5	7	5	5	6	0	0	0
d1129	d1129.a1	d1129.a1.a1	ortho_SCG20A.19c, coelicolor (SSPG_06525T0) SCO1039, putative ROK family regulatory protein 1095280:1096518 reverse MW:41832	7	3	0	5	7	3	0	10	9	10	4	8	2	4	0	4	7	4	7	1	3	5	3	9	5	2	2	3	5	7	6	5	4	5	5	7	5	2	7	6	7	5	6	6	1	0
d1130	d1130.a1	d1130.a1.a1	ortho_SCP8.33c, coelicolor (SSPG_02519T0) SCO5170, putative tetR-family transcriptional regulator 5617213:5617854 reverse MW:23340	9	9	1	9	7	0	0	10	8	8	0	8	2	6	0	7	7	8	4	0	0	6	4	8	7	0	0	2	6	7	5	0	4	3	4	3	9	6	1	4	4	6	6	6	7	5
d1131	d1131.a1	d1131.a1.a1	ortho_2SCG58.13, coelicolor (SSPG_06353T0) SCO1213, hypothetical protein 1284562:1285290 forward MW:26186	12	7	5	6	5	4	2	7	4	5	2	3	3	3	1	5	6	5	7	1	1	6	4	6	6	2	2	8	6	3	7	2	3	3	3	3	6	5	5	7	7	5	4	3	7	4
d1132	d1132.a1	d1132.a1.a1	ortho_2SCK31.15c, coelicolor (SSPG_02732T0) SCO4955, hypothetical protein 5390664:5391851 reverse MW:41799	12	6	0	3	4	2	2	5	1	1	0	6	4	6	1	7	4	6	6	2	2	0	4	5	2	1	0	1	7	5	1	1	3	4	7	3	3	0	2	3	4	8	3	5	11	13
d1132	d1132.a2	d1132.a2.a1	ortho_SCH35.49c, coelicolor (SSPG_03985T0) SCO3675, hypothetical protein 4058104:4059336 forward MW:43890	3	2	1	0	0	0	0	1	0	0	0	1	0	0	0	0	0	2	0	0	0	2	0	0	2	0	0	2	2	2	1	0	0	0	0	0	1	0	0	1	0	3	4	0	0	0
d1133	d1133.a1	d1133.a1.a1	ortho_hisC, coelicolor (SSPG_05490T0) SC4G6.22c, SCO2053, histidinol-phosphate aminotransferase 2200129:2201238 reverse MW:40355	9	8	1	3	8	0	2	7	10	10	1	9	3	7	1	6	7	8	6	0	2	13	7	5	5	0	0	3	5	5	6	1	3	3	2	2	8	4	3	5	7	4	4	10	5	0
d1134	d1134.a1	d1134.a1.a1	ortho_SCBAC1A6.02c, coelicolor (SSPG_01548T0) SCO6078, putative alpha amylase 6672199:6673944 reverse MW:63920	5	5	0	3	5	1	0	8	4	5	0	4	0	2	0	6	1	1	3	0	0	6	3	6	10	1	0	7	6	8	11	2	10	15	10	12	8	7	5	8	4	4	5	6	8	4
d1135	d1135.a1	d1135.a1.a1	ortho_SCE8.11c, lividans (SSPG_04322T0) SCO3218, putative small conserved hypothetical protein 3531249:3531464 reverse MW:7972	4	1	2	2	1	0	0	2	0	0	0	0	1	2	0	3	0	3	2	0	0	0	0	1	3	2	3	2	5	4	5	1	5	3	3	5	6	4	4	5	4	6	6	5	4	7
d1135	d1135.a2	d1135.a2.a1	ortho_SCF34.08c, coelicolor (SSPG_07112T0) SCO0489, hypothetical protein 510823:511035 reverse MW:7757	2	4	2	2	2	2	2	2	3	2	2	3	2	1	0	1	2	2	2	0	1	2	2	2	1	2	0	1	1	2	2	1	2	3	3	4	2	2	1	2	2	1	3	3	2	4
d1136	d1136.a1	d1136.a1.a1	ortho_SCC57A.25, coelicolor (SSPG_04774T0) SCO2754, hypothetical protein SCC57A.25. 3001125:3001931 forward MW:28289	6	7	3	6	5	1	0	6	7	4	1	8	2	5	0	3	5	6	5	0	2	7	5	6	8	5	0	8	8	8	6	1	5	7	2	5	10	4	3	6	5	4	5	4	4	4
d1137	d1137.a1	d1137.a1.a1	ortho_SC2A6.11, coelicolor (SSPG_02857T0) SCO4826, putative membrane protein 5255657:5257153 forward MW:49534	4	4	2	8	3	0	0	4	6	7	0	5	3	3	1	4	5	5	6	0	1	4	7	3	4	2	6	3	6	5	8	3	7	5	4	4	7	7	3	7	5	6	5	13	6	9
d1138	d1138.a1	d1138.a1.a1	ortho_SC9B1.09, coelicolor (SSPG_01565T0) SCO6062, putative ABC transporter ATP-binding subunit 6654298:6655458 forward MW:40841	7	14	3	9	7	4	2	6	6	5	0	5	2	4	2	4	6	5	3	2	3	3	8	5	8	3	1	2	5	6	5	1	2	4	3	4	9	3	5	11	5	3	7	5	5	0
d1139	d1139.a1	d1139.a1.a1	ortho_SCC8A.06, coelicolor (SSPG_05184T0) SCO2348, hypothetical protein 2517893:2518537 forward MW:23319	18	17	4	16	7	1	3	11	4	1	0	3	3	16	4	17	3	5	5	2	0	0	4	3	4	3	1	3	3	3	0	1	0	3	0	0	2	14	5	8	4	4	2	5	3	0
d1140	d1140.a1	d1140.a1.a1	ortho_SCH69.13, coelicolor (SSPG_03812T0) SCO3843, hypothetical protein 4227373:4228245 forward MW:30823	5	7	5	6	7	2	0	8	6	5	0	4	3	9	1	6	6	9	10	0	2	5	8	6	9	0	2	1	3	4	7	1	5	4	4	4	8	5	3	6	5	3	8	3	3	4
d1141	d1141.a1	d1141.a1.a1	ortho_SCF55.16c, lividans (SSPG_07006T0) SCO0592, hypothetical protein SCF55.16c 633986:634708 reverse MW:24995	4	2	0	2	8	1	2	8	12	9	2	11	1	2	0	1	3	6	3	2	0	2	3	13	3	3	2	11	8	8	8	3	8	10	7	5	2	5	8	5	6	2	3	3	2	4
d1142	d1142.a1	d1142.a1.a1	ortho_2SCI34.12c, coelicolor (SSPG_05794T0) SCO1759, putative transferase 1880373:1881035 reverse MW:23180	5	5	1	6	5	5	4	10	12	9	1	8	3	6	1	9	9	9	9	2	4	12	9	9	4	2	0	2	4	2	5	0	0	0	0	0	5	5	5	4	5	7	3	7	2	0
d1143	d1143.a1	d1143.a1.a1	ortho_SCK20.16, lividans (SSPG_02808T0) 2SCK8.01, SCO4875, putative sugar transferase (fragment) 5306623:5307573 forward MW:35443	18	19	9	15	10	2	0	8	1	1	0	1	5	11	1	15	6	4	3	1	0	4	2	1	5	1	1	3	7	7	5	1	1	2	0	1	7	5	5	6	6	3	3	5	1	5
d1144	d1144.a1	d1144.a1.a1	ortho_SCC42.09, coelicolor (SSPG_05106T0) SCO2428, putative phosphate binding protein 2602879:2604447 forward MW:55400	3	5	0	4	7	1	1	8	8	8	0	9	7	4	2	9	4	5	7	2	0	5	5	14	5	0	0	4	6	9	10	1	6	3	4	0	10	8	3	5	5	5	7	9	0	0
d1145	d1145.a1	d1145.a1.a1	ortho_SCE68.23c, coelicolor (SSPG_04234T0) SCO3325, hypothetical protein 3677514:3678581 reverse MW:38494	10	11	4	5	8	0	2	9	6	8	0	7	2	3	0	6	8	5	4	0	1	11	9	3	5	0	0	3	4	6	3	0	4	4	1	5	3	5	2	10	7	6	4	5	6	5
d1146	d1146.a1	d1146.a1.a1	ortho_SCC77.06, coelicolor (SSPG_04992T0) SCO2539, Era-like GTP-binding protein. 2736597:2737559 forward MW:35042	9	9	2	4	8	0	0	10	8	7	0	3	2	6	0	8	7	8	11	0	2	11	9	5	6	0	0	4	3	5	4	0	1	3	2	3	4	3	3	4	5	7	8	6	7	2
d1147	d1147.a1	d1147.a1.a1	ortho_SCE63.04, coelicolor (SSPG_04309T0) SCO3229, putative 4-hydroxyphenylpyruvic acid dioxygenase 3541950:3543065 reverse MW:40166	4	2	5	3	0	0	0	3	0	0	0	0	0	3	1	6	0	0	0	0	0	0	0	0	15	2	6	10	11	11	5	2	8	6	3	4	19	6	5	7	7	12	10	18	6	6
d1148	d1148.a1	d1148.a1.a1	ortho_SCF62.12, coelicolor (SSPG_07214T0) SCO0386, putative amidotransferase 403034:404968 forward MW:71316	1	4	0	2	13	2	4	16	12	14	3	8	0	1	0	0	5	6	5	0	1	6	3	6	4	0	0	0	8	11	9	3	9	13	8	9	4	2	0	2	4	7	2	2	2	0
d1149	d1149.a1	d1149.a1.a1	ortho_SC5F7.26, coelicolor (SSPG_05369T0) SCO2175, putative nicotinate-nucleotide-dimethylbenzimidazole phosphoribosyltransferase 2338274:2339347 forward MW:36951	8	8	3	3	3	1	2	6	3	5	0	8	2	2	0	6	6	5	3	0	0	7	6	4	7	1	0	4	11	9	5	0	10	11	4	9	7	7	4	9	5	3	4	5	0	4
d1150	d1150.a1	d1150.a1.a1	ortho_StBAC16H6.11, coelicolor (SSPG_01753T0) arcB, SCO5976, ornithine carbamoyltransferase ArcB 6550399:6551406 forward MW:36701	8	6	4	3	7	2	2	7	6	5	3	7	6	8	4	7	5	5	5	3	2	6	6	6	2	3	3	3	4	4	5	3	3	2	2	3	4	4	4	8	7	5	7	5	4	2
d1151	d1151.a1	d1151.a1.a1	ortho_hprT, coelicolor (SSPG_04149T0) SCE9.12c, SCO3405, putative hypoxanthine phosphoribosyltransferase 3770328:3770891 reverse MW:20181	5	7	4	3	4	3	3	6	3	8	3	8	3	5	3	5	5	8	7	4	5	7	6	5	6	5	4	6	4	3	3	2	3	4	3	5	3	4	3	3	6	9	4	3	3	4
d1152	d1152.a1	d1152.a1.a1	ortho_SC9C5.05c, coelicolor (SSPG_06074T0) pyrF, SCO1481, orotidine 5'-phosphate decarboxylase 1582059:1582895 reverse MW:28790	5	6	2	7	8	3	2	6	4	5	1	5	5	4	2	7	8	8	6	3	0	10	7	3	7	2	1	4	4	4	7	0	5	3	0	5	6	5	6	5	5	6	6	7	7	0
d1153	d1153.a1	d1153.a1.a1	ortho_SC7H2.15c, lividans (SSPG_05544T0) SCO2001, hypothetical protein 2138930:2140723 reverse MW:61367	10	10	5	5	3	0	4	6	3	2	2	2	5	3	4	6	6	3	3	3	3	5	6	3	4	2	1	4	8	2	6	3	6	4	5	7	6	3	4	7	6	7	3	6	6	5
d1154	d1154.a1	d1154.a1.a1	ortho_SCD19.12, coelicolor (SSPG_03342T0) SCO4357, putative integral membrane protein 4771194:4772240 forward MW:36359	7	6	4	3	7	5	4	4	6	2	1	5	5	7	3	7	6	5	6	4	6	5	4	3	5	3	5	6	6	5	3	3	4	3	2	4	2	6	6	5	3	4	5	4	5	1
d1155	d1155.a1	d1155.a1.a1	ortho_SCL24.15c, coelicolor (SSPG_05974T0) argJ, SCO1579, glutamate N-acetyltransferase (fragment) 1689285:1690436 reverse MW:39480	10	3	2	3	6	2	1	7	3	5	1	6	2	7	0	5	4	5	5	0	3	6	6	7	3	3	0	5	4	2	4	0	3	5	4	2	5	7	6	7	6	9	6	6	7	7
d1156	d1156.a1	d1156.a1.a1	ortho_SCD6.01, coelicolor (SSPG_03278T0) SC6F11.21, afsK, SCO4423, serine/threonine protein kinase (fragment) 4839303:4841702 forward MW:83756	9	9	0	4	7	2	2	7	2	6	0	5	3	4	0	4	9	7	2	0	0	6	4	4	7	3	1	3	5	10	8	2	4	0	1	3	13	10	3	4	8	7	7	4	4	3
d1156	d1156.a2	d1156.a2.a1	SSPG_03277T0 | SSPG_03277 | Streptomyces lividans TK24 serine/threonine-protein kinase afsK (452 aa)	5	4	0	2	5	2	1	4	2	4	0	4	2	3	0	2	4	4	1	0	0	4	2	3	5	2	1	3	3	6	6	2	2	0	1	1	6	7	2	1	5	4	4	3	3	1
d1157	d1157.a1	d1157.a1.a1	ortho_SCH5.11c, coelicolor (SSPG_04108T0) SCO3548, putative anti-sigma factor 3923709:3924140 reverse MW:14958	3	4	4	6	5	3	4	7	4	7	4	8	6	4	1	6	5	6	8	1	1	7	6	7	5	5	1	2	5	6	5	0	6	7	3	5	7	8	4	1	6	3	5	7	0	0
d1158	d1158.a1	d1158.a1.a1	ortho_trpE3, lividans (SSPG_05501T0) SC4G6.12c, SCO2043, putative anthranilate synthase component I 2192224:2193732 reverse MW:54164	10	11	5	5	8	0	0	10	4	5	0	2	0	3	2	8	5	6	2	0	2	5	5	2	7	3	2	6	4	6	7	1	3	2	3	3	7	7	3	9	7	8	8	6	2	4
d1159	d1159.a1	d1159.a1.a1	ortho_SC6G3.03, coelicolor (SSPG_01014T0) SCO6687, hypothetical protein 7428452:7433488 forward MW:181534	3	6	2	5	2	0	0	10	0	0	0	0	0	4	0	3	0	4	0	0	0	0	0	0	25	2	6	10	15	9	8	3	3	3	0	0	21	3	2	10	9	9	9	6	8	2
d1160	d1160.a1	d1160.a1.a1	ortho_SC9C5.34, coelicolor (SSPG_06045T0) SCO1510, putative peptidyl-prolyl cis-trans isomerase 1614331:1615164 forward MW:29454	3	6	4	3	4	2	3	9	5	5	1	5	3	6	0	4	4	6	4	3	4	5	5	7	7	2	1	4	3	8	4	0	6	4	2	6	4	8	6	8	5	7	4	3	7	0
d1161	d1161.a1	d1161.a1.a1	ortho_SCE68.22, coelicolor (SSPG_04235T0) SCO3324, hypothetical protein 3676213:3677472 forward MW:42807	7	9	0	9	5	0	0	9	6	4	0	6	1	5	0	5	3	4	5	1	2	8	1	7	5	3	1	5	7	7	8	1	9	9	5	11	11	4	1	4	3	2	4	6	3	2
d1162	d1162.a1	d1162.a1.a1	ortho_SCD35.21c, coelicolor (SSPG_03146T0) SCO4514, putative integral membrane protein 4936346:4936924 reverse MW:21426	7	6	2	6	8	0	1	10	7	6	6	6	4	4	2	5	2	3	4	0	5	8	4	8	6	4	1	4	3	6	9	4	4	8	6	7	3	4	4	3	3	3	6	3	0	2
d1163	d1163.a1	d1163.a1.a1	SC4A9.05, SCO6828, putative secreted protein. 7599249:7600730 forward MW:51359	0	0	0	0	0	0	0	0	0	0	0	0	0	0	0	0	0	0	0	0	0	0	0	0	11	8	5	6	16	18	19	4	8	11	9	8	21	11	10	14	6	5	5	6	4	1
d1164	d1164.a1	d1164.a1.a1	ortho_bldB, lividans (SSPG_02001T0) SCO5723, BldB 6243938:6244234 reverse MW:10900	5	5	1	3	4	1	2	5	5	3	2	4	2	3	2	3	5	2	3	1	1	2	5	5	4	2	4	6	10	9	6	6	6	6	6	6	6	6	2	4	8	4	7	8	4	6
d1165	d1165.a1	d1165.a1.a1	ortho_SCH69.26c, coelicolor (SSPG_03799T0) SCO3856, putative peptidyl-prolyl cis-trans isomerase 4240849:4241382 reverse MW:19386	6	8	1	6	7	2	1	8	4	7	1	9	1	5	1	6	6	6	4	1	0	4	7	8	5	1	2	4	3	3	6	1	5	6	5	10	6	8	3	6	4	5	6	5	2	1
d1166	d1166.a1	d1166.a1.a1	ortho_SC6D10.09, lividans (SSPG_04862T0) SCO2666, putative protein kinase 2899173:2901884 forward MW:94155	5	5	7	7	5	5	0	5	17	7	3	7	1	2	0	4	4	5	4	0	1	4	8	8	5	0	0	4	8	7	8	1	12	8	7	7	3	1	1	4	2	0	3	4	3	2
d1167	d1167.a1	d1167.a1.a1	ortho_SCE68.31c, coelicolor (SSPG_04227T0) SCO3333, putative hydrolase 3684693:3685340 reverse MW:23496	6	11	7	10	10	2	1	6	6	7	0	3	4	7	3	10	7	6	3	2	3	3	2	1	4	2	2	7	4	4	4	3	2	4	3	4	3	7	4	7	3	3	3	3	4	4
d1168	d1168.a1	d1168.a1.a1	SSPG_06608T0 | SSPG_06608 | Streptomyces lividans TK24 transcriptional regulator (917 aa)	6	7	0	6	2	0	0	7	14	16	2	11	1	4	0	7	9	11	9	0	2	20	14	12	0	0	1	0	0	0	0	0	0	0	0	0	0	0	0	0	0	0	0	0	0	0
d1168	d1168.a2	d1168.a2.a1	ortho_SC4B10.38c, coelicolor (SSPG_00710T0) SC8B1.01c, SCO7137, putative regulatory protein (fragment) 7929510:7932284 reverse MW:98615	3	3	1	1	1	0	0	3	2	3	0	2	0	0	0	1	2	0	1	0	2	5	1	5	0	0	0	0	0	0	0	0	0	0	0	0	0	1	0	2	0	0	0	0	0	0
d1168	d1168.a3	d1168.a3.a1	ortho_SCJ21.13, coelicolor (SSPG_07475T0) SCO0132, probable transcriptional regulator 122743:125502 forward MW:97474	1	2	0	0	3	0	0	3	3	1	1	1	0	0	0	0	0	1	0	0	1	3	2	1	0	0	0	0	0	0	0	0	0	0	0	0	0	0	0	0	0	1	0	0	0	0
d1169	d1169.a1	d1169.a1.a1	ortho_SCBAC28G1.26, coelicolor (SSPG_02589T0) SCO5100, putative gntR-family regulatory protein 5541010:5541762 forward MW:26990	6	5	3	5	5	4	1	5	8	7	5	7	2	3	2	3	9	6	5	3	3	3	3	9	3	4	0	3	7	8	6	3	7	7	5	7	3	3	2	3	5	4	3	4	2	3
d1170	d1170.a1	d1170.a1.a1	ortho_SC7E4.28c, coelicolor (SSPG_02451T0) SCO5231, putative gntR-family transcriptional regulator 5691072:5691836 reverse MW:28344	4	5	0	3	6	2	1	7	5	4	2	9	2	5	1	3	8	4	9	1	0	9	5	9	4	1	0	2	7	6	7	2	6	6	3	7	6	3	2	6	9	6	4	7	3	3
d1171	d1171.a1	d1171.a1.a1	ortho_SCD78.23, coelicolor (SSPG_03707T0) SCO3956, putative ABC transporter ATP-binding protein 4355989:4356951 forward MW:34312	3	3	2	4	1	1	0	2	2	1	0	2	2	4	3	3	2	1	4	1	0	3	3	1	3	8	6	5	5	6	9	7	13	17	12	14	4	6	6	7	4	6	4	4	5	4
d1172	d1172.a1	d1172.a1.a1	ortho_SCD25.06, coelicolor (SSPG_03622T0) SCO4070, hypothetical protein SCD25.06 4463357:4464874 forward MW:55876	8	14	3	5	9	2	3	12	11	10	3	8	1	6	1	4	6	7	5	1	3	6	6	12	3	1	0	2	5	3	4	0	3	4	1	2	4	3	2	3	5	5	5	1	2	2
d1173	d1173.a1	d1173.a1.a1	ortho_SCE29.16c, coelicolor (SSPG_04289T0) SCO3247, putative acyl co-A oxidase 3599005:3600807 reverse MW:64042	3	5	0	0	1	0	0	0	0	0	0	0	0	0	0	3	0	0	0	0	0	0	0	0	16	3	4	6	8	6	9	1	11	8	6	8	17	8	3	6	7	7	8	10	6	12
d1174	d1174.a1	d1174.a1.a1	ortho_2SC10A7.03, lividans (SSPG_03683T0) SCO3999, putative lipoprotein 4394002:4395132 forward MW:37823	6	7	2	5	7	0	1	6	2	5	0	4	3	5	5	5	7	5	6	0	1	4	6	6	2	2	3	4	3	6	6	7	6	8	6	9	5	0	0	6	4	6	3	9	4	7
d1175	d1175.a1	d1175.a1.a1	ortho_SCBAC36F5.15, lividans (SSPG_06261T0) SCO1304, conserved hypothetical protein 1380724:1381131 forward MW:14496	8	11	4	5	8	1	3	6	11	7	3	8	3	7	2	5	9	6	3	1	4	5	6	6	0	2	0	2	3	4	5	2	5	5	4	3	2	4	3	4	5	3	5	4	4	0
d1176	d1176.a1	d1176.a1.a1	ortho_SCD8A.33c, coelicolor (SSPG_03433T0) SCD49.01c, SCO4260, hypothetical protein (fragment) 4673691:4674368 reverse MW:24647	8	4	4	4	6	3	0	9	4	5	2	7	3	5	3	3	4	7	6	2	2	5	3	6	6	5	2	7	3	4	6	2	3	2	0	3	5	7	4	10	7	2	7	7	2	2
d1177	d1177.a1	d1177.a1.a1	ortho_SCI52.11c, lividans (SSPG_05885T0) SCO1669, putative ATP/GTP-binding protein 1788693:1789748 reverse MW:37928	9	8	3	3	7	0	1	6	8	9	2	11	4	8	0	3	9	6	3	0	1	8	6	10	7	2	0	3	3	4	6	0	5	6	5	7	6	3	1	5	1	4	1	3	4	3
d1178	d1178.a1	d1178.a1.a1	ortho_SCL6.29c, coelicolor (SSPG_06083T0) SCO1472, hypothetical protein SCL6.29c 1571971:1573398 reverse MW:51416	8	10	2	4	6	0	0	6	2	8	0	8	3	4	3	5	9	8	9	1	1	8	5	5	7	2	0	5	3	5	6	0	0	1	0	3	4	7	3	8	8	7	4	4	5	5
d1179	d1179.a1	d1179.a1.a1	ortho_SCH24.16c, coelicolor (SSPG_03758T0) SCO3894, putative transmembrane protein 4285146:4287581 reverse MW:85051	6	6	2	4	4	0	2	6	7	5	0	8	1	4	0	5	6	5	6	0	1	4	6	3	5	2	0	4	4	5	10	1	4	6	4	11	7	2	5	7	5	3	6	7	6	5
d1180	d1180.a1	d1180.a1.a1	ortho_SCGD3.08c, coelicolor (SSPG_03850T0) SCO3807, putative hydrolase 4185832:4186626 reverse MW:28461	5	5	3	5	5	2	1	4	7	11	1	8	2	3	1	5	3	4	7	2	2	10	5	7	1	5	0	2	8	12	5	1	3	0	5	5	5	4	4	5	8	5	11	7	3	0
d1181	d1181.a1	d1181.a1.a1	ortho_SC9F2.07c, coelicolor (SSPG_02026T0) SCO5709, probable tRNA pseudouridine synthase 6220576:6221481 forward MW:31998	9	4	7	8	6	0	2	8	6	4	0	3	4	8	4	10	8	10	6	0	0	4	2	3	8	0	0	4	5	5	6	0	2	2	0	1	8	5	4	8	4	5	4	6	3	2
d1182	d1182.a1	d1182.a1.a1	ortho_2SCG4.06, coelicolor (SSPG_06475T0) SCO1090, putative phosphodiesterase 1149998:1150681 forward MW:24793	4	7	2	7	5	2	3	9	12	9	3	4	0	5	2	7	11	8	10	2	4	10	9	5	1	0	0	0	5	3	5	0	6	4	4	6	4	3	1	2	3	5	4	2	4	1
d1183	d1183.a1	d1183.a1.a1	ortho_SCC8A.24c, coelicolor (SSPG_05166T0) SCO2366, putative integral membrane protein 2535421:2536563 reverse MW:41035	3	5	3	4	4	3	2	2	7	4	4	7	2	3	1	4	5	4	5	0	2	5	3	5	3	3	0	2	4	5	5	2	8	7	7	5	6	2	1	4	5	2	6	4	3	3
d1183	d1183.a2	d1183.a2.a1	ortho_SCIF3.15c, coelicolor (SSPG_01318T0) SCO6313, putative integral membrane protein 6972975:6974066 reverse MW:39498	2	5	3	3	4	4	1	2	5	3	5	5	2	2	1	3	4	3	4	0	1	4	2	2	2	3	0	1	2	2	3	2	3	2	3	2	5	1	1	3	3	1	3	2	2	2
d1183	d1183.a3	d1183.a3.a1	ortho_SCF73.09, coelicolor (SSPG_07037T0) SCO0562, putative integral membrane protein 603973:605085 forward MW:40291	3	2	1	1	1	1	1	1	3	2	1	3	1	2	0	2	2	1	3	0	0	2	1	2	2	1	0	0	1	1	2	0	0	2	2	0	2	1	0	2	2	1	2	0	1	1
d1184	d1184.a1	d1184.a1.a1	ortho_SCM10.18c, coelicolor (SSPG_06666T0) SCO0930, putative lipoprotein 977491:978444 reverse MW:32028	6	15	2	6	5	1	0	8	0	1	1	0	1	2	1	5	0	0	0	0	0	0	0	0	9	4	2	12	12	13	17	4	12	7	9	13	9	4	4	11	0	0	1	2	1	0
d1185	d1185.a1	d1185.a1.a1	ortho_SC1A9.26c, coelicolor (SSPG_01468T0) SCO6162, putative response regulator 6765623:6766405 reverse MW:28308	1	2	0	4	4	0	0	4	8	11	4	5	2	1	0	1	3	6	5	0	2	7	3	10	3	0	0	0	12	16	10	5	12	15	11	15	4	1	0	3	3	3	0	4	2	2
d1186	d1186.a1	d1186.a1.a1	ortho_2SC3B6.03c, coelicolor (SSPG_02508T0) SCO5179, peptidase 5627673:5629214 reverse MW:54224	2	3	1	3	3	0	0	3	8	8	0	6	1	3	0	4	6	3	1	0	0	7	7	7	7	3	0	4	6	10	7	0	9	9	4	7	10	5	0	5	9	4	8	4	4	5
d1187	d1187.a1	d1187.a1.a1	ortho_SC4A10.13c, lividans (SSPG_05463T0) SCO2080, hypothetical protein 2232970:2233689 reverse MW:25257	7	4	3	4	2	0	0	5	6	5	0	5	0	8	0	8	3	7	1	0	3	7	4	6	3	2	0	3	5	7	6	1	8	4	6	4	8	8	7	4	6	7	9	7	2	4
d1188	d1188.a1	d1188.a1.a1	ortho_SCD65.15, coelicolor (SSPG_03196T0) SCO4472, putative secreted protein 4890548:4891219 forward MW:23670	3	3	0	4	4	0	0	6	6	11	4	9	0	2	0	3	9	9	6	0	3	10	10	8	1	0	0	0	4	3	2	2	5	4	4	4	5	2	3	6	8	9	6	7	4	6
d1189	d1189.a1	d1189.a1.a1	ortho_SC5F2A.33c, coelicolor (SSPG_00953T0) SCO6750, putative IPP isomerase 7506308:7506901 reverse MW:21192	7	3	3	7	5	1	0	2	6	2	1	1	3	4	0	4	4	4	3	2	3	2	3	4	7	3	0	6	6	8	6	3	9	0	0	6	7	5	6	8	9	11	8	8	9	0
d1190	d1190.a1	d1190.a1.a1	ortho_SCBAC28G1.15, coelicolor (SSPG_02600T0) actIORF3, SCO5089, actinorhodin polyketide synthase acyl carrier protein 5532449:5532709 forward MW:9248	0	0	0	0	0	1	0	0	0	0	0	0	0	0	0	0	3	0	1	0	3	4	4	0	8	0	4	0	8	7	8	4	7	6	6	7	4	6	1	3	19	22	16	12	14	5
d1191	d1191.a1	d1191.a1.a1	ortho_SCD35.22c, coelicolor (SSPG_03145T0) SCO4515, hypothetical protein SCD35.22c 4936958:4938163 reverse MW:42668	5	7	4	5	8	7	4	10	9	9	3	9	3	4	1	6	6	6	5	2	3	1	4	3	6	3	2	1	4	7	6	3	4	4	0	2	6	3	2	8	6	2	5	3	2	0
d1192	d1192.a1	d1192.a1.a1	ortho_2SC3B6.27c, coelicolor (SSPG_02483T0) SCO5203, hypothetical protein 2SC3B6.27c 5660775:5661446 reverse MW:23967	10	8	2	7	5	1	1	7	7	6	1	4	3	9	0	5	4	6	5	0	0	5	8	8	3	1	1	6	4	4	5	0	3	3	5	4	5	5	3	8	11	5	6	2	5	0
d1193	d1193.a1	d1193.a1.a1	ortho_map, lividans (SSPG_02961T0) SCO4724, methionine aminopeptidase 5139772:5140608 forward MW:29629	12	7	4	5	8	2	0	10	7	8	2	5	7	5	1	13	8	6	6	4	2	4	3	7	3	3	2	6	5	2	3	2	3	0	0	3	4	6	3	8	3	5	3	3	0	0
d1194	d1194.a1	d1194.a1.a1	ortho_hrpA, coelicolor (SSPG_03600T0) SCO4092, ATP-dependent helicase 4486638:4490621 reverse MW:150571	13	12	3	8	7	0	2	15	5	4	0	10	2	5	2	8	7	8	6	1	2	7	4	6	5	1	0	3	1	4	4	0	4	4	0	1	8	4	4	2	4	5	4	3	0	2
d1195	d1195.a1	d1195.a1.a1	ortho_SCD17A.05c, coelicolor (SSPG_03579T0) SCO4113, undefined product 4512310:4513590 reverse MW:45640	2	3	0	3	5	0	0	7	11	12	0	8	1	5	0	3	9	7	6	3	4	11	10	13	4	0	0	2	5	4	4	0	4	8	5	4	3	0	0	1	7	6	5	7	5	4
d1196	d1196.a1	d1196.a1.a1	ortho_SCE87.04c, coelicolor (SSPG_04386T0) SCO3153, conserved hypothetical protein 3453840:3454700 reverse MW:30269	4	9	2	3	3	1	0	4	6	5	0	6	3	3	1	9	9	6	5	2	4	7	4	9	7	2	0	2	3	3	6	1	2	2	5	5	5	6	5	8	4	5	6	6	4	3
d1197	d1197.a1	d1197.a1.a1	ortho_gltD, coelicolor (SSPG_05519T0) SC3A3.03c, SCO2025, putative glutamate synthase small subunit 2170384:2171847 reverse MW:52877	6	3	1	2	9	1	0	6	4	4	0	3	5	17	2	13	6	3	5	0	0	9	13	1	0	0	0	0	0	0	0	0	0	0	0	1	1	10	5	22	6	7	9	5	5	6
d1197	d1197.a2	d1197.a2.a1	ortho_SC3C9.12, coelicolor (SSPG_05570T0) SCO1977, putative glutamate synthase small subunit 2115989:2117479 forward MW:53205	0	0	0	0	3	0	0	2	2	0	0	0	0	2	0	2	1	0	1	0	0	2	3	0	0	0	0	0	0	0	0	0	0	0	0	0	0	2	3	3	0	1	0	2	1	0
d1198	d1198.a1	d1198.a1.a1	ortho_SCE15.05, coelicolor (SSPG_04269T0) SCO3288, putative integral membrane protein 3636855:3637586 forward MW:24698	1	2	2	4	4	1	1	6	6	10	1	6	1	4	0	1	4	3	3	0	0	5	5	6	5	2	2	1	7	8	8	2	12	10	10	9	6	2	1	5	6	7	3	2	6	4
d1199	d1199.a1	d1199.a1.a1	ortho_SC6D7.18c, coelicolor (SSPG_06133T0) SCO1421, hypothetical protein SC6D7.18c. 1517384:1517758 forward MW:14123	6	6	3	6	3	1	1	3	4	5	0	4	4	4	2	6	5	4	5	0	2	5	6	4	4	3	0	6	6	5	7	3	6	3	4	4	4	9	5	12	4	3	6	5	3	5
d1200	d1200.a1	d1200.a1.a1	ortho_SCI7.37c, coelicolor (SSPG_05628T0) SCC22.01c, SCO1919, conserved hypothetical protein 2052555:2052887 reverse MW:12083	4	4	3	5	4	1	2	4	4	4	3	4	4	6	3	6	5	7	6	4	7	2	4	3	4	2	0	3	3	4	5	2	4	3	5	5	3	4	7	4	6	5	5	7	6	6
d1201	d1201.a1	d1201.a1.a1	ortho_SCI52.04, coelicolor (SSPG_05892T0) SCO1662, conserved hypothetical protein 1782041:1783042 forward MW:35709	5	5	2	6	7	3	2	4	3	7	1	3	3	7	0	5	9	9	6	2	4	9	8	3	3	2	0	3	3	4	5	0	4	0	3	6	5	5	4	4	7	7	8	6	0	2
d1202	d1202.a1	d1202.a1.a1	SCE65.17c, SCO3481, hypothetical protein SCE65.17c 3844669:3845781 reverse MW:41112	0	0	0	0	0	0	0	0	0	0	0	0	0	0	0	0	0	0	0	0	0	0	0	0	5	0	6	1	4	3	4	0	15	15	18	20	6	9	2	8	11	17	15	11	11	4
d1203	d1203.a1	d1203.a1.a1	ortho_SC4A10.26, lividans (SSPG_05450T0) SCO2093, hypothetical protein 2249114:2249617 forward MW:18399	10	7	5	7	5	4	2	4	5	3	3	2	7	8	5	12	3	3	4	3	1	3	2	1	4	4	5	7	3	1	0	1	1	2	2	2	7	7	9	9	6	3	5	2	4	3
d1204	d1204.a1	d1204.a1.a1	ortho_SCC88.11c, coelicolor (SSPG_04929T0) SCO2600, hypothetical protein SCC88.11c 2818657:2819433 reverse MW:27733	5	6	3	4	6	3	2	4	5	6	1	4	2	6	3	10	10	12	7	4	3	2	6	4	5	0	0	0	5	2	3	5	3	2	2	6	4	8	0	6	3	5	6	4	5	4
d1205	d1205.a1	d1205.a1.a1	ortho_SC6D7A.02c, coelicolor (SSPG_06115T0) hisE, SCO1439, phosphoribosyl-ATP pyrophosphatase 1535782:1536054 reverse MW:9919	3	7	3	4	9	1	0	7	5	10	1	1	0	3	1	5	7	5	6	1	4	7	8	2	4	1	1	4	0	4	4	1	4	0	0	5	2	5	2	5	8	9	3	4	14	7
d1206	d1206.a1	d1206.a1.a1	ortho_rpmI, coelicolor (SSPG_05954T0) SCO1599, 50S ribosomal protein L35 1710812:1711006 reverse MW:7022	8	2	7	6	6	3	4	3	1	3	1	4	7	7	5	8	6	3	9	4	2	6	4	2	8	2	1	6	5	5	7	3	4	3	3	3	5	5	4	4	5	2	3	3	3	3
d1207	d1207.a1	d1207.a1.a1	ortho_SC2E1.09, coelicolor (SSPG_02111T0) SCO5592, hypothetical protein SC2E1.09 6097613:6097852 forward MW:8683	4	3	4	3	3	5	4	5	4	7	3	5	3	3	2	5	4	7	6	6	3	7	5	5	3	3	1	3	5	4	5	3	3	4	4	3	3	5	4	5	5	5	6	7	4	2
d1208	d1208.a1	d1208.a1.a1	ortho_SCD8A.09, coelicolor (SSPG_03457T0) SCO4236, putative tRNA/rRNA methyltransferase 4640854:4641798 forward MW:32967	11	3	0	5	6	2	0	7	5	5	0	5	6	8	3	9	9	10	4	2	1	8	4	5	5	1	0	2	3	5	4	0	3	3	0	0	9	5	4	7	5	4	7	8	2	3
d1209	d1209.a1	d1209.a1.a1	ortho_SC6D7.29, coelicolor (SSPG_06145T0) SCO1410, putative GntR-family transcriptional regulator. 1504428:1505123 reverse MW:25817	8	8	4	7	4	1	3	10	4	6	2	9	2	4	0	5	3	5	6	2	3	6	7	5	5	0	0	5	2	5	4	0	1	4	0	6	6	6	8	6	4	4	4	7	2	4
d1210	d1210.a1	d1210.a1.a1	ortho_SCE19A.02c, coelicolor (SSPG_04636T0) SCO2902, hypothetical protein 3155289:3155891 reverse MW:20889	6	7	6	3	6	3	2	6	7	7	3	4	3	3	0	3	7	6	6	0	3	8	5	3	2	2	3	4	2	5	2	1	5	4	3	7	2	3	6	3	4	7	2	5	5	7
d1211	d1211.a1	d1211.a1.a1	ortho_SCI30A.12c, lividans (SSPG_05863T0) SCO1691, putative tetR transcriptional regulator 1810631:1811386 reverse MW:27986	4	2	4	5	5	2	3	7	4	8	4	7	2	6	2	5	5	8	7	1	5	7	6	7	4	2	3	2	3	5	3	0	6	3	4	1	2	5	2	4	5	6	6	3	5	3
d1212	d1212.a1	d1212.a1.a1	ortho_SCM1.39c, coelicolor (SSPG_06689T0) SCO0906, hypothetical protein SCM1.39c 951452:951949 reverse MW:18853	3	3	0	2	3	0	0	4	4	6	0	4	1	2	0	2	4	3	3	0	2	3	3	5	5	6	2	7	8	8	7	3	8	7	6	5	10	8	3	8	10	6	7	7	3	3
d1213	d1213.a1	d1213.a1.a1	ortho_SCJ12.13c, coelicolor (SSPG_07396T0) SCO0201, putative integral membrane protein SCJ12.13c 190983:191654 reverse MW:23327	3	0	0	2	3	3	3	6	4	4	2	8	1	3	0	0	4	7	4	4	4	8	6	5	0	4	0	4	4	4	4	0	3	4	0	4	4	7	6	6	14	10	7	5	10	6
d1214	d1214.a1	d1214.a1.a1	ortho_SC1A8A.24c, lividans (SSPG_06150T0) SCO1404, hypothetical protein 1491016:1494021 reverse MW:108261	10	17	4	8	10	0	0	11	2	6	0	2	3	7	2	9	8	8	7	4	1	3	2	2	14	1	0	1	2	9	7	0	0	0	0	0	8	5	0	10	5	3	3	3	2	1
d1215	d1215.a1	d1215.a1.a1	SCBAC19F3.12, metE, SCO0985, putative methionine synthase 1038243:1040561 forward MW:83634	0	0	0	0	0	0	0	0	0	0	0	0	0	0	0	0	0	0	0	0	0	0	0	0	18	6	4	7	8	6	4	3	0	1	1	1	11	29	22	44	3	0	10	7	9	0
d1216	d1216.a1	d1216.a1.a1	ortho_SCH5.28, coelicolor (SSPG_04092T0) SCO3565, putative integral membrane transport protein 3944948:3945436 forward MW:16775	7	2	4	2	4	2	2	9	11	4	3	3	3	3	4	3	5	6	4	3	4	6	4	3	4	3	3	2	5	4	6	3	6	5	5	5	3	2	4	3	6	5	2	4	9	3
d1217	d1217.a1	d1217.a1.a1	ortho_SCE68.17c, lividans (SSPG_04240T0) SCO3319, putative glutamyl-tRNA reductase 3670672:3672417 reverse MW:60562	8	6	4	0	4	0	0	2	4	2	0	6	2	2	4	7	10	4	4	0	3	6	6	5	7	0	1	4	4	5	4	0	1	0	2	0	11	8	2	9	9	11	8	11	5	4
d1218	d1218.a1	d1218.a1.a1	ortho_SC5F8.08c, coelicolor (SSPG_00547T0) SCO7298, putative thioredoxin reductase. 8105397:8107073 reverse MW:59680	2	3	0	2	5	0	0	6	7	5	0	4	3	7	0	4	5	5	2	1	4	4	2	6	11	3	2	2	5	8	8	0	5	3	1	2	8	4	4	7	7	7	5	9	7	7
d1219	d1219.a1	d1219.a1.a1	ortho_nadB, coelicolor (SSPG_04172T0) SCE94.33c, SCO3382, L-aspartate oxidase 3744823:3746565 reverse MW:61242	7	3	4	2	2	2	0	4	4	5	0	4	3	3	1	3	5	6	7	0	1	6	3	3	3	5	0	3	8	5	10	1	5	5	3	5	6	5	3	5	7	11	5	9	7	3
d1220	d1220.a1	d1220.a1.a1	ortho_SCI28.10, coelicolor (SSPG_05735T0) SCI8.01, SCO1816, hypothetical protein SCI8.01 1945493:1947016 forward MW:54378	7	6	2	3	5	3	1	4	7	7	0	7	0	8	0	4	3	0	2	1	0	3	1	6	6	2	0	4	8	10	12	2	5	5	9	9	8	7	3	8	5	0	5	3	4	0
d1221	d1221.a1	d1221.a1.a1	ortho_SCI52.13, lividans (SSPG_05883T0) SCO1671, hypothetical protein 1790845:1793163 forward MW:78118	7	6	0	5	3	0	0	8	0	4	0	1	0	4	0	5	3	4	3	0	0	5	5	4	16	2	4	5	8	9	6	1	3	5	6	4	15	5	2	5	5	5	3	7	4	2
d1222	d1222.a1	d1222.a1.a1	ortho_SC9C7.07c, coelicolor (SSPG_01213T0) SCO6471, putative lyase 7158859:7159878 reverse MW:37246	3	8	0	4	6	1	1	6	4	6	0	6	5	2	0	5	6	5	5	0	0	10	4	5	5	3	0	5	6	2	2	3	2	6	2	7	5	7	3	9	5	5	4	7	0	7
d1223	d1223.a1	d1223.a1.a1	ortho_SC6A5.25, lividans (SSPG_00927T0) SCO6776, hypothetical protein 7534102:7535214 forward MW:40334	11	7	4	4	4	3	0	9	9	7	2	9	3	4	2	7	6	6	7	3	2	6	7	3	4	0	0	2	5	4	6	1	5	3	2	6	2	4	4	4	4	5	4	2	2	0
d1224	d1224.a1	d1224.a1.a1	ortho_SCI51.30c, coelicolor (SSPG_05761T0) SCO1790, hypothetical protein 1914468:1915100 reverse MW:22754	2	7	3	5	5	4	2	6	5	5	4	5	4	4	1	5	6	6	7	1	4	4	6	6	5	3	4	4	4	4	6	3	3	4	2	3	5	3	2	5	5	5	5	5	2	2
d1225	d1225.a1	d1225.a1.a1	ortho_SC8E4A.11, coelicolor (SSPG_04888T0) SCO2641, putative resistance protein 2871981:2873168 forward MW:41856	7	4	0	3	7	0	0	3	4	10	0	5	0	5	0	2	6	4	4	0	0	3	1	4	9	0	0	3	9	11	17	0	5	9	5	6	8	3	1	5	1	5	6	2	7	2
d1226	d1226.a1	d1226.a1.a1	ortho_SCD10.33c, coelicolor (SSPG_03299T0) SCO4401, putative lipoprotein 4819766:4821082 reverse MW:44985	8	9	6	8	7	3	1	4	7	4	1	7	4	5	2	6	4	3	4	3	3	5	6	6	1	3	1	5	8	4	2	0	5	2	4	4	3	5	3	6	3	3	4	2	2	4
d1227	d1227.a1	d1227.a1.a1	ortho_SCE19A.10c, coelicolor (SSPG_04628T0) SCO2910, putative cysteine synthase 3161746:3162696 reverse MW:33866	13	13	3	8	6	0	0	6	0	3	0	4	4	8	2	5	4	3	7	1	2	5	5	5	5	0	0	3	5	5	4	0	0	0	1	1	4	9	4	13	8	5	6	6	3	3
d1228	d1228.a1	d1228.a1.a1	ortho_trkA, coelicolor (SSPG_01853T0) SCO5876, potassium uptake protein 6431627:6432298 reverse MW:24122	9	5	2	5	5	0	1	4	7	9	0	10	1	6	0	8	5	5	5	0	2	5	7	9	7	1	0	2	5	5	4	0	4	7	3	4	4	5	2	5	6	3	4	3	3	0
d1229	d1229.a1	d1229.a1.a1	ortho_SC7B7.07, coelicolor (SSPG_01618T0) SCO6010, probable ABC-transport system ATP binding protein 6590859:6591641 forward MW:27896	18	22	6	9	8	2	0	6	6	4	0	4	5	7	3	7	2	3	3	0	1	4	2	6	5	3	0	5	6	3	4	0	5	2	4	2	6	7	5	5	0	0	0	1	2	0
d1230	d1230.a1	d1230.a1.a1	ortho_3SCF60.20c, coelicolor (SSPG_06809T0) SCO0788, hypothetical protein 3SCF60.20c 835238:835474 reverse MW:8355	1	2	2	2	3	1	0	7	6	7	1	4	2	2	0	1	7	4	6	2	5	10	8	6	1	3	0	3	3	4	4	0	7	8	4	10	0	2	5	2	2	5	5	3	13	6
d1231	d1231.a1	d1231.a1.a1	ortho_SCE50.01c, coelicolor (SSPG_04566T0) SCE59.32c, pkaB, SCO2973, serine/threonine protein kinase 3233348:3234601 reverse MW:43399	4	9	3	4	5	4	1	5	9	6	1	5	3	2	0	3	8	5	4	1	2	4	8	5	5	2	1	4	5	7	4	1	8	6	6	9	5	2	3	7	3	1	3	2	5	0
d1232	d1232.a1	d1232.a1.a1	ortho_SCH69.14, coelicolor (SSPG_03811T0) SCO3844, hypothetical protein 4228256:4228774 forward MW:18670	6	3	3	7	2	2	2	3	9	5	2	6	2	5	3	8	5	4	8	2	2	4	5	6	8	3	4	6	6	4	5	2	4	4	3	4	7	4	0	4	4	2	5	5	1	2
d1233	d1233.a1	d1233.a1.a1	ortho_2SCG58.09c, coelicolor (SSPG_06357T0) SCO1209, putative acyl-CoA dehydrogenase 1280487:1281713 reverse MW:44105	16	18	0	15	6	0	2	11	9	8	0	6	4	10	0	15	3	7	4	0	1	2	3	6	4	0	0	2	1	0	1	0	0	0	0	0	4	6	6	13	1	2	2	0	3	0
d1234	d1234.a1	d1234.a1.a1	ortho_SCBAC17A6.08, coelicolor (SSPG_00371T0) SCO7475, putative phenylacetic acid degradation NADH oxidoreductase PaaE 8286937:8288043 forward MW:39641	4	6	3	4	3	1	0	6	0	6	1	4	2	4	0	4	8	8	8	2	2	6	7	4	4	5	1	6	2	3	4	4	5	0	1	1	4	8	1	5	6	6	8	6	6	4
d1235	d1235.a1	d1235.a1.a1	ortho_SCJ9A.01, coelicolor (SSPG_07375T0) SCO0222, putative acetyltransferase 214913:215446 forward MW:20028	5	9	4	6	4	1	0	9	6	6	0	5	1	3	1	3	7	6	7	1	0	4	5	7	4	2	0	3	3	4	5	0	4	6	4	5	3	3	3	7	5	6	6	6	4	3
d1236	d1236.a1	d1236.a1.a1	ortho_SCE50.14c, coelicolor (SSPG_04552T0) SCO2986, hypothetical protein SCE50.14c 3256563:3256976 reverse MW:13928	3	6	4	4	4	0	2	2	4	4	1	4	1	2	4	5	4	3	2	2	1	2	4	8	4	4	4	5	5	4	4	2	2	6	3	5	4	8	8	8	4	9	5	6	4	5
d1237	d1237.a1	d1237.a1.a1	ortho_SC9C7.04c, coelicolor (SSPG_01216T0) SCO6468, conserved hypothetical protein 7156306:7156962 reverse MW:23568	20	23	4	7	2	4	2	8	2	0	0	2	5	9	2	14	6	3	2	3	1	2	1	3	11	1	0	5	5	2	4	0	0	0	0	0	8	8	6	8	1	0	2	5	2	0
d1238	d1238.a1	d1238.a1.a1	SSPG_01641T0 | SSPG_01641 | Streptomyces lividans TK24 DNA sulfur modification protein DndD (664 aa)	15	29	8	13	9	3	1	11	4	5	0	2	5	12	4	18	11	11	10	2	2	9	8	1	0	0	0	0	0	0	0	0	0	0	0	0	0	0	0	0	0	0	0	0	0	0
d1239	d1239.a1	d1239.a1.a1	ortho_SC9G1.08c, coelicolor (SSPG_01415T0) SCO6218, putative phosphatase 6831346:6831945 reverse MW:21907	8	6	2	6	4	3	3	5	5	4	0	3	3	4	3	3	4	5	5	3	2	2	4	5	3	2	3	4	3	4	3	2	4	5	3	8	5	6	4	5	5	3	7	5	2	4
d1240	d1240.a1	d1240.a1.a1	ortho_StH24.01c, coelicolor (SSPG_03773T0) SCH18.16c, dnaA, SCO3879, chromosomal replication initiator protein (fragment) 4270777:4272747 reverse MW:73151	9	11	3	8	5	3	2	3	5	5	2	8	4	4	3	8	6	3	3	0	3	3	4	5	11	0	0	3	6	8	5	0	0	1	3	0	10	5	2	5	6	3	4	7	0	0
d1241	d1241.a1	d1241.a1.a1	ortho_SCI52.01, coelicolor (SSPG_05895T0) glpF, SCO1659, putative glycerol uptake facilitator protein 1777840:1778634 forward MW:26820	6	4	4	5	2	0	0	1	0	0	0	1	6	9	6	12	10	10	13	5	5	6	12	0	2	2	0	2	0	0	3	0	0	1	0	0	2	7	8	10	9	6	7	7	2	1
d1242	d1242.a1	d1242.a1.a1	ortho_SCL24.13c, coelicolor (SSPG_05976T0) argD, SCO1577, acetonitrile aminotransferase 1687163:1688371 reverse MW:41528	11	13	4	7	9	0	0	11	2	2	0	0	2	7	1	6	3	3	8	0	0	9	3	3	3	1	1	3	3	5	2	0	1	0	0	2	2	6	6	9	6	7	9	7	6	0
d1243	d1243.a1	d1243.a1.a1	ortho_SCI39.12, lividans (SSPG_05683T0) SCO1865, putative aminotransferase 1999110:2000381 forward MW:46688	14	15	4	6	0	2	0	1	0	0	0	0	2	7	3	10	1	2	0	0	0	0	0	0	5	4	2	10	4	4	3	4	0	0	0	0	4	20	16	21	5	5	4	10	0	0
d1244	d1244.a1	d1244.a1.a1	ortho_SC9C5.14c, coelicolor (SSPG_06065T0) SCO1490, putative NusB-family protein 1593088:1593516 reverse MW:16190	10	12	1	7	5	0	1	7	4	2	0	3	2	6	0	10	3	7	3	0	0	9	5	4	5	1	0	2	4	1	3	0	3	2	1	3	7	2	4	11	7	8	5	6	5	3
d1245	d1245.a1	d1245.a1.a1	ortho_SC6E10.19c, coelicolor (SSPG_05418T0) SCO2125, hypothetical protein 2285077:2285838 reverse MW:26691	5	3	2	6	3	1	3	7	6	6	3	6	2	4	0	5	5	8	5	1	2	8	7	8	4	2	2	1	3	2	4	1	4	2	3	4	4	5	3	5	7	5	5	7	3	2
d1246	d1246.a1	d1246.a1.a1	ortho_SCK13.22, lividans (SSPG_02754T0) SCO4930, putative enoyl-CoA hydratase 5363796:5364596 forward MW:28121	5	12	5	5	8	0	2	6	4	4	1	0	3	4	4	7	8	6	7	1	3	4	0	4	3	3	3	4	4	4	3	2	2	2	5	4	6	3	3	4	5	4	3	3	2	0
d1246	d1246.a2	d1246.a2.a1	ortho_SC4H2.28, coelicolor (SSPG_01923T0) SCO5807, hypothetical protein SC4H2.28 6351356:6352033 forward MW:25468	0	3	0	1	2	0	0	1	1	2	0	1	0	0	0	1	0	1	1	0	0	0	0	2	0	0	0	0	2	1	0	0	1	1	2	1	2	0	0	0	0	0	1	1	0	0
d1247	d1247.a1	d1247.a1.a1	ortho_2SCG61.28c, lividans (SSPG_06214T0) SCO1346, putative short chain oxidoreductase 1422352:1423113 reverse MW:25937	3	7	2	4	3	2	2	3	3	5	2	5	0	0	0	3	4	3	4	2	4	4	9	6	5	4	1	6	6	6	6	2	2	3	3	2	11	8	3	7	8	4	7	4	6	0
d1247	d1247.a2	d1247.a2.a1	ortho_SCE87.21c, coelicolor (SSPG_04369T0) SCO3170, probable oxidoreductase 3474273:3475166 reverse MW:32267	0	0	0	0	0	0	0	0	0	2	0	0	0	0	0	0	0	0	1	0	0	0	1	0	0	0	0	0	0	0	1	0	0	0	0	0	1	1	0	1	0	0	0	0	0	0
d1248	d1248.a1	d1248.a1.a1	ortho_SC8D9.22, coelicolor (SSPG_02198T0) SCO5510, putative dehydrogenase 5998409:5999350 forward MW:33388	6	7	2	4	7	4	2	8	4	6	0	6	2	6	1	5	5	4	2	1	2	3	4	5	4	1	2	5	5	8	4	2	6	4	0	4	6	6	3	5	7	7	5	5	4	0
d1248	d1248.a2	d1248.a2.a1	ortho_SC4B10.20, coelicolor (SSPG_00728T0) SCO7119, putative dehydrogenase 7908808:7909746 forward MW:33529	1	1	0	0	1	0	0	2	1	0	0	0	0	0	0	0	0	0	0	0	0	0	0	0	0	0	0	0	0	0	0	0	0	0	0	0	0	0	0	1	0	0	0	0	0	0
d1249	d1249.a1	d1249.a1.a1	ortho_SC7H1.22, coelicolor (SSPG_01778T0) SCO5952, hypothetical protein SC7H1.22 6520547:6521299 forward MW:27749	8	4	0	7	12	0	0	8	12	12	0	12	0	2	0	5	8	4	6	0	1	4	4	9	4	1	0	3	6	3	4	0	6	4	2	2	4	4	1	0	3	0	5	5	4	5
d1250	d1250.a1	d1250.a1.a1	ortho_SC10B7.01, lividans (SSPG_05337T0) SC3H12.14, arsC, SCO2206, arsenate reductase 2371456:2371857 forward MW:14951	7	7	3	6	3	1	0	5	3	5	2	8	2	6	0	4	6	5	4	1	3	7	4	8	3	0	2	3	4	5	4	0	5	8	4	7	4	4	2	3	3	5	4	4	5	3
d1251	d1251.a1	d1251.a1.a1	ortho_SC10A5.06, coelicolor (SSPG_01826T0) SCO5901, undefined product 6467755:6469131 forward MW:49493	9	16	5	5	4	1	1	7	6	4	0	1	3	4	2	7	6	2	4	1	4	6	2	4	5	1	0	4	5	2	7	0	7	5	3	6	6	7	6	6	3	3	2	0	3	1
d1252	d1252.a1	d1252.a1.a1	ortho_2SCK8.08, coelicolor (SSPG_02801T0) SCO4882, hypothetical protein 2SCK8.08 5314344:5315411 forward MW:38510	9	15	8	8	4	3	2	6	5	4	3	2	8	3	4	8	9	9	6	0	8	8	5	3	3	2	2	3	4	2	2	1	0	0	0	0	3	5	2	5	3	5	3	5	1	0
d1253	d1253.a1	d1253.a1.a1	ortho_SCD10.29c, coelicolor (SSPG_03303T0) SCO4397, putative ABC transport system ATP-binding protein 4814602:4815393 reverse MW:27749	9	5	1	7	4	0	0	4	7	8	1	6	0	4	0	7	5	4	5	0	2	11	4	7	4	2	0	2	4	6	5	1	3	5	5	3	3	2	3	4	6	5	7	6	5	0
d1254	d1254.a1	d1254.a1.a1	ortho_SCE94.02, lividans (SSPG_04204T0) SCO3351, putative DNA repair protein 3710687:3712096 forward MW:49839	11	7	3	6	7	7	3	5	2	1	0	2	5	3	4	2	7	7	7	2	1	3	5	3	9	3	7	4	4	3	7	6	0	0	3	0	7	4	0	4	4	4	4	5	3	2
d1255	d1255.a1	d1255.a1.a1	ortho_2SCG61.17c, coelicolor (SSPG_06225T0) SCO1335, putative oxidoreductase 1411885:1412625 reverse MW:24619	6	4	4	10	8	1	2	7	4	7	1	5	4	3	3	6	7	7	6	3	1	7	6	5	4	2	0	1	2	2	0	0	0	0	0	1	3	4	3	3	7	7	7	4	10	1
d1256	d1256.a1	d1256.a1.a1	ortho_SC7A1.05c, coelicolor (SSPG_02144T0) SCO5561, hypothetical protein SC7A1.05c 6059732:6059965 reverse MW:8234	7	3	0	4	5	2	1	4	4	6	1	8	1	2	0	4	5	3	2	1	2	6	5	7	5	0	2	3	6	7	5	2	7	8	8	8	4	4	1	5	5	5	4	4	5	2
d1257	d1257.a1	d1257.a1.a1	ortho_SCE6.34, coelicolor (SSPG_04641T0) SCO2897, probable penicillin-binding protein. 3151124:3153394 forward MW:79572	10	9	2	8	9	0	0	5	6	4	0	4	0	9	2	8	7	8	9	0	0	6	9	4	5	0	0	2	0	1	1	1	0	0	0	0	6	5	3	5	8	2	6	8	7	5
d1258	d1258.a1	d1258.a1.a1	ortho_SCF62.09, coelicolor (SSPG_07217T0) SCO0383, hypothetical protein SCF62.09 398881:400104 forward MW:45289	1	3	0	2	5	1	1	6	13	12	2	9	0	2	0	1	5	2	3	2	1	7	7	10	1	0	0	2	8	10	6	2	6	4	7	6	0	2	0	2	4	5	3	4	5	5
d1259	d1259.a1	d1259.a1.a1	ortho_SCL24.05c, coelicolor (SSPG_05984T0) SCO1569, putative oxidoreductase 1679335:1680387 reverse MW:37244	5	5	2	2	4	1	1	6	6	8	1	9	0	2	1	3	4	3	2	0	1	2	5	6	4	3	0	1	7	7	9	1	5	8	6	8	5	4	2	6	6	4	5	6	4	2
d1260	d1260.a1	d1260.a1.a1	ortho_SCF62.10, coelicolor (SSPG_07216T0) SCO0384, putative membrane protein 400179:401468 forward MW:45263	2	3	0	0	8	5	1	9	7	7	4	8	0	2	2	0	3	4	6	1	1	6	6	9	2	1	0	2	4	6	7	5	8	10	8	7	1	3	1	0	3	4	3	4	4	3
d1261	d1261.a1	d1261.a1.a1	ortho_SCGD3.29c, lividans (SSPG_03827T0) SCO3828, putative molybdopterin-guanine dinucleotide biosynthesis protein 4209660:4210571 reverse MW:31086	7	5	1	6	5	2	1	5	8	8	1	7	2	4	2	6	5	4	5	1	2	4	6	8	8	3	1	2	3	5	6	2	4	6	5	5	2	4	3	3	6	1	2	3	4	1
d1262	d1262.a1	d1262.a1.a1	2SCG2.09, SCO0996, putative lipoprotein 1051613:1052656 forward MW:37296	0	0	0	0	0	0	0	0	0	0	0	0	0	0	0	0	0	0	0	0	0	0	0	0	12	5	3	10	7	12	11	3	6	7	9	10	18	9	12	20	8	6	9	8	0	2
d1263	d1263.a1	d1263.a1.a1	ortho_SCF55.40c, lividans (SSPG_06982T0) SCO0616, hypothetical protein SCF55.40c 653947:656322 reverse MW:88595	0	0	0	0	0	0	0	0	0	2	0	2	0	0	0	0	0	0	0	0	0	1	1	1	1	0	0	1	3	7	9	0	1	2	2	4	0	2	5	6	23	19	21	15	19	9
d1264	d1264.a1	d1264.a1.a1	ortho_SC4A7.32, coelicolor (SSPG_05130T0) SCO2404, putative sugar-binding receptor 2575786:2576895 forward MW:39624	4	6	2	2	5	1	0	6	2	3	0	7	0	0	0	4	0	2	0	0	0	0	0	3	10	2	1	5	7	6	11	3	9	10	14	15	6	3	0	4	4	6	6	5	4	0
d1265	d1265.a1	d1265.a1.a1	ortho_SCD82.14, coelicolor (SSPG_03037T0) murB, SCO4643, UDP-N-acetylenoylpyruvoylglucosamine reductase 5067000:5068151 forward MW:40332	10	4	2	4	5	0	3	4	2	2	0	5	0	4	0	4	5	4	7	0	3	3	1	4	8	1	2	4	7	5	6	4	6	4	2	5	9	5	6	6	7	4	4	7	3	0
d1266	d1266.a1	d1266.a1.a1	ortho_SC9B2.11, lividans (SSPG_01506T0) SCO6124, hypothetical protein SC9B2.11 6727703:6728032 forward MW:11591	6	10	2	7	4	1	3	7	3	3	0	1	5	8	5	8	6	6	4	3	2	6	7	0	3	4	1	6	3	4	3	1	3	1	1	4	4	5	2	3	5	5	5	5	5	1
d1267	d1267.a1	d1267.a1.a1	ortho_2SCG38.16, coelicolor (SSPG_06443T0) SCO1123, hypothetical protein 2SCG38.16 1180851:1181249 forward MW:14687	5	10	2	4	3	0	2	6	3	5	0	8	3	3	0	5	5	4	5	1	0	4	7	6	5	2	2	2	6	5	4	0	4	3	5	3	6	4	2	6	7	4	5	6	4	0
d1268	d1268.a1	d1268.a1.a1	ortho_SCD6.22c, coelicolor (SSPG_03255T0) SCO4444, putative glutathione peroxidase 4865923:4866504 reverse MW:20680	8	8	2	10	9	0	0	5	5	4	0	3	6	4	2	6	5	6	3	1	2	5	6	3	2	3	0	4	4	3	6	1	2	2	3	0	7	6	5	4	5	4	3	4	2	6
d1269	d1269.a1	d1269.a1.a1	ortho_SCM1.04c, lividans (SSPG_06725T0) SCO0871, putative two-component sensor protein. 916782:918377 reverse MW:57958	6	3	3	3	3	0	0	4	4	5	0	4	1	4	0	7	6	4	3	2	0	6	7	4	7	2	1	0	7	6	7	4	8	5	5	2	3	4	3	2	7	5	7	7	5	2
d1270	d1270.a1	d1270.a1.a1	ortho_SCE50.06, coelicolor (SSPG_04560T0) SCO2978, putative secreted protein 3242924:3244321 forward MW:48477	8	6	0	0	6	2	3	10	9	7	3	6	0	2	2	3	4	2	2	1	0	3	4	8	5	0	2	1	7	6	12	5	8	8	8	13	5	3	0	4	3	1	2	2	0	0
d1271	d1271.a1	d1271.a1.a1	ortho_SCK7.31, coelicolor (SSPG_02631T0) SCBAC20F6.01, lytB, SCO5058, LytB protein 5497985:5499001 forward MW:36609	6	6	4	3	5	2	2	5	2	2	0	5	5	10	2	9	11	9	5	1	2	4	5	2	2	3	0	2	0	3	5	0	0	0	0	0	6	6	3	9	5	6	4	3	7	2
d1272	d1272.a1	d1272.a1.a1	ortho_SC4A10.02c, coelicolor (SSPG_05474T0) SCO2069, hypothetical protein 2220185:2220775 reverse MW:21357	3	4	0	3	4	1	1	4	4	4	2	3	1	0	1	5	5	3	5	2	1	4	5	5	5	0	2	3	5	8	8	1	6	5	1	7	4	5	1	11	7	6	8	6	6	2
d1273	d1273.a1	d1273.a1.a1	ortho_SCC75A.13, coelicolor (SSPG_05273T0) SCO2267, probable heme oxygenase (EC 1.14.99.3). 2435930:2436577 forward MW:23993	12	17	4	7	2	2	1	6	4	4	0	3	5	6	1	6	7	9	7	0	2	12	7	5	2	2	0	4	2	4	3	1	0	0	0	0	3	6	2	8	5	3	2	3	4	0
d1274	d1274.a1	d1274.a1.a1	ortho_lipA, coelicolor (SSPG_06886T0) SC5F7.07, SCO2194, putative lipoic acid synthetase 2361907:2362860 forward MW:36053	11	12	4	3	6	0	0	5	3	3	0	3	3	7	0	11	7	5	7	0	0	6	5	6	7	0	0	2	4	5	4	0	1	0	2	2	3	5	5	5	5	7	4	7	3	1
d1275	d1275.a1	d1275.a1.a1	ortho_SC9B2.03, lividans (SSPG_01510T0) SCO6116, hypothetical protein SC9B2.03 6720968:6722509 forward MW:55118	7	5	3	4	5	2	2	5	7	11	2	7	2	5	2	4	8	4	5	0	2	7	2	11	5	3	1	2	5	4	5	0	2	2	2	1	4	4	4	5	5	5	3	4	4	0
d1276	d1276.a1	d1276.a1.a1	ortho_SCD82.17, lividans (SSPG_03034T0) secE, SCO4646, preprotein translocase SecE subunit 5071395:5071679 forward MW:10442	4	7	1	3	3	0	0	7	6	6	0	2	2	7	0	3	4	7	6	0	3	7	4	5	3	0	0	2	6	5	6	0	4	4	5	4	5	2	1	4	4	5	6	4	5	10
d1277	d1277.a1	d1277.a1.a1	ortho_SCC77.28c, coelicolor (SSPG_04971T0) SCO2561, putative long-chain fatty-acid CoA ligase. 2762403:2764346 reverse MW:70055	7	7	1	4	7	1	1	8	3	6	2	6	3	3	0	4	4	4	3	1	3	6	5	7	6	0	0	4	4	8	6	0	7	7	3	6	4	4	3	4	4	2	4	4	3	0
d1278	d1278.a1	d1278.a1.a1	ortho_SC4G2.24, coelicolor (SSPG_01051T0) SCO6650, hypothetical protein SC4G2.24 7385660:7386058 forward MW:14383	3	2	2	4	8	5	0	8	7	6	3	9	0	3	0	3	1	1	0	0	0	1	0	10	8	6	3	5	6	11	7	4	12	7	10	9	3	2	3	2	3	0	0	3	0	2
d1279	d1279.a1	d1279.a1.a1	ortho_SCBAC8D1.05, coelicolor (SSPG_01339T0) SCO6292, putative dihydropicolinate synthase 6951534:6952430 forward MW:32154	4	4	2	1	6	0	1	3	1	3	1	6	1	3	0	7	3	3	4	0	0	3	3	5	2	2	1	6	13	8	10	0	8	9	10	10	9	4	2	5	1	7	4	3	1	1
d1280	d1280.a1	d1280.a1.a1	ortho_SC9B5.19, lividans (SSPG_01232T0) SCO6452, putative transport permease protein 7136902:7137906 forward MW:35041	3	3	3	3	4	0	1	9	6	11	4	9	3	7	2	7	7	5	6	1	2	6	5	10	7	4	0	3	4	5	3	2	0	0	4	3	4	1	7	2	5	4	6	1	1	0
d1281	d1281.a1	d1281.a1.a1	ortho_SCF62.26, coelicolor (SSPG_07200T0) SCO0400, putative epimerase 421712:422263 forward MW:19954	1	3	1	2	7	2	2	7	11	11	2	7	0	2	0	2	5	4	2	1	2	6	6	9	3	2	1	1	3	2	6	1	11	7	13	9	2	2	2	1	2	3	1	2	5	2
d1282	d1282.a1	d1282.a1.a1	ortho_SCH10.36, coelicolor (SSPG_04001T0) SCO3658, putative aspartate aminotransferase 4036688:4037878 forward MW:42786	6	10	2	7	8	2	0	5	6	9	0	3	3	4	0	9	9	6	4	1	0	6	7	6	1	0	0	1	1	4	5	0	3	2	4	4	4	3	2	6	5	5	8	6	3	2
d1283	d1283.a1	d1283.a1.a1	ortho_SCD25.32, coelicolor (SSPG_03596T0) SCO4096, ATP-dependent RNA helicase 4494135:4496357 forward MW:81413	10	5	3	6	4	0	0	10	1	0	0	0	4	7	2	12	13	16	15	2	0	2	3	0	6	2	1	1	2	4	2	0	2	0	2	4	7	6	8	7	4	2	4	2	0	0
d1284	d1284.a1	d1284.a1.a1	ortho_2SC3B6.10, lividans (SSPG_02501T0) SCO5186, conserved hypothetical protein 5643386:5644342 forward MW:34965	11	11	4	4	2	0	1	3	5	3	0	2	5	3	2	4	5	5	4	2	5	4	4	8	6	3	0	2	3	4	1	0	3	3	2	3	6	3	3	4	9	5	6	7	2	2
d1285	d1285.a1	d1285.a1.a1	ortho_SC4A10.37c, coelicolor (SSPG_05440T0) SCO2104, putative thiamin phosphate pyrophosphorylase 2262055:2262726 reverse MW:23356	3	4	2	2	2	2	2	4	3	5	2	4	2	3	0	2	5	5	2	1	2	4	5	2	4	5	2	6	6	6	3	1	8	5	8	7	7	4	4	6	8	3	1	6	7	0
d1286	d1286.a1	d1286.a1.a1	ortho_SCC53.05, coelicolor (SSPG_05227T0) SCO2314, putative integral membrane protein 2485458:2486327 forward MW:29091	8	8	4	6	5	0	0	6	6	7	0	5	1	7	0	7	6	5	4	0	0	3	6	6	7	0	0	3	5	6	6	0	2	4	4	5	7	6	3	7	4	2	3	3	3	0
d1287	d1287.a1	d1287.a1.a1	ortho_SCI51.27c, coelicolor (SSPG_05764T0) SCO1787, putative iron-siderophore uptake system transmembrane component 1910795:1911841 reverse MW:35765	5	2	4	8	7	1	0	4	4	7	2	5	3	5	0	7	5	2	5	3	5	3	5	3	1	4	0	3	5	7	7	0	6	3	3	6	2	2	5	2	6	4	5	7	3	0
d1288	d1288.a1	d1288.a1.a1	ortho_SCCB12.09, coelicolor (SSPG_02395T0) lon, SCO5285, ATP-dependent protease 5756807:5759230 forward MW:86647	4	8	1	2	2	0	0	3	2	3	0	2	0	2	0	10	6	8	6	4	3	19	14	4	4	0	0	1	0	0	0	0	0	0	0	0	4	2	2	0	10	10	15	9	4	7
d1289	d1289.a1	d1289.a1.a1	ortho_SCH24.39c, coelicolor (SSPG_03735T0) SCO3917, hypothetical protein 4312890:4313756 reverse MW:31144	6	10	5	6	6	2	5	8	4	7	2	5	2	7	0	4	4	5	4	1	4	7	5	4	2	1	1	4	7	4	4	1	3	3	0	2	4	2	3	4	8	2	2	4	2	2
d1290	d1290.a1	d1290.a1.a1	ortho_SCE9.40, coelicolor (SSPG_04121T0) SCO3433, hypothetical protein 3793754:3794530 forward MW:27321	2	6	3	5	5	3	0	6	7	3	3	4	1	6	1	3	8	4	5	1	2	5	6	2	6	1	0	2	4	3	3	0	4	5	1	3	4	5	1	6	6	6	8	6	6	2
d1291	d1291.a1	d1291.a1.a1	ortho_SCL11.19c, coelicolor (SSPG_05990T0) SCO1563, putative acetyltransferase 1673718:1674203 reverse MW:17362	7	7	5	5	5	2	5	5	2	2	1	3	2	7	2	6	5	2	4	2	0	2	5	3	7	7	3	2	5	4	5	3	2	0	0	1	9	10	7	9	2	2	5	5	1	0
d1292	d1292.a1	d1292.a1.a1	ortho_2SCD46.29, coelicolor (SSPG_03479T0) SCO4215, putative GntR-family regulatory protein 4623765:4624523 forward MW:27469	9	8	5	8	7	3	5	8	13	12	3	11	3	7	1	7	9	11	13	0	4	9	8	12	0	0	0	0	0	0	1	0	0	0	0	0	0	0	0	3	0	1	0	0	0	0
d1293	d1293.a1	d1293.a1.a1	ortho_SCD10.03, lividans (SSPG_03330T0) SCO4371, conserved hypothetical protein 4786552:4787115 forward MW:20493	6	7	4	4	4	3	0	3	3	0	2	2	4	5	2	3	3	6	3	2	0	4	2	3	5	4	3	5	5	8	7	4	7	5	3	6	7	5	3	5	2	6	3	3	5	0
d1294	d1294.a1	d1294.a1.a1	ortho_SC1A2.04, coelicolor (SSPG_00909T0) SCO6795, hypothetical protein SC1A2.04. 7557438:7557872 forward MW:14834	7	7	6	9	6	3	3	7	8	5	3	3	3	4	3	6	4	2	2	2	2	0	1	8	8	6	5	4	3	9	5	4	4	1	4	5	4	7	3	5	0	0	0	0	0	0
d1295	d1295.a1	d1295.a1.a1	ortho_SC9C5.11c, coelicolor (SSPG_06068T0) pyrB, SCO1487, aspartate carbamoyltransferase 1590407:1591387 reverse MW:35662	6	8	3	4	4	3	0	5	3	8	4	7	5	5	2	4	8	7	5	3	2	5	3	6	3	2	2	4	3	2	3	1	4	3	3	1	9	5	3	5	2	2	1	5	2	2
d1296	d1296.a1	d1296.a1.a1	2SCG2.06, SCO0993, conserved hypothetical protein 1048130:1049368 forward MW:44010	0	0	0	0	0	0	0	0	0	0	0	0	0	0	0	0	0	0	0	0	0	0	0	0	11	8	6	14	11	16	10	3	1	3	4	3	11	21	13	18	5	5	5	6	2	3
d1297	d1297.a1	d1297.a1.a1	ortho_SC10B7.14, coelicolor (SSPG_05324T0) SCO2219, hypothetical protein SC10B7.14 2382545:2383162 forward MW:22144	4	3	3	4	5	0	0	5	6	7	1	3	3	5	0	6	4	3	5	1	3	4	2	4	3	3	1	5	5	5	3	0	7	5	5	6	5	6	4	9	6	3	7	0	5	3
d1298	d1298.a1	d1298.a1.a1	ortho_SCE33.16c, coelicolor (SSPG_04525T0) SCO3014, putative translation initiation factor 3289583:3290725 reverse MW:39135	5	4	4	5	5	0	0	9	5	8	0	8	4	3	2	0	6	5	5	0	0	6	5	8	5	2	2	5	4	4	4	0	4	3	3	3	4	2	2	8	6	5	3	3	5	1
d1299	d1299.a1	d1299.a1.a1	ortho_SC5F7.19, coelicolor (SSPG_05361T0) SCO2182, putative gntR-family transcriptional regulator 2347778:2348401 forward MW:23038	5	6	1	4	4	2	3	3	3	6	3	3	3	2	0	3	6	7	7	1	3	8	9	3	4	1	1	1	5	5	1	0	3	4	3	5	1	4	5	3	8	4	5	1	7	4
d1300	d1300.a1	d1300.a1.a1	ortho_2SCG2.34c, coelicolor (SSPG_06544T0) SCO1020, conserved hypothetical protein 1075397:1076719 reverse MW:46651	2	2	0	1	5	0	0	6	7	12	2	7	0	7	0	3	5	4	4	0	0	5	6	9	5	1	0	2	6	7	6	2	6	3	5	1	6	3	2	5	7	5	5	2	6	2
d1301	d1301.a1	d1301.a1.a1	ortho_SC10A9.16, coelicolor (SSPG_06185T0) SCO1374, hypothetical protein SC10A9.16 1451745:1452356 forward MW:21678	6	6	1	5	7	2	3	7	7	6	1	6	2	5	0	6	11	9	7	2	3	8	7	5	2	0	0	2	2	2	2	0	0	0	0	0	1	4	2	8	6	6	7	4	4	0
d1302	d1302.a1	d1302.a1.a1	ortho_SC8B7.01c, coelicolor (SSPG_02057T0) SC5H4.01, SCO5677, putative ATP/GTP binding protein (fragment) 6178250:6180280 forward MW:72026	10	6	4	4	8	0	2	6	9	5	1	7	2	1	0	4	9	4	5	1	3	8	1	8	6	2	0	0	7	4	5	0	5	1	4	4	5	0	2	3	5	4	2	6	4	0
d1303	d1303.a1	d1303.a1.a1	ortho_SC3A7.07, coelicolor (SSPG_01291T0) SCO6339, 3-oxoadipate enol-lactone hydrolase/4-carboxymuconolactone decarboxylase 6998012:6999361 forward MW:47500	6	11	5	7	5	1	0	4	8	7	0	4	2	8	0	4	7	10	6	0	2	7	9	8	4	0	0	0	2	4	2	0	2	1	0	0	5	2	4	3	4	4	5	6	6	0
d1304	d1304.a1	d1304.a1.a1	ortho_SCE29.13c, coelicolor (SSPG_04292T0) SCO3244, hypothetical protein 3595842:3596639 reverse MW:29652	4	0	0	0	0	0	0	0	0	0	0	0	0	1	0	2	0	0	2	0	0	0	0	0	9	3	2	3	4	6	4	4	7	10	7	9	7	5	2	3	4	12	7	11	10	15
d1305	d1305.a1	d1305.a1.a1	ortho_SCF91.05c., coelicolor (SSPG_06954T0) SCO0645, putative Zinc-containing dehydrogenase. 687554:688567 reverse MW:34857	1	2	0	0	2	0	0	3	3	1	0	0	0	0	0	0	2	2	0	0	9	23	20	1	3	2	0	2	4	3	2	0	3	1	3	3	6	3	2	2	16	13	8	6	9	6
d1306	d1306.a1	d1306.a1.a1	ortho_SCL11.15c, coelicolor (SSPG_05994T0) SCO1559, putative ABC transporter ATP-binding protein 1670684:1671790 reverse MW:38938	11	11	5	11	6	1	1	7	2	4	0	2	7	11	3	20	9	11	10	3	2	12	7	2	3	0	2	2	0	0	2	0	0	0	0	0	0	1	2	4	0	1	2	2	0	0
d1307	d1307.a1	d1307.a1.a1	ortho_SC1C2.37, coelicolor (SSPG_02150T0) SCO5556, histone-like DNA binding protein 6054696:6055352 forward MW:22316	3	1	0	1	1	0	0	2	3	3	0	0	0	3	0	2	4	4	6	2	2	10	3	1	4	1	0	3	8	7	9	0	9	14	11	17	3	2	0	4	3	6	7	4	9	1
d1308	d1308.a1	d1308.a1.a1	ortho_2SC7G11.26c, coelicolor (SSPG_02416T0) SCO5264, hypothetical protein SC7G11.26c 5723633:5724715 reverse MW:40074	7	4	1	3	0	0	0	4	3	8	4	9	4	5	2	5	4	8	6	0	5	4	10	6	3	0	0	3	1	2	0	0	5	5	2	6	4	5	0	3	7	4	5	7	3	2
d1309	d1309.a1	d1309.a1.a1	ortho_SCBAC17A6.04, coelicolor (SSPG_00375T0) paaA, SCO7471, putative phenylacetic acid degradation protein PaaA 8284297:8285283 forward MW:37302	4	10	1	3	2	0	2	1	2	6	0	4	0	0	0	2	7	9	9	3	2	6	2	3	2	0	0	6	5	9	3	0	5	0	2	0	1	4	4	7	7	6	8	7	7	5
d1310	d1310.a1	d1310.a1.a1	ortho_cobD, coelicolor (SSPG_05701T0) SCO1847, cobalamin biosynthesis protein 1975869:1976852 forward MW:33123	9	18	6	8	7	1	0	9	7	6	0	4	5	7	5	9	3	7	6	2	1	7	3	6	6	3	0	2	3	3	2	0	0	2	0	2	3	3	4	7	0	0	0	1	0	1
d1311	d1311.a1	d1311.a1.a1	ortho_SCL2.20c, coelicolor (SSPG_06026T0) SCO1530, hypothetical HIT family protein SCL2.20c 1636316:1636876 reverse MW:19940	4	4	2	0	3	0	1	7	6	8	3	3	1	4	0	5	7	6	6	2	2	10	4	6	2	1	0	3	3	2	4	0	3	4	4	4	3	5	1	5	7	10	4	4	4	2
d1312	d1312.a1	d1312.a1.a1	ortho_SCE19A.15c, coelicolor (SSPG_04624T0) SCO2915, hypothetical protein 3165625:3166233 reverse MW:21913	5	7	3	8	3	1	2	6	6	4	0	3	2	4	0	8	5	2	5	0	3	4	5	4	3	0	1	2	7	7	3	0	5	4	0	5	7	6	2	7	4	9	2	3	4	2
d1313	d1313.a1	d1313.a1.a1	ortho_SC5H4.19, lividans (SSPG_02040T0) SCO5695, putative metalloprotease 6205187:6206479 forward MW:46240	8	4	3	3	5	2	0	3	4	6	0	6	2	4	1	4	7	5	8	0	2	7	6	4	5	2	0	6	6	2	4	1	3	2	2	3	4	2	0	5	6	2	7	6	5	2
d1314	d1314.a1	d1314.a1.a1	ortho_SCC121.11, coelicolor (SSPG_05022T0) SCO2508, putative metal uptake regulation protein 2706801:2707220 forward MW:14679	4	6	4	4	8	3	3	9	5	6	1	3	5	7	4	4	8	9	6	2	4	5	5	4	3	2	0	5	2	1	2	2	2	0	2	0	3	5	5	3	3	5	4	4	2	1
d1315	d1315.a1	d1315.a1.a1	ortho_SC6G10.30, lividans (SSPG_05386T0) SCO2157, putative aminotransferase 2319777:2321159 forward MW:47982	8	5	0	5	7	1	0	6	7	6	0	9	2	5	0	5	8	4	6	0	2	7	10	5	7	0	0	3	5	7	3	0	1	0	0	0	9	4	2	1	6	6	5	1	4	0
d1316	d1316.a1	d1316.a1.a1	ortho_SCE68.21, lividans (SSPG_04236T0) SCO3323, putative RNA polymerase sigma factor 3675441:3675974 forward MW:20035	6	4	3	5	5	0	0	10	5	6	2	5	1	4	3	7	5	6	5	0	4	5	5	3	5	1	1	2	5	5	6	0	5	5	5	4	4	2	3	3	3	2	3	4	3	2
d1317	d1317.a1	d1317.a1.a1	ortho_SCD12A.09c, coelicolor (SSPG_03367T0) SCO4326, conserved hypothetical protein 4737843:4738691 reverse MW:30054	6	5	3	4	3	3	3	2	3	2	0	2	3	6	0	6	5	5	3	4	1	6	4	2	4	3	0	3	5	5	3	2	3	3	2	4	6	2	6	3	7	5	4	5	5	5
d1318	d1318.a1	d1318.a1.a1	ortho_SCD63.11, lividans (SSPG_02904T0) pkaJ, SCO4779, serine/threonine protein kinase 5197709:5199355 forward MW:58091	9	7	0	5	4	1	0	7	3	4	0	4	0	3	1	4	2	7	3	0	0	1	1	5	5	1	0	1	11	7	11	3	0	0	4	7	7	5	4	7	6	5	5	6	4	1
d1319	d1319.a1	d1319.a1.a1	ortho_SCE33.03c, coelicolor (SSPG_04537T0) SCO3001, hypothetical protein SCE33.03c 3274804:3275307 reverse MW:17358	3	4	2	4	5	2	2	4	5	6	3	5	4	5	2	5	7	7	7	4	6	3	5	6	3	1	2	2	4	5	4	3	3	3	3	2	4	5	1	4	2	2	3	3	3	3
d1320	d1320.a1	d1320.a1.a1	ortho_2SCK31.16, coelicolor (SSPG_02731T0) SCO4956, putative peptide methionine sulfoxide reductase 5392009:5392527 forward MW:19308	6	12	3	4	5	1	0	6	3	5	0	5	1	5	1	4	5	2	4	0	1	1	4	5	5	2	0	4	5	4	5	0	6	3	3	7	4	5	3	6	7	3	6	4	4	2
d1321	d1321.a1	d1321.a1.a1	ortho_SCBAC28G1.09, coelicolor (SSPG_02606T0) actII-2, SCO5083, putative actinorhodin transporter 5524073:5525809 forward MW:59772	0	0	0	0	0	0	0	0	0	0	0	0	0	0	0	0	0	0	0	0	1	2	0	1	7	0	3	0	7	15	9	4	13	12	10	9	13	1	0	0	10	9	7	9	11	7
d1322	d1322.a1	d1322.a1.a1	ortho_2SCG61.38, coelicolor (SSPG_06203T0) SCO1356, putative iron sulphur protein 1434218:1434715 forward MW:15473	6	3	7	4	6	0	2	5	3	4	0	4	4	4	0	9	4	4	3	0	0	4	3	4	6	2	3	5	8	6	4	1	4	5	5	4	5	5	4	7	4	5	5	1	1	2
d1323	d1323.a1	d1323.a1.a1	ortho_SC7B7.05, coelicolor (SSPG_01620T0) SCO6008, probable transcriptional repressor protein 6588242:6589453 forward MW:40961	10	9	0	6	5	0	1	8	4	6	1	5	1	1	0	4	4	1	2	0	0	4	2	5	6	5	2	4	8	10	10	2	5	5	5	7	13	1	2	5	2	0	2	2	0	0
d1324	d1324.a1	d1324.a1.a1	ortho_SC6A5.08, coelicolor (SSPG_00943T0) SCO6759, putative phytoene synthase 7516017:7516928 forward MW:32770	5	5	2	7	9	2	1	8	4	6	0	5	1	8	1	7	5	6	7	0	5	6	6	9	4	0	1	3	3	3	3	0	2	3	1	2	2	2	3	5	6	4	7	2	3	0
d1325	d1325.a1	d1325.a1.a1	ortho_SC9B5.16, coelicolor (SSPG_01235T0) SCO6449, putative dehydrogenase 7133229:7134647 forward MW:50008	3	2	1	1	4	1	0	3	10	7	4	9	0	1	0	1	3	2	6	3	3	7	4	13	4	3	3	3	2	3	5	4	5	6	5	6	1	2	4	1	3	9	4	4	7	2
d1326	d1326.a1	d1326.a1.a1	ortho_SC1F2.20, lividans (SSPG_01061T0) SCO6623, putative ATP /GTP binding protein 7345061:7347256 forward MW:81665	0	0	0	3	2	0	0	5	8	6	0	7	0	0	0	0	2	3	3	1	2	6	3	5	4	4	1	3	3	6	8	1	3	2	3	5	7	7	0	8	6	9	6	11	9	5
d1327	d1327.a1	d1327.a1.a1	ortho_SCBAC31E11.08, coelicolor (SSPG_02576T0) bldKA, SCO5112, BldKA, putative ABC transport system integral membrane protein 5557355:5558386 forward MW:37471	5	5	4	5	7	3	4	5	4	4	0	5	3	2	1	3	5	4	3	0	2	2	4	4	5	2	1	6	5	3	4	2	9	8	7	4	4	1	0	3	3	4	2	4	6	2
d1328	d1328.a1	d1328.a1.a1	ortho_SCH1029c1, lividans (SSPG_04008T0) SCO3651, hypothetical protein 4029504:4030292 reverse MW:28833	6	4	0	3	3	0	1	8	4	5	0	6	1	4	0	4	4	4	6	0	1	8	7	2	4	0	0	2	3	6	5	0	3	4	6	5	3	1	3	3	8	4	10	9	3	3
d1329	d1329.a1	d1329.a1.a1	ortho_SCD6.04c, coelicolor (SSPG_03274T0) afsR, SCO4426, regulatory protein 4842786:4845767 reverse MW:105716	0	7	1	6	4	1	0	6	6	6	0	6	0	6	0	4	5	4	3	0	0	5	3	4	4	0	0	4	4	5	8	0	5	7	4	5	2	6	2	5	8	4	7	6	5	1
d1330	d1330.a1	d1330.a1.a1	ortho_SCE7.01, coelicolor (SSPG_04220T0) trpS, SCE68.32, SCO3334, putative tryptophanyl-tRNA synthetase 3691373:3692383 forward MW:36804	19	15	8	10	8	2	2	8	4	7	1	9	7	9	4	8	4	6	8	1	5	9	4	9	0	0	0	0	1	0	0	2	1	0	0	2	1	0	0	1	0	0	0	0	0	0
d1331	d1331.a1	d1331.a1.a1	ortho_SCE59.27c, coelicolor (SSPG_04571T0) SCO2968, putative cell division protein 3228831:3229748 reverse MW:33550	6	6	2	6	4	0	2	6	7	6	0	6	4	5	2	7	4	4	6	0	1	3	2	9	5	3	0	4	5	4	4	0	3	2	1	5	6	4	3	5	2	3	3	6	1	1
d1332	d1332.a1	d1332.a1.a1	ortho_SC1C2.33c, coelicolor (SSPG_02154T0) SCO5552, putative transcriptional regulator 6051099:6051815 reverse MW:24975	2	4	0	3	5	0	0	6	1	7	2	5	4	5	0	5	5	4	3	4	4	5	3	5	5	1	2	2	6	7	4	1	0	3	0	0	3	8	6	7	10	7	5	6	3	2
d1333	d1333.a1	d1333.a1.a1	ortho_SC6C5.12c, lividans (SSPG_01454T0) SCO6176, hypothetical protein SC6C5.12c 6781601:6782431 reverse MW:29683	9	14	3	3	5	1	0	5	4	4	1	4	4	5	1	8	6	5	8	2	2	4	5	5	6	2	2	4	5	1	3	0	2	3	1	2	4	4	3	4	2	2	2	5	2	2
d1334	d1334.a1	d1334.a1.a1	ortho_SCK15.16, lividans (SSPG_02674T0) SCO5014, putative secreted protein 5450206:5450784 forward MW:19721	4	5	2	3	7	3	3	6	4	6	3	3	3	5	1	2	5	4	2	3	2	5	7	6	3	2	0	4	6	5	7	2	7	3	4	7	4	6	2	4	3	2	3	3	1	1
d1335	d1335.a1	d1335.a1.a1	ortho_2SC7G11.03c, coelicolor (SSPG_02440T0) SCO5241, hypothetical protein 5702433:5703401 reverse MW:34270	4	4	2	4	5	1	0	8	3	8	0	4	1	5	0	5	7	8	7	0	3	4	6	5	3	2	0	2	6	7	5	2	5	3	1	3	5	4	0	5	7	2	4	3	4	3
d1336	d1336.a1	d1336.a1.a1	ortho_gluC, coelicolor (SSPG_01956T0) SCO5775, glutamate permease 6312857:6313525 reverse MW:23201	7	6	2	3	5	0	1	3	4	3	0	5	4	6	2	6	5	6	3	0	1	3	4	5	9	3	1	6	6	4	6	0	0	3	1	0	9	5	6	6	6	5	5	3	2	0
d1337	d1337.a1	d1337.a1.a1	ortho_SCD20.01, coelicolor (SSPG_03082T0) SCO4583, putative transferase 5004916:5005926 forward MW:35861	6	10	1	6	3	2	0	7	3	2	0	2	1	5	0	7	5	7	7	2	0	6	4	2	2	0	0	2	3	5	3	0	2	2	3	3	5	7	2	4	5	8	6	7	5	4
d1338	d1338.a1	d1338.a1.a1	ortho_SC5G8.25c, lividans (SSPG_02825T0) SCO4857, putative succinate dehydrogenase membrane subunit 5286985:5287467 reverse MW:17586	5	3	3	4	2	3	1	4	1	3	1	2	3	2	1	5	2	2	3	1	2	3	5	4	7	2	1	4	7	8	7	1	7	9	0	6	6	5	2	3	5	5	4	5	3	3
d1339	d1339.a1	d1339.a1.a1	ortho_2SCG61.25c, coelicolor (SSPG_06217T0) ung, SCO1343, uracil-DNA glycosylase (EC 3.2.2.-) 1418995:1419678 reverse MW:25172	6	6	2	4	4	3	1	2	3	4	1	5	3	6	2	5	3	6	3	0	0	3	3	5	8	3	3	4	7	6	6	3	3	2	3	2	10	2	2	4	5	3	5	4	4	1
d1340	d1340.a1	d1340.a1.a1	ortho_SCI41.11c, coelicolor (SSPG_05927T0) SCO1628, hypothetical protein SCI41.11c 1742238:1742654 reverse MW:14610	7	4	3	2	5	0	3	4	7	6	2	5	2	3	3	2	4	2	2	1	2	4	3	4	1	3	3	3	12	9	5	4	6	5	5	6	5	4	2	6	3	2	3	3	3	0
[truncated: 2,813 more rows]
[truncated: 2 more columns]

## Sheet: proteins
Supporting information File S-1. X!Tandempipeline results of the identified proteins
[truncated: 4,417 more rows]

## Sheet: peptides
Supporting information File S-1. X!Tandempipeline results of the identified proteins
[truncated: 65,531 more rows]
