# Supplementary material for: Expression of genes of the Pho regulon is altered in Streptomyces coelicolor
Source: Sci Rep. 2020 May 22;10:8492. doi: 10.1038/s41598-020-65087-w (PMC7244524; doi:10.1038/s41598-020-65087-w)
Supplement: Supplementary file 2 — Supplementary File S2. [file 41598_2020_65087_MOESM2_ESM.xlsx]

## Sheet: README
	FILE S2. Proteins with statistically significant change quantified by XIC-based and SC-based methods
	Sheets:
	Figure 2 - Total significative proteins
	Figure 3 - Pho regulon
	Figure 4 – Glycolysis
	Figure 4 – Glycerol
	Figure 4 – PPP
	Figure 4 – AcetylCoA
	Figure 5 – Krebs cycle
	Figure 6 – Lipids biosynthesis
	Figure 6 - Lipids degradation
	Figure 7 - Stress
	Figure 7 - OsdR
	Figure 8 - SigR
	Figure 9 - ACT - RED - CDA
	Figure 10 - CPK
	Figure 10 - Desferrioxiamine
	Figure 10 - Coelichelin
	Figure 10 - Deoxy sugar
	Figure 10 - Terpenoid
	Figure 10 - Others
	Figure S3 - Nucleotide degradation
	Figure S4 - Protein degradation
	Figure S5 - Aa degradation
	Figure S6 - PhoP targets
	Figure S7 - energetic metabolism
	Columns description (per sheet)
	Prot ID	Protein identifier assigned after binning step in the search engine X!Tandempipeline
	Quantification method	Quantification method for a given protein. SC for spectral counts. XIC for eXtracted Ion Chromatograms. XIC_SC for protein quantified by both methods, in this case XIC values were considered
	ANOVA	Analysis of Variance results, each p value was adjusted using the Benjamini-Hochberg method (FDR < 0.05)
		FDR_strain	Adjusted p value for the comparison between strains (S coelicolor, S lividans)
		FDR_medium	Adjusted p value for the comparison between medium (glucose, glycerol)
		FDR_time	Adjusted p value for the comparison between time points (36h, 48h, 72h)
		FDR_strain_medium	Adjusted p value for the comparison between strain and medium combinations
		FDR_strain_time	Adjusted p value for the comparison between strain and time points combinations
		FDR_medium_time	Adjusted p value for the comparison between time points and medium combinations
		FDR_strain_medium_time	Adjusted p value for the comparison between strain, time points and medium combinations
	Protein abundance	Relative abundance of each condition tested. Values are the mean of replicates per condition. Values can be number of spectra assigned to a protein (SC) or log10 of eXtracted Ion Chromatograms (XIC)
	Gene Ids SCO_SSPG	SCO and SSPG identifiers for S coelicolor and S lividans, respectively
	SCO name	SCO identifier from S. coelicolor (if available)
	UNIPROT ID	Accession numbers from UNIPROT database fro both strains
	Class	Group assigned based on Gene Ontholy consensus from different databases (KEGG, StrepDB, STRING, UNIPROT) that was manually curated
	Sub_class	Sub-group assigned based on Gene Ontholy consensus from different databases (KEGG, StrepDB, STRING, UNIPROT) that was manually curated
	Regulon	Regulon assigned based on literature and Regprecise database
	Sub-cellular localization	Sub-cellular localisation assigned from LocateP tool
	Gene name	Gene name of a given protein
	NOTES	Additional notes
	FOLD-change	Fold change value based on pairwise comparison between two conditions. A total of 24 different scenarios were inspected
		At a given time point (36, 48,or 72h) and at a given strain (S coelicolor or S lividans) a protein can be more abundant in one culture media (Glucose or glycerol)

## Sheet: Figure 2 - Total significative 
																													FOLD-CHANGE at 72 h										FOLD-CHANGE at 48 h										FOLD-CHANGE at 36 h
		ANOVA, FDR < 0.05							PROTEIN ABUNDANCE																				S. coelicolor M145		S. lividans TK24		GLUCOSE		GLYCEROL				S. coelicolor M145		S. lividans TK24		GLUCOSE		GLYCEROL				S. coelicolor M145
Prot ID	Quantification method	FDR_strain	FDR_medium	FDR_time	FDR_strain_medium	FDR_strain_time	FDR_medium_time	FDR_strain_medium_time	M145-Glu-72	M145-Glu-48	M145-Glu-36	M145-Gly-72	M145-Gly-48	M145-Gly-36	TK24-Glu-72	TK24-Glu-48	TK24-Glu-36	TK24-Gly-72	TK24-Gly-48	TK24-Gly-36	Gene Ids SCO_SSPG	SCO name	UNIPROT ID	Class	Sub_class	Sub-cellular localization	Gene name	NOTES	More abundant in GLUCOSE	More abundant in GLYCEROL	More abundant in GLUCOSE	More abundant in GLYCEROL	More abundant in S. coelicolor M145	More abundant in S. lividans TK24	More abundant in S. coelicolor M145	More abundant in S. lividans TK24			More abundant in GLUCOSE	More abundant in GLYCEROL	More abundant in GLUCOSE	More abundant in GLYCEROL	More abundant in S. coelicolor M145	More abundant in S. lividans TK24	More abundant in S. coelicolor M145	More abundant in S. lividans TK24			More abundant in GLUCOSE
c354.a1.a1	XIC_SC	1.00368e-06	0.842072	4.60131e-05	0.0940627	3.9138e-09	0.712704	0.433899	7.62252	8.54416	8.29493	7.45094	8.37258	8.12335	8.81719	8.4102	7.91985	8.8504	8.92833	8.05418	SCO4979|SSPG_02709	SCO4979	Q93JL5|D6EXQ5	Carbon_metabolism	Anaplerotic_enzyme	Intracellular	SCO4979|SSPG_02709 Phosphoenolpyruvate carboxykinase		1.48447			1.07946		15.6558		25.0874			1.48447			3.29713	1.36132			3.59539			1.48447
c106.a1.a1	XIC_SC	9.39186e-07	0.00223276	0.174246	0.844299	0.00538495	0.0888024	0.144749	8.56748	8.47443	8.60221	8.48148	8.38843	8.51621	8.87045	8.91943	8.57222	8.75596	8.5379	8.66087	SCO0546|SSPG_07054	SCO0546	Q9RK64|D6EDH6	Carbon_metabolism	Anaplerotic_enzyme	Intracellular	SCO0546|SSPG_07054 Pyruvate carboxylase		1.21899		1.30162			2.00893		1.8814			1.21899		2.40728			2.78606		1.4108			1.21899
b24.a1.a1	XIC_SC	0.0384649	5.74132e-11	2.14863e-10	0.00116451	0.370213	0.0260521	0.250924	8.35186	8.2336	8.05407	8.68204	8.56378	8.38425	8.69621	8.46711	8.29196	8.5013	8.45374	8.48428	SCO3127|SSPG_04410	SCO3127	Q9RNU9|D6ETJ5	Carbon_metabolism	Anaplerotic_enzyme	Intracellular	SCO3127|SSPG_04410 Phosphoenolpyruvate carboxylase			2.13884	1.56643			2.2098	1.51613					2.13884		0.969667		1.71203	1.28839
d1101.a1.a1	SC	0.00480522	0.0124079	2.94224e-11	0.00212707	0.213181	5.16687e-06	0.000112773	16.5	9	0.75	2	5	5.25	7.33333	2	2	8.33333	4.33333	2	SCO2127|SSPG_05416	SCO2127	P40182|D6EIX6	Carbon_metabolism	Carbon_regulation	Intracellular	SCO2127|SSPG_05416 Protein related to carbon catabolite repression		8.25			1.13636	2.25			4.16667			1.8			2.16667	4.5		1.15385
d1323.a1.a1	XIC	0.065111	4.20661e-06	0.0122921	0.813279	0.401228	0.208297	0.185215	7.66209	7.85557	7.73113	7.60659	7.80007	7.67563	7.75464	7.70966	7.9242	7.92773	8.0068	7.50263	SCO6008|SSPG_01620	SCO6008	O50502|D6ELV0	Carbon_metabolism	Carbon_regulation	Intracellular	SCO6008|SSPG_01620 Glucokinase Rok7B7		1.13632			1.48968		1.23752		2.09481			1.13632			1.98217	1.39929			1.60966			1.13632
c553.a1.a1	SC	0.000596247	0.00605427	0.000721934	0.4165	0.323824	0.0956739	0.000365659	16.25	14.3333	5.5	6	8.25	10.5	19.3333	14	12.5	17	11	9	SCO7073|SSPG_00775	SCO7073	Q9FC11|D6EDJ3	Carbon_metabolism	Glycerol_metabolism	Intracellular	SCO7073|SSPG_00775 Dihydroxyacetone kinase		2.70833		1.13725			1.18974		2.83333			1.73737		1.27273			0.976744		1.33333
c921.a1.a1	XIC_SC	0.869648	2.81384e-06	0.367756	0.783679	0.805403	0.450026	0.79997	7.19716	7.10907	7.06886	8.00473	7.91664	7.87643	7.02199	7.05306	7.24532	8.36434	7.89815	8.05583	SCO1658|SSPG_05896	SCO1658	P15360|D6ENJ9	Carbon_metabolism	Glycerol_metabolism	Intracellular	SCO1658|SSPG_05896 gylR regulatory protein			6.4206		21.9964	1.49681			2.28881				6.4206		6.99987	1.13764			0.958314
c572.a1.a1	XIC	0.0207624	0.537883	3.12744e-05	0.687491	0.512871	0.0821937	0.576454	8.37669	8.24225	7.81563	8.5431	8.40866	7.98204	8.40775	8.19764	8.06086	8.74837	8.53468	8.1302	SCO7072|SSPG_00776	SCO7072	Q9FC12|D6EDJ4	Carbon_metabolism	Glycerol_metabolism	Intracellular	SCO7072|SSPG_00776 Dihydroxyacetone kinase			1.46693		2.19089		1.07414		1.60425				1.46693		2.17293	1.1082			1.33665
c147.a1.a1	XIC_SC	0.893512	1.3824e-09	0.0719139	0.192195	0.228822	0.235752	0.977839	7.55828	7.51967	7.55704	8.55471	8.5161	8.55347	7.53875	7.7349	7.96496	8.16555	8.43314	8.55341	SCO1660|SSPG_05894	SCO1660	Q9ADA7|D6ENJ7	Carbon_metabolism	Glycerol_metabolism	Intracellular	SCO1660|SSPG_05894 Glycerol kinase 2			9.91814		4.23448		0.956013	2.45					9.91814		4.99158		1.64144	1.21051
b89.a1.a1	XIC_SC	0.849635	4.04133e-07	0.116555	0.823362	0.916366	0.383116	0.885968	7.91049	7.82911	8.02187	8.81528	8.73389	8.92665	7.68388	7.89573	8.04861	8.94705	8.68037	9.07912	SCO1661|SSPG_05893	SCO1661	Q9ADA6|D6ENJ6	Carbon_metabolism	Glycerol_metabolism	Intracellular	SCO1661|SSPG_05893 Glycerol-3-phosphate dehydrogenase			8.0313		18.3304	1.68506			1.35448				8.0313		6.09029		1.1658	1.13116
c312.a1.a1	XIC	0.182564	0.38992	0.00110228	0.886726	0.0313821	0.747392	0.584254	8.25801	8.78053	8.64827	8.44564	8.96817	8.83591	8.60527	8.59677	8.72732	9.01067	9.00554	8.69853	SCO3182|SSPG_04358	SCO3182	Q9RKA6|D6ETE3	Carbon_metabolism	Glycogen_biosynthesis	Intracellular	SCO3182|SSPG_04358 Glucose-1-phosphate uridylyltransferase			1.54041		2.5433		2.22464		3.67302				1.54041		2.56311	1.52671			1.08987
c970.a1.a1	XIC	5.59167e-05	0.0337262	1.29184e-09	0.334822	4.75629e-05	0.739832	0.186482	7.39054	8.07889	7.95425	7.55272	8.24107	8.11643	7.76615	7.97517	8.13686	8.41957	8.27278	8.17612	SCO3028|SSPG_04506	SCO3028	Q9KZL6|D6EUY4	Carbon_metabolism	Glycogen_biosynthesis	Intracellular	SCO3028|SSPG_04506 Phosphomannomutase/phosphoglucomutase			1.45271		4.50211		2.37474		7.35958				1.45271		1.9843	1.26976			1.07574		XIC
c184.a1.a1	XIC_SC	0.284166	0.0834167	1.6577e-08	0.510693	0.946552	0.874321	0.498305	8.65714	8.4399	8.13422	8.58522	8.36799	8.0623	8.70363	8.69671	8.19915	8.66387	8.29121	8.09173	SCO7443|SSPG_00405	SCO7443	Q9L117|D6EVQ3	Carbon_metabolism	Glycogen_biosynthesis	Intracellular	SCO7443|SSPG_00405 Phosphoglucomutase		1.18009		1.09586			1.11298		1.19853			1.18009		2.54391			1.80639	1.19337				1.18009
c227.a1.a1	SC	5.02113e-13	0.149072	3.41867e-34	0.357224	0.176477	0.0309673	0.0127062	47.5	37.3333	12.75	31.25	30.75	19.75	30.6667	17.6667	9.25	25.6667	23	7	SCO5444|SSPG_02265	SCO5444	Q8CJR4|D6ET27	Carbon_metabolism	Glycogen_degradation	Intracellular	SCO5444|SSPG_02265 Glycogen phosphorylase		1.52		1.19481		1.54891		1.21753				1.21409			1.30189	2.11321		1.33696
c140.a2.a1	XIC_SC	1.7968e-08	4.64528e-05	4.21825e-07	0.225834	7.54702e-05	0.404993	0.433899	7.69481	8.1125	7.74889	7.85781	8.27549	7.91188	7.96752	7.41799	7.00941	7.58763	7.41077	7.17305	SCO0208|SSPG_07389	SCO0208	Q9RI40|D6EHU8	Carbon_metabolism	Glycolisis_gluconeogenesis	Intracellular	SCO0208|SSPG_07389 Pyruvate phosphate dikinase			1.45544	2.39821			1.87374	1.86282					1.45544		0.983506	4.94886		7.32355
c843.a1.a1	SC	1.33643e-84	0.214358	2.79602e-18	1	1	6.773e-12	1	28.75	4	3.5	16.5	20.25	8.25	0	0	0	0	0	0	SCO3486	SCO3486	Q9RKF1	Carbon_metabolism	Glycolisis_gluconeogenesis	Intracellular	SCO3486 Putative glycolaldehyde dehydrogenase		1.74242				28.75		16.5					5.0625			4		20.25
c140.a1.a1	XIC_SC	0.000210537	6.60269e-05	0.000201425	0.133062	0.359273	0.347349	0.942312	7.78879	7.85941	7.73157	7.83447	7.90509	7.77725	7.63287	7.57527	7.36931	7.82476	7.79653	7.65512	SCO2494|SSPG_05038	SCO2494	Q9L2C5|D6EEF2	Carbon_metabolism	Glycolisis_gluconeogenesis	Intracellular	SCO2494|SSPG_05038 Pyruvate phosphate dikinase			1.11091		1.55556	1.43192			0.977884				1.11091		1.66441	1.9237		1.28398
c351.a1.a1	XIC	0.00109775	0.765726	3.49206e-05	0.0940627	5.15049e-06	0.936038	0.95808	7.80162	8.44561	8.44415	7.72209	8.36608	8.36462	8.3984	8.37096	8.14553	8.53565	8.61187	8.3078	SCO5047|SSPG_02641	SCO5047	Q9FBN2|D6EXI7	Carbon_metabolism	Glycolisis_gluconeogenesis	Intracellular	SCO5047|SSPG_02641 Fructose-1,6-bisphosphatase		1.20097			1.37168		3.95163		6.50967			1.20097			1.74146	1.18755			1.76113			1.20097
c470.a1.a1	XIC_SC	0.593037	0.0026291	2.76164e-05	0.272519	0.000227269	0.167786	0.920936	8.26071	8.45232	8.32129	8.62757	8.81918	8.68814	9.07548	8.75978	8.03253	9.23327	8.72475	7.93671	SCO7511|SSPG_00338	SCO7511	Q93J08|D6EUE0	Carbon_metabolism	Glycolisis_gluconeogenesis	Intracellular	SCO7511|SSPG_00338 Glyceraldehyde-3-phosphate dehydrogenase			2.32733		1.43812		6.52778		4.03369				2.32733	1.08399			2.02983	1.24286
c333.a1.a1	XIC_SC	0.0481813	4.96598e-05	0.119889	0.392593	0.000372325	0.334142	0.658229	8.32537	8.66664	8.56559	8.14828	8.48954	8.38849	8.69693	8.7176	8.29126	8.61741	8.88963	8.10111	SCO1174|SSPG_06392	SCO1174	Q9RJZ6|D6ESI2	Carbon_metabolism	Glycolisis_gluconeogenesis	Intracellular	SCO1174|SSPG_06392 NAD(P)+ dependent aldehyde dehydrogenase		1.50348		1.20092			2.35264		2.94536			1.50348			1.48604		1.12451		2.5124			1.50348
c131.a1.a1	XIC_SC	0.0073071	0.0261035	3.90238e-12	0.203767	0.21538	0.899736	0.66969	9.40848	9.40215	8.6408	9.50472	9.49839	8.73703	9.60264	9.35384	8.4005	9.33299	9.08067	8.44974	SCO0199|SSPG_07398	SCO0199	Q9RI47|D6EHV7	Carbon_metabolism	Glycolisis_gluconeogenesis	Intracellular	SCO0199|SSPG_07398 Alcohol dehydrogenase			1.24806	1.86057			1.5637	1.48499					1.24806	1.87574		1.11765		2.61646
c279.a1.a1	XIC_SC	0.196357	0.00116372	0.000442255	0.865925	1.78933e-05	0.317746	0.429114	8.60299	9.20183	8.88929	9.00232	9.60116	9.28862	8.93113	8.81952	8.66821	9.5936	9.37909	8.87105	SCO4209|SSPG_03481	SCO4209	P33158|D6EK02	Carbon_metabolism	Glycolisis_gluconeogenesis	Intracellular	SCO4209|SSPG_03481 Phosphoglycerate mutase			2.508		4.59697		2.12883		3.90198				2.508		3.62716	2.41163		1.66752
c510.a1.a1	XIC	0.431876	0.714717	0.00413888	0.24376	0.0158269	0.0298958	0.401564	8.09801	8.17236	7.6489	8.287	8.36135	7.8379	8.26175	8.01372	7.47186	9.36007	8.29034	7.79622	SCO5679|SSPG_02055	SCO5679	Q9KYT6|D6EQB4	Carbon_metabolism	Glycolisis_gluconeogenesis	Intracellular	SCO5679|SSPG_02055 NAD-dependent aldehyde dehydrogenase			1.54522		12.5407		1.45793		11.8322				1.54522		1.89068	1.44093		1.17765
c149.a2.a1	XIC	0.849635	0.736384	1.83651e-11	0.0455509	1.6707e-06	0.0770998	0.628865	8.28229	8.51408	8.70045	8.27222	8.504	8.69037	8.44429	8.32929	8.53818	8.54597	8.51232	8.58802	SCO5261|SSPG_02420	SCO5261	Q9F3K4|D6EUM6	Carbon_metabolism	Glycolisis_gluconeogenesis	Intracellular	SCO5261|SSPG_02420 Malic enzyme		1.02347			1.26382		1.45209		1.87827			1.02347			1.52416	1.53036			1.01933
c706.a1.a1	XIC	0.0268869	0.725328	1.22498e-05	0.21432	0.0256899	0.0455461	0.637979	7.98154	7.78044	7.54838	8.30079	8.09968	7.86762	7.93396	7.8622	7.42157	8.22234	8.07584	7.46667	SCO6466|SSPG_01218	SCO6466	Q9ZBK8|D6EI72	Carbon_metabolism	Glycolisis_gluconeogenesis	Intracellular	SCO6466|SSPG_01218 Glycerate kinase			2.08566		1.94257	1.11579		1.19798					2.08566		1.63549		1.20715	1.05642
d1514.a1.a1	XIC	0.005	0.052	0.002	0.391	0.789	0.657	0.222	8.17906	8.07965	8.02971	8.08753	7.98812	7.93818	8.43097	8.32638	7.96474	8.35781	8.09403	8.34754	SCO1957|SSPG_05590	SCO1957	Q9Z508|D6EKG2	Carbon_metabolism	Glycolisis_gluconeogenesis	Intracellular	SCO1957|SSPG_05590 Fructokinase		1.23461		1.18348			1.78612		1.86329			1.23461		1.70746			1.76494		1.27617			1.23461
c657.a1.a1	XIC	0.049135	0.000138535	0.305276	0.971484	0.497036	0.00879447	0.362474	7.97754	8.00251	8.17965	7.90646	7.93143	8.10857	8.05702	8.06689	8.18915	7.83657	8.06095	8.25053	SCO4470|SSPG_03198	SCO4470	Q9F2R9|D6EH10	Carbon_metabolism	Glycolisis_gluconeogenesis	Intracellular	SCO4470|SSPG_03198 Phosphoglycerate mutase		1.17782		1.66131			1.20084	1.17458				1.17782			0.986406		1.15979		1.34746			1.17782
d2242.a1.a1	XIC	0	0.042	0.018	0.463	0	0.437	0.341	7.31947	7.6856	7.6491	7.31279	7.67892	7.64242	8.0604	7.7992	7.68981	8.32962	8.01772	7.51581	SCO2925|SSPG_04613	SCO2925	Q9S2F6|D6EWE2	Carbon_metabolism	Glycolisis_gluconeogenesis	Intracellular	SCO2925|SSPG_04613 Lactate dehydrogenase		1.0155			1.85875		5.50719		10.3951			1.0155			1.65394		1.29897		2.18172
d1627.a1.a1	XIC	0	0.637	0.001	0.044	0.026	0.231	0.79	7.23088	7.38203	7.2962	7.23607	7.38723	7.30139	7.0627	7.3443	7.35334	6.90965	7.07011	7.21059	SCO2393|SSPG_05141	SCO2393	Q9RDP4|D6EFV2	Carbon_metabolism	Glycolisis_gluconeogenesis	Intracellular	SCO2393|SSPG_05141 Aldose 1-epimerase			1.01202	1.42249		1.47292		2.12041					1.01205	1.88014		1.09076		2.07549
c104.a1.a1	XIC_SC	0.514158	7.18582e-06	0.000663111	0.136372	0.248011	0.903292	0.706416	8.90731	8.93811	8.78024	9.14369	9.17449	9.01662	9.03841	8.86511	8.8688	9.11052	9.0715	8.92671	SCO1945|SSPG_05601	SCO1945	Q9Z520|D6EKH3	Carbon_metabolism	Glycolisis_gluconeogenesis	Intracellular	SCO1945|SSPG_05601 Triosephosphate isomerase			1.72338		1.18061		1.35238	1.07939					1.72338		1.60839	1.18305		1.26763
c234.a2.a1	XIC_SC	0.806029	1.52657e-06	6.79804e-05	0.0253268	0.26289	0.379781	0.50151	7.80365	7.86837	8.22401	8.11397	8.1787	8.53433	7.92994	8.1014	8.39343	7.72698	7.95055	8.57559	SCO1214|SSPG_06352	SCO1214	Q9FC99|D6ESE2	Carbon_metabolism	Glycolisis_gluconeogenesis	Intracellular	SCO1214|SSPG_06352 6-phosphofructokinase 3			2.04325	1.59573			1.33749	2.43777					2.04325	1.4153			1.71011	1.69101
b88.a1.a1	SC	3.08007e-06	5.72721e-05	2.96037e-06	0.102487	0.137989	0.773799	0.00236253	41.25	33	23.5	43.5	51.5	37.25	49.3333	45	44	63.6667	48.3333	41.3333	SCO1946|SSPG_05600	SCO1946	Q9Z519|D6EKH2	Carbon_metabolism	Glycolisis_gluconeogenesis	Intracellular	SCO1946|SSPG_05600 Phosphoglycerate kinase			1.05455		1.29054		1.19596		1.4636				1.56061		1.07407		1.36364	1.06552
c901.a1.a1	XIC	0.329798	7.18582e-06	0.107141	0.272189	0.000381386	0.816812	0.39747	8.49409	8.46103	8.29443	8.73128	8.69822	8.53162	8.4494	8.52286	8.54481	8.41948	8.81052	8.70745	SCO4912|SSPG_02772	SCO4912	Q9EWV0|D6ECG2	Carbon_metabolism	Glycolisis_gluconeogenesis	Intracellular	SCO4912|SSPG_02772 NAD-dependent aldehyde dehydrogenase			1.72659	1.07133		1.10838		2.05021					1.72659		1.93938		1.153		1.2951
b25.a1.a1	XIC_SC	0.314824	3.29494e-07	2.64487e-07	0.0305163	0.0626927	0.859078	0.497819	9.23331	9.05542	8.78828	9.62776	9.44987	9.18273	9.34752	9.13344	9.10759	9.39786	9.47288	9.21896	SCO3649|SSPG_04010	SCO3649	Q9X8R6|D6EPH8	Carbon_metabolism	Glycolisis_gluconeogenesis	Intracellular	SCO3649|SSPG_04010 Fructose-bisphosphate aldolase			2.47998		1.12289		1.30082	1.69783					2.47998		2.18495		1.19679		1.05441
b22.a1.a1	XIC_SC	3.96966e-05	6.13475e-07	0.16721	0.00292935	0.932734	0.0888024	0.526785	9.32155	9.36978	9.40462	9.56102	9.60925	9.64409	9.73556	9.75204	9.71491	9.51541	9.64261	9.77104	SCO1947|SSPG_05599	SCO1947	Q9Z518|D6EKH1	Carbon_metabolism	Glycolisis_gluconeogenesis	Intracellular	SCO1947|SSPG_05599 Glyceraldehyde-3-phosphate dehydrogenase			1.73569	1.66017			2.59428	1.11073					1.73569	1.28656			2.41133		1.07982
b65.a2.a1	XIC_SC	1.48096e-08	0.000283427	0	0.000364488	0.00197127	0.0484583	0.0573406	7.66663	7.74743	8.51798	7.84504	7.92584	8.69638	7.90283	8.61098	8.90152	7.80114	8.01792	8.91377	SCO2014|SSPG_05530	SCO2014	Q9S2I9|D6EKA2	Carbon_metabolism	Glycolisis_gluconeogenesis	Intracellular	SCO2014|SSPG_05530 Pyruvate kinase			1.50801	1.26384			1.72266	1.10635					1.50801	3.91797			7.3037		1.23617
d1014.a1.a1	SC	0.000107672	3.79693e-27	1.27185e-05	1.498e-09	1.4136e-07	0.01512	1	0	0	0	11.5	12.75	0.75	3.33333	2	5.75	11.3333	14.6667	7.33333	SCO7638|SSPG_00210	SCO7638	Q9F3P9|D6ESW4	Carbon_metabolism	Glycolisis_gluconeogenesis	Intracellular	SCO7638|SSPG_00210 Enolase 2			11.5		3.4		3.33333		0.985507				12.75		7.33333		2		1.15033
c917.a1.a1	SC	0.000578391	9.60857e-12	1.02798e-15	0.960351	0.160953	6.03968e-06	0.162328	0	3.66667	5.5	2.5	10	10.75	0.333333	4	9.75	7.33333	16.6667	11.6667	SCO7040|SSPG_00808	SCO7040	Q9FC43|D6EDM6	Carbon_metabolism	Glycolisis_gluconeogenesis	Intracellular	SCO7040|SSPG_00808 Glyceraldehyde-3-phosphate dehydrogenase			2.5		22				2.93333				2.72727		4.16667		1.09091		1.66667
b84.a3.a1	SC	6.57972e-11	0.0497113	0.783576	0.267121	0.703451	0.355275	0.141915	12.75	11.3333	12.75	16.25	18.5	14.5	21	23.6667	23.25	29	20.3333	23.3333	SSPG_01042		D6EGJ8	Carbon_metabolism	Glycolisis_gluconeogenesis	Intracellular	SSPG_01042 Glucose-6-phosphate isomerase 1			1.27451		1.38095		1.64706		1.78462				1.63235	1.16393			2.08824		1.0991
b84.a1.a1	SC	1.33388e-20	0.220054	0.0573265	0.00645901	0.121606	0.764608	0.371729	33	30	24.75	40.25	41.25	30.5	53	57	53.25	53	48.6667	50	SCO6659|SSPG_05604	SCO6659	O88015|D6EKH6	Carbon_metabolism	Glycolisis_gluconeogenesis	Intracellular	SCO6659|SSPG_05604 Glucose-6-phosphate isomerase 1			1.2197		1		1.60606		1.31677				1.375	1.17123			1.9		1.1798
b84.a2.a1	SC	2.70966e-15	0.469889	0.212414	0.0533502	0.360512	0.519479	0.659093	29.75	33	24.75	35	37.25	31	47.3333	52	47.75	47.6667	43.3333	46	SCO1942	SCO1942	Q9Z523	Carbon_metabolism	Glycolisis_gluconeogenesis	Intracellular	SCO1942 Glucose-6-phosphate isomerase 2			1.17647		1.00704		1.59104		1.3619				1.12879	1.2			1.57576		1.16331
b13.a1.a1	XIC_SC	2.69345e-08	0.126739	7.29999e-07	0.797593	0.0147772	0.162417	0.749587	8.98667	9.24348	9.25011	9.03088	9.28769	9.29432	9.41939	9.46443	9.54806	9.5205	9.37517	9.54187	SCO3096|SSPG_04438	SCO3096	Q9F2Q3|D6ETM3	Carbon_metabolism	Glycolisis_gluconeogenesis	Intracellular	SCO3096|SSPG_04438 Enolase 1			1.10717		1.26216		2.70843		3.0876				1.10717	1.22819			1.66325		1.22315
b65.a1.a1	XIC_SC	3.91701e-07	0.681172	2.13579e-07	0.185068	0.00204872	0.557425	0.973574	8.00897	8.42562	8.64868	8.06124	8.47789	8.70094	8.59641	8.8052	8.81242	8.49938	8.64975	8.68537	SCO5423|SSPG_02286	SCO5423	Q9L299|D6ET48	Carbon_metabolism	Glycolisis_gluconeogenesis	Intracellular	SCO5423|SSPG_02286 Pyruvate kinase			1.12789	1.25033			3.86754		2.74249				1.12789	1.43038			2.39651		1.48546
a8.a2.a1	SC	6.45416e-18	0.875321	0.00129925	0.869071	0.875999	0.638013	0.731395	10	15.3333	12	7.75	14	13.75	3.66667	5	4.25	3	6	4	SCO6264|SSPG_01367	SCO6264	Q9RKS8|D6EJN5	Carbon_metabolism	Lipid_Biosynthesis	Intracellular	SCO6264|SSPG_01367 Short chain dehydrogenase FabG-like		1.29032		1.22222		2.72727		2.58333				1.09524			1.2	3.06667		2.33333
c415.a1.a1	XIC_SC	0.849524	0.0357357	4.706e-06	0.00145725	0.028885	0.0541819	0.487354	9.17601	9.1961	8.6593	9.11213	9.13222	8.59542	9.10612	8.73347	8.36879	9.64701	9.38605	8.58399	SCO1088|SSPG_06477	SCO1088	Q9K3R0|D6ETW8	Carbon_metabolism	Lipid_Biosynthesis	Intracellular	SCO1088|SSPG_06477 FabG like		1.15846			3.47444	1.1746			3.42672			1.15846			4.49338	2.90153			1.79402			1.15846
d1010.a1.a1	XIC	0.272102	0.878671	0.00134928	0.661395	0.0670256	0.925446	0.891211	7.41528	7.43236	7.32369	7.38789	7.40498	7.2963	7.43511	7.45049	7.1052	7.5191	7.39235	7.14307	SCO5842|SSPG_01886	SCO5842	O50516|D6EP29	Carbon_metabolism	Lipid_Biosynthesis	Intracellular	SCO5842|SSPG_01886 Acyl/acetyl coenzyme A synthetase		1.06509			1.21336		1.04672		1.35272			1.06509		1.14323			1.04261		0.971355			1.06509
d2945.a1.a1	XIC	0.261	0.001	0.013	0.751	0.624	0.905	0.799	7.46949	7.32037	7.43337	7.2804	7.13127	7.24428	7.41214	7.33818	7.2649	7.24831	7.11116	7.20261	SCO1102|SSPG_06465	SCO1102	Q9K3P6|D6ETV6	Carbon_metabolism	Lipid_Biosynthesis	Multi-transmembrane	SCO1102|SSPG_06465 Phosphatidic acid phosphatase		1.54557		1.45824		1.14117		1.07669				1.54561		1.68663			1.04186		0.954751			1.54557
d1111.a1.a1	XIC	0.0604317	4.61885e-05	6.79985e-06	0.894062	0.104241	0.365982	0.401903	7.45882	7.32081	7.36956	7.49515	7.35714	7.40589	7.6749	7.61384	7.25372	7.59718	7.46185	7.4631	SCO2386|SSPG_05148	SCO2386	Q9RDP8|D6EFV9	Carbon_metabolism	Lipid_Biosynthesis	Intracellular	SCO2386|SSPG_05148 FasR			1.08725	1.19597			1.64468		1.26482				1.08725	1.41902			1.96349		1.27265
d1247.a1.a1	XIC	4.3241e-05	0.971	1.17195e-06	0.891257	1.96305e-06	0.67344	0.450577	7.33394	7.99951	8.10507	7.49717	8.16274	8.2683	8.10424	8.09302	8.05782	8.21202	8.45115	7.9653	SCO1346|SSPG_06214	SCO1346	Q9K3Y7|D6ER01	Carbon_metabolism	Lipid_Biosynthesis	Intracellular	SCO1346|SSPG_06214 FabG3			1.45622		1.28167		5.89248		5.18619				1.45622		2.28099		1.24026		1.94272
c793.a1.a1	XIC	0.490478	0.0311581	7.99135e-10	0.0940627	0.729049	0.70187	0.214016	7.67151	7.84418	8.07494	7.55322	7.7259	7.95665	7.32066	7.76222	8.02802	7.70613	7.80538	7.89159	SCO2777|SSPG_04751	SCO2777	Q9L076|D6EXX6	Carbon_metabolism	Lipid_Biosynthesis	Intracellular	SCO2777|SSPG_04751 Acetyl/propionyl CoA carboxylase alpha subunit		1.31307			2.42924	2.24308			1.42205			1.31307			1.10448	1.20771			1.20084			1.31307
d1022.a1.a1	XIC	0.0535799	0.00859575	4.15521e-12	8.21289e-05	0.127391	0.202138	0.100151	7.71217	7.72192	8.00544	7.5428	7.55255	7.83607	7.38889	7.68292	7.99139	7.83151	7.81806	8.0123	SCO2776|SSPG_04752	SCO2776	Q9L077|D6EXX7	Carbon_metabolism	Lipid_Biosynthesis	Intracellular	SCO2776|SSPG_04752 Acetyl/propionyl CoA carboxylase		1.47696			2.77088	2.10514			1.94405			1.47696			1.36503	1.09398			1.84291			1.47696
c316.a1.a1	SC	0.812424	3.65448e-08	0.0280428	0.000609687	0.040692	0.407029	0.207967	10.25	16.3333	11.25	23	31	20	21	14.3333	18.75	20	23	17.6667	SCO1814|SSPG_05737	SCO1814	Q9S275|D6ELK9	Carbon_metabolism	Lipid_Biosynthesis	Intracellular	SCO1814|SSPG_05737 FabI			2.2439	1.05			2.04878	1.15					1.89796		1.60465	1.13953		1.34783
c114.a1.a1	SC	0.75501	3.682e-08	0.0076578	9.54715e-06	0.0240494	0.255511	0.183215	29	32.6667	25.25	59.5	49	36.5	38.6667	35.3333	39.25	37.6667	41.6667	36.3333	SCO4921|SSPG_02763	SCO4921	Q9EWV4|D6ECF3	Carbon_metabolism	Lipid_Biosynthesis	Intracellular	SCO4921|SSPG_02763 Acyl-CoA carboxylase complex A subunit			2.05172	1.02655			1.33333	1.57965					1.5		1.17925		1.08163	1.176
b12.a2.a1	XIC	0.681045	0.150701	0.00110531	0.864181	0.0155405	0.72182	0.522177	7.69495	7.63128	7.84563	7.76518	7.7015	7.91586	7.31407	7.60387	8.14616	7.62502	7.28534	8.20875	SCO3091|SSPG_04443	SCO3091	Q9KZ58|D6ETM8	Carbon_metabolism	Lipid_Biosynthesis	Intracellular	SCO3091|SSPG_04443 Cyclopropane-fatty-acyl-phospholipid synthase			1.17552		2.04619	2.40369		1.3809					1.17552	2.08224		1.06514		2.60715
c114.a2.a1	SC	0.112353	9.79152e-07	0.110222	7.36599e-05	0.0303883	0.315981	0.536316	21.5	22.3333	18.75	43	37.75	27.25	31	28.6667	33.25	30.6667	34.3333	31	SSPG_01360		D6EJM8	Carbon_metabolism	Lipid_Biosynthesis	Intracellular	SSPG_01360 Acyl-CoA carboxylase complex A subunit			2	1.01087			1.44186	1.40217					1.6903		1.19767		1.28358	1.09951
d1043.a1.a1	SC	0.014326	0.14942	0.41868	0.00370849	5.66773e-09	0.0779336	0.0251853	5	3.66667	0.75	10.25	5.75	2.75	2.66667	5	12.25	6	5.66667	6.33333	SCO2389|SSPG_05145	SCO2389	Q7AKN8|D6EFV6	Carbon_metabolism	Lipid_Biosynthesis	Intracellular	SCO2389|SSPG_05145 Acyl carrier protein			2.05		2.25	1.875		1.70833					1.56818		1.13333		1.36364		0.985507
c139.a1.a1	XIC_SC	0.0291249	3.15916e-05	0.0134638	0.133062	0.369731	0.230735	0.526024	7.98909	8.2488	8.2221	8.18726	8.44697	8.42028	8.27375	8.56595	8.47729	7.94456	8.58841	8.57459	SCO2390|SSPG_05144	SCO2390	Q9RDP7|D6EFV5	Carbon_metabolism	Lipid_Biosynthesis	N-terminally anchored (No CS)	SCO2390|SSPG_05144 FabF KAS II			1.57824	2.13398			1.92604	1.74863					1.57824		1.05308		2.07565		1.38497
c379.a1.a1	SC	0.000216858	5.28137e-08	0.2109	0.0213006	0.950303	0.673132	0.277024	7	11.3333	9.5	18.75	18.5	17.5	15.6667	17	16.75	18.6667	24.6667	19.6667	SCO1815|SSPG_05736	SCO1815	Q9S274|D6ELK8	Carbon_metabolism	Lipid_Biosynthesis	Intracellular	SCO1815|SSPG_05736 FabG			2.67857		1.19149		2.2381		0.995556				1.63235		1.45098		1.5		1.33333
d1142.a1.a1	XIC	5.21494e-07	0.148798	0.066621	0.934454	0.309726	0.977556	0.771942	7.51376	7.645	7.58312	7.53041	7.66164	7.59977	8.13753	8.13544	7.85177	8.07	8.00056	7.9991	SCO1759|SSPG_05794	SCO1759	Q9EWW7|D6EMI2	Carbon_metabolism	Lipid_Biosynthesis	Intracellular	SCO1759|SSPG_05794 1-acyl-sn-glycerol-3-phosphate acyltransferase			1.03908	1.16824			4.20502		3.46408				1.03908	1.3642			3.09343		2.1823
c517.a1.a1	XIC	8.33772e-07	6.61983e-05	0.0281269	0.404698	0.204011	0.20366	0.287381	8.70878	8.67876	8.76987	8.80754	8.77752	8.86863	9.06952	8.76624	8.97352	8.93735	8.92257	9.04368	SCO2387|SSPG_05147	SCO2387	Q7AKN9|D6EFV8	Carbon_metabolism	Lipid_Biosynthesis	Intracellular	SCO2387|SSPG_05147 FabD			1.25533	1.35571			2.29476		1.34839				1.25533		1.43327		1.22316		1.39654
c500.a1.a1	XIC_SC	9.30343e-07	1.91938e-07	9.31514e-10	0.169123	0.00795571	0.428319	0.751276	7.93733	8.39639	8.64738	8.18487	8.64393	8.89492	8.49366	8.72656	8.78478	8.51312	8.75791	8.97026	SCO2388|SSPG_05146	SCO2388	P72392|D6EFV7	Carbon_metabolism	Lipid_Biosynthesis	Intracellular	SCO2388|SSPG_05146 FabH KAS III			1.76823		1.04583		3.60026		2.12939				1.76823		1.07485		2.13882		1.30012
b68.a3.a1	XIC_SC	1.48096e-08	0.0645439	3.41359e-11	0.36229	0.000156852	0.0741126	0.211657	7.57987	8.33549	8.92736	7.45097	8.20659	8.79846	7.74976	7.83805	8.07921	7.06013	7.64636	8.06923	SCO6199|SSPG_01432	SCO6199	Q9Z5A3|D6EKL2	Carbon_metabolism	Lipid_Degradation	Secretory(released) (with CS)	SCO6199|SSPG_01432 Secreted esterase		1.34555		4.8937			1.47874	2.45949				1.34555		1.55487		3.14367		3.63272				1.34555
b68.a1.a1	XIC	0.136924	0.0420262	0.00104633	0.112298	0.0766864	0.00264858	0.0102875	7.33216	8.26133	8.52172	6.9946	7.92377	8.18416	8.20777	8.64073	8.13532	6.64513	7.92948	8.35238	SCO3053|SSPG_04481	SCO3053	Q93J50|D6EUV9	Carbon_metabolism	Lipid_Degradation	Lipid anchored	SCO3053|SSPG_04481 Secreted esterase		2.17553		36.529			7.50947	2.23596				2.17553		5.14342			2.3955		1.01323			2.17553
c239.a2.a1	XIC	0.67639	0.000549084	9.20045e-05	0.0440268	0.364324	0.712704	0.912577	7.39405	7.4378	7.78174	7.01356	7.05731	7.40125	7.26594	7.41303	7.50384	7.28553	7.26101	7.46642	SCO1428|SSPG_06126	SCO1428	Q9RKY7|D6EPZ8	Carbon_metabolism	Lipid_Degradation	Intracellular	SCO1428|SSPG_06126 Acyl-CoA dehydrogenase		2.40152			1.04614	1.3431			1.87054			2.40152		1.4191		1.05868			1.59847			2.40152
c942.a1.a1	SC	5.55531e-36	0.000708284	1.98279e-27	0.00408967	5.60754e-06	0.01959	0.81533	23.75	17.3333	1.75	10	9.75	3.5	3	0	0	6	0.333333	0	SCO4266|SSPG_03427	SCO4266	Q9FBQ4|D6EJU8	Carbon_metabolism	Lipid_Degradation	Intracellular	SCO4266|SSPG_03427 Enoyl reductase		2.375			2	7.91667		1.66667				1.77778				17.3333		29.25
c443.a1.a1	XIC	5.64529e-05	0.231643	5.90654e-11	0.179804	0.0441471	0.125744	0.0611613	8.32792	8.18972	8.15209	8.15316	8.01496	7.97733	8.25318	8.07905	7.95423	7.95403	8.10675	7.93415	SCO3834|SSPG_03821	SCO3834	Q9XA30|D6EN82	Carbon_metabolism	Lipid_Degradation	Intracellular	SCO3834|SSPG_03821 3-hydroxybutyryl-CoA dehydrogenase		1.49542		1.99133		1.18781		1.58171				1.49542			1.06585	1.29024			1.23535			1.49542
c121.a1.a1	XIC_SC	0.0118614	0.228571	0.0117752	0.288774	8.50708e-06	0.26216	0.470432	8.45902	8.96071	8.94222	8.38666	8.88835	8.86986	9.1207	8.78995	8.7531	9.61154	8.99459	8.63632	SCO5399|SSPG_02308	SCO5399	Q9L2C1|D6ET70	Carbon_metabolism	Lipid_Degradation	Intracellular	SCO5399|SSPG_02308 Acetoacetyl-coA thiolase		1.1813			3.0963		4.58855		16.7834			1.1813			1.60191	1.4817			1.27715			1.1813
c656.a1.a1	XIC	0.607282	0.209738	5.7783e-12	0.894062	0.0773924	0.270025	0.0573406	8.39217	8.23153	8.05994	8.33045	8.16981	7.99822	8.68828	8.23106	7.91996	8.29617	8.22258	8.04882	SCO2123|SSPG_05420	SCO2123	Q9S2M1|D6EIY0	Carbon_metabolism	Lipid_Degradation	Intracellular	SCO2123|SSPG_05420 Esterase/lipase		1.15271		2.46664			1.97748	1.08212				1.15271			0.980663		0.998904		1.12918			1.15271
d1815.a1.a1	XIC	0.24	0.006	0.406	0.112	0.987	0.108	0.211	8.45975	8.13788	8.04534	8.45768	8.13582	8.04328	7.80379	7.75898	8.00009	8.91357	8.18618	7.88913	SCO2005|SSPG_05540	SCO2005	Q9S2J8|D6EKB2	Carbon_metabolism	Lipid_Degradation	Intracellular	SCO2005|SSPG_05540 Thioesterase		1.00478			12.876	4.52856			2.85687			1.00475			2.67424	2.39276			1.12295
c340.a1.a1	XIC_SC	0.599625	0.878671	0.98172	0.0251834	0.599364	0.293172	0.387615	7.62407	7.82111	7.62934	7.89988	8.09692	7.90516	7.76746	7.89378	8.15929	7.38641	8.04334	7.35008	SCO1591|SSPG_05962	SCO1591	O88051|D6ENR5	Carbon_metabolism	Lipid_Degradation	Intracellular	SCO1591|SSPG_05962 3-hydroxybutyryl-CoA dehydrogenase			1.88718	2.40462			1.39122	3.26186					1.88718		1.41109		1.18215	1.13132
c408.a1.a1	SC	0.172952	0.990151	8.77153e-05	0.984275	0.0394383	0.100806	0.00113345	16.25	17.3333	6.5	10	14	15	19.6667	14.6667	11	20.3333	14.6667	9	SCO6789|SSPG_00970	SCO6789	Q9X7Y4|D6EF80	Carbon_metabolism	Lipid_Degradation	Intracellular	SCO6789|SSPG_00970 FadB fatty oxidation protein		1.625			1.0339		1.21026		2.03333			1.2381			1	1.18182			1.04762
c281.a2.a1	XIC	0.0137384	0.466024	0.000858817	0.112163	0.00935451	0.134487	0.67271	6.77964	7.43767	7.48603	6.76536	7.4234	7.47175	7.44488	7.43533	7.67694	7.04065	7.34883	7.27497	SCO6469|SSPG_01215	SCO6469	Q9ZBK5|D6EI69	Carbon_metabolism	Lipid_Degradation	Intracellular	SCO6469|SSPG_01215 Acyl-CoA dehydrogenase		1.03342		2.53648			4.62641		1.88491			1.03342		1.22041			0.994625	1.18733
c433.a1.a1	XIC_SC	0.000260396	0.0280239	0.0273042	0.25622	0.000215869	0.0974663	0.135865	8.48559	8.65659	8.62084	8.55301	8.72402	8.68827	8.91898	8.71392	8.72834	9.88247	8.85295	8.56344	SCO5144|SSPG_02544	SCO5144	Q9FBL4|D6EW49	Carbon_metabolism	Lipid_Degradation	Intracellular	SCO5144|SSPG_02544 Acyl-CoA isomerase			1.16795		9.19376		2.71263		21.353				1.16795		1.37731		1.14111		1.34566
b68.a2.a1	SC	3.677e-06	0.831482	0.139425	1	1.50367e-06	0.807923	0.00424943	26.25	28	12	20	25.25	18	11	11.6667	20.75	14.3333	14	16.3333	SCO6590|SSPG_01094	SCO6590	O87845|D6EGQ0	Carbon_metabolism	Lipid_Degradation	Secretory(released) (with CS)	SCO6590|SSPG_01094 Secreted esterase		1.3125			1.30303	2.38636		1.39535				1.10891			1.2	2.4		1.80357
c176.a1.a1	XIC_SC	0.337516	0.00273781	1.77166e-08	0.986889	0.837414	0.249782	0.478333	9.0187	8.79847	8.76605	8.95125	8.73102	8.69859	9.02532	8.79511	8.82952	9.0328	8.7614	8.66756	SCO5385|SSPG_02323	SCO5385	Q9K4C6|D6ET85	Carbon_metabolism	Lipid_Degradation	N-terminally anchored (No CS)	SCO5385|SSPG_02323 3-hydroxybutyryl-CoA dehydrogenase		1.16804			1.01738		1.01535		1.20658			1.16804		1.08072			0.992287		1.07247			1.16804
c534.a1.a1	SC	0.0332037	0.875321	1.96742e-19	0.000116354	4.62294e-05	0.410624	0.0101708	4	15.6667	7.75	7.5	17.5	15	5	11.6667	27.5	5	12	15	SCO6717|SSPG_00985	SCO6717	Q9XAL3|D6EF95	Carbon_metabolism	Lipid_Degradation	Intracellular	SCO6717|SSPG_00985 Acyl-[acyl-carrier protein] desaturase			1.875		1		1.25	1.5					1.11702		1.02857	1.34286		1.45833
c663.a1.a1	SC	1.09395e-05	0.862292	0.476928	0.585516	0.00672866	0.0582548	0.089661	3.5	11.3333	6.25	8	6.25	8	15.3333	10.3333	9.5	14.3333	8.33333	10.3333	SCO2774|SSPG_04754	SCO2774	Q9L079|D6EXX9	Carbon_metabolism	Lipid_Degradation	Intracellular	SCO2774|SSPG_04754 acyl CoA dehydrogenase			2.28571	1.06977			4.38095		1.79167			1.81333		1.24		1.09677			1.33333
c462.a1.a1	XIC	0.0432863	0.5659	5.01846e-06	0.195947	0.0702816	0.434918	0.483188	8.16453	8.10369	7.83291	8.24543	8.1846	7.91381	8.27781	8.06568	8.16894	8.16666	8.2186	8.01258	SCO6027|SSPG_01602	SCO6027	O69857|D6ELT2	Carbon_metabolism	Lipid_Degradation	Intracellular	SCO6027|SSPG_01602 Acetyl-Coa acetyltransferase			1.20476	1.29168			1.29803	1.19887					1.20476		1.42208	1.09148			1.08146
c239.a1.a1	SC	3.77709e-09	0.0713847	1.38445e-09	0.826869	0.022118	0.0517474	9.41871e-05	13.5	14.6667	14	7	15	15.75	11.6667	14.6667	37.25	15.6667	20.3333	20.6667	SCO3051|SSPG_04483	SCO3051	Q7AKM9|D6EUW1	Carbon_metabolism	Lipid_Degradation	Intracellular	SCO3051|SSPG_04483 fadE acyl-CoA dehydrogenase		1.92857			1.34286	1.15714			2.2381				1.02273		1.38636		1		1.35556
d1064.a1.a1	XIC_SC	0.00113508	1.21038e-05	0.716153	0.0284201	0.000491554	0.000367163	0.282721	6.61777	6.80497	6.96061	6.64424	6.83145	6.98708	6.82243	7.47619	7.37167	6.19922	7.06472	7.36315	SCO2892|SSPG_04646	SCO2892	Q9KZR1|D6EWH5	Carbon_metabolism	Lipid_Degradation	Secretory(released) (with CS)	SCO2892|SSPG_04646 GDSL-like Lipase			1.06285	4.19966			1.602	2.78627					1.06285	2.57915			4.69049		1.71107
c428.a1.a1	XIC	0.153873	0.0217533	0.00110531	0.797593	0.245041	0.816812	0.483188	8.16692	8.21852	7.86823	8.26585	8.31745	7.96716	8.32434	8.22347	8.11572	8.0568	8.48191	8.25679	SCO6108|SSPG_01518	SCO6108	Q9ADF5|D6EKU8	Carbon_metabolism	Lipid_Degradation	Secretory(released) (with CS)	SCO6108|SSPG_01518 Esterase			1.25582	1.85154			1.43685	1.61826					1.25582		1.81321		1.01145		1.46037
c728.a1.a1	SC	3.65651e-06	0.0692993	1.45205e-05	0.0427813	0.0107731	0.473903	0.400261	5.25	6.66667	2.75	10.5	9.5	4.5	16.3333	6.66667	10	15.3333	9.33333	7.66667	SCO3800|SSPG_03862	SCO3800	Q8CJV6|D6ENC3	Carbon_metabolism	Lipid_Degradation	Intracellular	SCO3800|SSPG_03862 Acyl-CoA dehydrogenase			2	1.06522			3.11111		1.46032				1.425		1.4		1		0.982456
d1233.a1.a1	SC	1.19258e-16	0.973216	8.56996e-09	7.00673e-06	0.0262727	0.994429	0.166575	0	0.666667	1.5	1.5	1.25	7.25	7.66667	6.33333	12.25	3.66667	4.66667	9.66667	SCO1209|SSPG_06357	SCO1209	Q9FCA4|D6ESE7	Carbon_metabolism	Lipid_Degradation	Intracellular	SCO1209|SSPG_06357 Acyl-CoA dehydrogenase			1.5	2.09091			7.66667		2.44444				1.875	1.35714			9.5		3.73333
c148.a1.a1	XIC_SC	0	0.0633223	8.62176e-12	0.0595648	0.0163062	0.00295415	0.483188	7.84719	8.27658	8.59475	8.03813	8.46752	8.78569	8.71843	9.08157	9.15214	8.54865	9.14983	9.23283	SCO6691|SSPG_01010	SCO6691	Q8CJM0|D6EFC0	Carbon_metabolism	Lipid_Degradation	N-terminally anchored (with CS)	SCO6691|SSPG_01010 Phospholipase C			1.55217	1.47836			7.43435		3.23983				1.55217		1.17017		6.38255		4.81176
d1274.a1.a1	XIC	4.16295e-05	9.4758e-05	6.14571e-08	0.844299	0.123345	0.572303	0.438474	7.61942	7.85085	7.93758	7.86069	8.09212	8.17884	7.73418	7.98143	8.30959	7.90142	8.43136	8.38463	SCO2194|SSPG_06886	SCO2194	Q9L2J6|D6EYG7	Carbon_metabolism	Lipid_Degradation	Intracellular	SCO2194|SSPG_06886 Lipoic acid synthetase			1.74287		1.46974		1.30245		1.09834				1.74287		2.81796		1.35074		2.18396
c720.a1.a1	XIC	1.58194e-05	0.000206557	3.17331e-05	0.134209	0.010603	0.200544	0.424206	6.90847	7.87222	7.72443	7.07273	8.03648	7.88869	7.94241	8.0623	7.9983	7.49818	8.18688	8.04232	SCO4298|SSPG_03394	SCO4298	Q9KXU3|D6EIQ3	Carbon_metabolism	Lipid_Degradation	Intracellular	SCO4298|SSPG_03394 Carboxylesterase			1.45968	2.78116			10.8129		2.66352				1.45968		1.33224		1.54907		1.41382
d1578.a1.a1	XIC	0	0.009	0	0.643	0.017	0.077	0.967	7.95736	7.74439	7.5448	7.96655	7.75358	7.55398	8.26011	8.02035	7.62164	8.29767	8.10546	7.6572	SCO6966|SSPG_00885	SCO6966	Q9KZC3|D6EDV3	Carbon_metabolism	Lipid_Degradation	Intracellular	SCO6966|SSPG_00885 Lysophospholipase			1.02139		1.09034		2.00794		2.14348				1.02139		1.21649		1.88782		2.24843
c803.a1.a1	SC	3.30438e-88	0.0920322	8.80746e-15	1	1	2.27135e-08	1	27	6.33333	4	17.75	20.25	10	0	0	0	0	0	0	SCO3487	SCO3487	Q9RKF0	Carbon_metabolism	Other_carbohydrates_assimilation	Lipid anchored	SCO3487 Beta-agarase		1.52113				27		17.75					3.19737			6.33333		20.25
c486.a1.a1	SC	1.91546e-54	5.96975e-16	1.22676e-22	0.0015636	5.29205e-06	0.814229	1	10.25	12.3333	3.5	25.25	35	9.25	6	1.66667	0	4	1.66667	0	SCO0617|SSPG_06981	SCO0617	Q8CK51|D6EDA3	Carbon_metabolism	Other_carbohydrates_assimilation	Intracellular	SCO0617|SSPG_06981 Phosphoketolase			2.46341	1.5		1.70833		6.3125					2.83784		1	7.4		21
d1202.a1.a1	SC	6.36081e-54	0.457601	4.55509e-07	1	1	2.56002e-07	1	17	3.66667	3	8.25	13.5	6.25	0	0	0	0	0	0	SCO3481	SCO3481	Q9RKF6	Carbon_metabolism	Other_carbohydrates_assimilation	Intracellular	SCO3481 Glycosyl hydrolase		2.06061				17		8.25					3.68182			3.66667		13.5
d1430.a1.a1	XIC	0.758	0.547	0	0.511	0.005	0.717	0.265	7.46005	7.43175	7.53138	7.24898	7.22068	7.32031	7.70111	7.31974	7.23777	7.37882	7.18406	7.32476	SCO2661|SSPG_04868	SCO2661	Q9L260|D6ECT9	Carbon_metabolism	Other_carbohydrates_assimilation	Intracellular	SCO2661|SSPG_04868 6-phospho-beta-glucosidase		1.62581		2.10034			1.74205		1.34847			1.62581		1.36672		1.29423		1.08798				1.62581
d1263.a1.a1	SC	1.52327e-37	1.56946e-16	3.51671e-16	0.0692689	0.00228385	0.323991	1	2.25	6.33333	0.5	14.75	19.5	3.25	1.33333	0	0	1	0	0	SCO0616|SSPG_06982	SCO0616	Q9RJM8|D6EDA4	Carbon_metabolism	Other_carbohydrates_assimilation	Intracellular	SCO0616|SSPG_06982 Putative glycosyl hydrolase			6.55556	1.33333		1.6875		14.75					3.07895			6.33333		19.5
c173.a1.a1	SC	0.192308	0.144535	0.869208	0.69411	0.334067	0.742742	0.000571521	34.75	33	22.75	24	25.75	30	29	28	36	31.6667	28.6667	28	SCO5396|SSPG_02311	SCO5396	Q9K4B5|D6ET73	Carbon_metabolism	Other_carbohydrates_assimilation	Intracellular	SCO5396|SSPG_02311 Cellulose-binding protein		1.44792			1.09195	1.19828			1.31944			1.28155			1.02381	1.17857			1.11327
d1595.a1.a1	SC	0.0212188	2.20826e-15	2.82112e-12	9.61963e-05	0.285156	0.689785	0.0850782	14	5.33333	1.5	0.5	0.25	0.5	4.66667	2.33333	2	3.66667	0.666667	0.666667	SCO2795|SSPG_04733	SCO2795	Q9F3I6|D6EXV8	Carbon_metabolism	Other_carbohydrates_assimilation	Lipid anchored	SCO2795|SSPG_04733 Cellobiose binding secreted protein		28		1.27273		3			7.33333			21.3333		3.5		2.28571			2.66667			3
d1143.a1.a1	SC	1.43207e-06	0.457601	3.2636e-15	0.0655379	0.00472303	0.106478	0.0750409	1	6.33333	2.5	2	4.25	5.75	1	6	15.25	2.33333	4.33333	10.3333	SCO4875|SSPG_02808	SCO4875	Q8CJS5|D6ECJ8	Carbon_metabolism	Other_carbohydrates_assimilation	Multi-transmembrane	SCO4875|SSPG_02808 Sugar transferase			2		2.33333	1			1.16667			1.4902		1.38462		1.05556			1.01961
c583.a1.a1	XIC	3.71936e-08	0.00859575	0.852088	0.448247	0.00565638	0.515369	0.433899	8.14234	8.10757	8.26383	7.93247	7.8977	8.05396	8.63836	8.53955	8.33197	8.62962	8.176	8.3423	SCO3136|SSPG_04400	SCO3136	Q9K3S8|D6ETI5	Carbon_metabolism	Other_carbohydrates_assimilation	Intracellular	SCO3136|SSPG_04400 Galactokinase		1.62132		1.02032			3.13337		4.97901			1.62132		2.30966			2.70386		1.89804			1.62132
c202.a1.a1	XIC_SC	1.85624e-08	0.0124186	0.00238553	0.997824	4.81058e-06	0.182792	0.800873	8.01693	8.27824	8.37704	8.12138	8.38268	8.48149	8.68215	8.49154	8.48385	8.80818	8.64257	8.48409	SCO1388|SSPG_06171	SCO1388	Q9KZP4|D6EQV8	Carbon_metabolism	Other_carbohydrates_assimilation	Intracellular	SCO1388|SSPG_06171 Mannose-1-phosphate guanyltransferase			1.27188		1.33668		4.62616		4.86187				1.27188		1.41591		1.6342		1.81926
c249.a1.a1	SC	0.416783	0.544406	0.166422	0.564464	0.280395	0.0102353	0.319627	28.75	23	19.75	17.5	23.75	24.25	28.6667	18	18.5	22	23.3333	19.6667	SCO0975|SSPG_06622	SCO0975	Q93J68|D6EVF7	Carbon_metabolism	Penthose_Phosphate_Pathway	Intracellular	SCO0975|SSPG_06622 6-phosphogluconate dehydrogenase		1.64286		1.30303		1.00291			1.25714				1.03261		1.2963	1.27778			0.982456
c673.a1.a1	SC	0.967263	2.62594e-07	2.65192e-11	0.13947	0.000233567	0.413488	0.00189088	5.5	14	4.75	5.5	17.5	9.25	7	5	5.5	15.3333	20.3333	3.66667	SCO1169|SSPG_06397	SCO1169	Q9L0B8|D6ESI7	Carbon_metabolism	Penthose_Phosphate_Pathway	Intracellular	SCO1169|SSPG_06397 Xylose isomerase			1		2.19048		1.27273		2.78788				1.25		4.06667	2.8			1.1619
c274.a2.a1	XIC_SC	0.537642	0.636479	0.0116769	0.0940627	0.0696533	0.739832	0.403974	7.2528	7.15164	7.22934	7.49865	7.3975	7.4752	7.02832	7.25193	7.66726	7.25392	7.17709	7.29627	SCO6658|SSPG_01043	SCO6658	O88014|D6EGJ9	Carbon_metabolism	Penthose_Phosphate_Pathway	Intracellular	SCO6658|SSPG_01043 6-phosphogluconate dehydrogenase			1.76138		1.68113	1.67679		1.75684					1.76138	1.18807			1.25975	1.66116
b40.a1.a1	XIC_SC	0.735743	0.842072	0.212931	0.220205	0.0149577	0.800032	0.403974	8.60511	8.71008	7.64389	9.34094	9.44591	8.37972	8.56013	8.13007	8.70088	9.394	8.57648	8.24741	SCO6663|SSPG_05611	SCO6663	O88019|D6EKI3	Carbon_metabolism	Penthose_Phosphate_Pathway	Intracellular	SCO6663|SSPG_05611 Transketolase			5.4429		6.82142	1.10912			1.12997				5.4429		2.7952	3.80199		7.40337
c102.a1.a1	SC	0.911865	0.496997	0.238472	0.0131574	0.00358574	0.742376	0.00451787	31.5	35	20.5	34.25	38.25	30.75	33.3333	26	40	31.3333	31	26.3333	SCO1937|SSPG_05609	SCO1937	Q9XAB9|D6EKI1	Carbon_metabolism	Penthose_Phosphate_Pathway	Intracellular	SCO1937|SSPG_05609 Glucose-6-phosphate 1-dehydrogenase			1.0873	1.06383			1.0582	1.09309					1.09286		1.19231	1.34615		1.23387
c102.a2.a1	SC	0.462468	0.000989665	0.112893	0.00045624	0.00481236	0.232615	0.0215783	24.5	25	15.75	36.25	35.25	26.5	25.6667	23.6667	35.5	32.6667	28	24	SCO6661	SCO6661	O88017	Carbon_metabolism	Penthose_Phosphate_Pathway	Intracellular	SCO6661 Glucose-6-phosphate 1-dehydrogenase			1.47959		1.27273		1.04762	1.10969					1.41		1.1831	1.05634		1.25893
b47.a1.a1	SC	0.82484	0.429544	2.05104e-06	0.194663	5.40633e-06	0.795515	0.00105223	61.25	50.6667	31.25	53.25	52.5	40.25	53.3333	40	58.5	56	39.6667	41	SCO1936|SSPG_05610	SCO1936	Q9XAC0|D6EKI2	Carbon_metabolism	Penthose_Phosphate_Pathway	Intracellular	SCO1936|SSPG_05610 Transaldolase 2		1.15023			1.05	1.14844			1.05164				1.03618		0.991667	1.26667		1.32353
c840.a1.a1	SC	7.21834e-09	0.620345	0.00590796	0.574516	6.65354e-08	0.491549	0.0896214	0.25	8	5.25	1.75	8	5.75	10.3333	6.66667	11.25	10	9.33333	9	SCO1939|SSPG_05607	SCO1939	Q9XAB7|D6EKH9	Carbon_metabolism	Penthose_Phosphate_Pathway	Intracellular	SCO1939|SSPG_05607 6-phosphogluconolactonase			7	1.03333			41.3333		5.71429				1		1.4	1.2			1.16667
b47.a2.a1	XIC_SC	7.80589e-06	2.90112e-06	1.77575e-07	0.0940627	0.00619742	0.200866	0.289539	7.62213	8.0042	8.15739	7.86522	8.24729	8.40047	8.05754	8.2844	8.49451	8.33053	8.07753	8.52277	SCO6662|SSPG_01039	SCO6662	O88018|D6EGJ5	Carbon_metabolism	Penthose_Phosphate_Pathway	Intracellular	SCO6662|SSPG_01039 Transaldolase 1			1.75019		1.87497		2.72523		2.91953				1.75019	1.61017			1.90632	1.47829
d1255.a1.a1	XIC	0.00562044	1.2147e-06	0.815128	0.014426	0.655755	0.0667319	0.272984	7.22588	7.22456	7.48045	7.39208	7.39076	7.64666	7.61083	7.63566	7.72559	7.2119	7.33534	7.83508	SCO1335|SSPG_06225	SCO1335	Q9K3Z8|D6ER12	Carbon_metabolism	Penthose_Phosphate_Pathway	Intracellular	SCO1335|SSPG_06225 Glucose-1-dehydrogenase			1.46623	2.50569			2.42632	1.51419					1.46623	1.99671			2.57689	1.13611
c274.a1.a1	XIC_SC	0.00349051	4.07174e-05	0.0158561	0.30703	0.572499	0.317746	0.10689	7.54514	7.66369	7.75101	7.56923	7.68779	7.77511	8.0928	8.20182	7.78777	7.38196	7.89235	8.17887	SCO3877|SSPG_03776	SCO3877	Q7AKL1|D6EMC1	Carbon_metabolism	Penthose_Phosphate_Pathway	Intracellular	SCO3877|SSPG_03776 6-phosphogluconate dehydrogenase			1.05706	5.13853			3.5291	1.53913					1.05706	2.03926			3.45249		1.60162
b40.a2.a1	SC	2.59932e-11	0.000389569	0.502078	0.000154965	0.00962526	0.410624	0.562508	9.25	8.33333	6.75	16.25	19	14.25	20	14.6667	26.25	21.3333	19.3333	23	SSPG_01038		D6EGJ4	Carbon_metabolism	Penthose_Phosphate_Pathway	Intracellular	SSPG_01038 Transketolase			1.75676		1.06667		2.16216		1.31282				2.28		1.31818		1.76		1.01754
c730.a1.a1	XIC	0.0119525	0.559241	0.103641	0.878411	0.147551	0.764827	0.850238	7.69495	7.83141	7.6461	7.71815	7.85461	7.6693	7.97934	7.90833	7.71613	8.16974	8.00717	7.69586	SCO1170|SSPG_06396	SCO1170	Q9RK00|D6ESI6	Carbon_metabolism	Penthose_Phosphate_Pathway	Intracellular	SCO1170|SSPG_06396 Xylulose kinase			1.05487		1.55025		1.92481		2.82872				1.05487		1.25557		1.19375		1.42087
b16.a1.a1	XIC_SC	0.00220759	0.358141	3.89854e-09	0.508207	0.77762	0.137449	0.183285	9.27482	9.01592	9.04503	9.01017	8.75127	8.78038	9.28946	8.94398	8.86895	8.70641	8.5561	8.79637	SCO2180|SSPG_05364	SCO2180	Q9S2Q6|D6EHM2	Carbon_metabolism	Pyruvate_AcetylCoA	Intracellular	SCO2180|SSPG_05364 Dihydrolipoyl dehydrogenase		1.8393		3.82875			1.03429	2.01263				1.8393		2.44274		1.18015		1.56735				1.8393
b99.a1.a1	XIC_SC	0.483097	0.842072	2.33803e-07	0.311692	0.00472585	0.0094152	0.544571	8.35196	8.14026	8.05728	8.25169	8.04	7.95702	8.51951	8.0999	7.89371	8.64109	8.24486	7.72813	SCO2371|SSPG_05160	SCO2371	Q9KY19|D6EFX1	Carbon_metabolism	Pyruvate_AcetylCoA	Intracellular	SCO2371|SSPG_05160 Pyruvate dehydrogenase E1 component		1.25969			1.32304		1.4708		2.45128			1.25969			1.39623	1.09738			1.60274			1.25969
c414.a1.a1	XIC	0.00819392	0.150701	0.0132933	0.225641	0.00201481	0.475125	0.796526	8.10667	8.50159	8.49372	7.94591	8.34084	8.33297	8.57051	8.37138	8.40613	8.88748	8.43421	8.38982	SCO0884|SSPG_06712	SCO0884	Q9RD26|D6EWU5	Carbon_metabolism	Pyruvate_AcetylCoA	Intracellular	SCO0884|SSPG_06712 Dihydrolipoamide dehydrogenase		1.44795			2.07476		2.90968		8.74113			1.44795			1.15565	1.34961			1.23985			1.44795
c401.a1.a1	XIC	0.00879377	0.00165193	3.77812e-10	0.531519	0.14361	0.0455461	0.950957	8.74201	8.54554	8.44083	8.69678	8.5003	8.3956	8.5962	8.43347	8.41187	8.58767	8.4786	8.42458	SCO4919|SSPG_02765	SCO4919	Q9EWF0|D6ECF5	Carbon_metabolism	Pyruvate_AcetylCoA	Intracellular	SCO4919|SSPG_02765 Dihydrolipoamide dehydrogenase		1.10977		1.01984		1.39898		1.28561				1.10977			1.10952	1.29441		1.05124				1.10977
c283.a1.a1	XIC_SC	0.000264802	0.0151179	0.00155613	0.67737	2.27656e-05	0.672251	0.488496	7.86459	8.39033	8.34723	7.94139	8.46712	8.42403	8.58725	8.47706	8.39427	8.65885	8.62849	8.11168	SCO3563|SSPG_04094	SCO3563	Q9X928|D6EQH5	Carbon_metabolism	Pyruvate_AcetylCoA	Intracellular	SCO3563|SSPG_04094 acetyl-coenzyme A synthetase			1.19342		1.17923		5.28028		5.21748				1.19342		1.41721		1.22103		1.45
b99.a2.a1	XIC_SC	0.00930051	0.000554946	0.395967	0.510693	0.123032	0.407395	0.461231	8.02578	8.16552	7.94898	8.48659	8.62633	8.40979	7.51911	7.78265	8.24566	8.13261	8.21466	8.10993	SCO2183|SSPG_05360	SCO2183	Q9S2Q3|D6EHL8	Carbon_metabolism	Pyruvate_AcetylCoA	Intracellular	SCO2183|SSPG_05360 Pyruvate dehydrogenase E1 component			2.88942		4.1068	3.2112		2.2593					2.88942		2.70405	2.41478		2.58032
c595.a1.a1	XIC	0.659354	0.000697392	0.00978391	0.190723	0.00212539	0.47441	0.0102875	7.3833	7.0758	6.73232	7.87012	7.56262	7.21914	6.79863	7.15739	7.53342	7.66157	7.55724	6.96579	SCO5425|SSPG_02284	SCO5425	Q8CJR5|D6ET46	Carbon_metabolism	Pyruvate_AcetylCoA	Intracellular	SCO5425|SSPG_02284 Pta, phosphate acetyltransferase			3.06772		7.29354	3.84301		1.6164					3.06772		2.51102		1.20667		0.987699
c170.a1.a1	XIC_SC	1.67304e-06	0.126177	0.000408575	0.978689	3.78306e-06	0.817757	0.403974	7.79204	8.5287	8.42037	7.9336	8.67027	8.56193	8.72946	8.5504	8.53173	8.83743	8.97131	8.42019	SCO3815|SSPG_03842	SCO3815	Q9XA62|D6ENA3	Carbon_metabolism	Pyruvate_AcetylCoA	Intracellular	SCO3815|SSPG_03842 Dihydrolipoamide acyltransferase component E2			1.38537		1.28226		8.658		8.01359				1.38537		2.63576		1.05123		2.00005
c495.a1.a1	XIC	1.33002e-09	0.639511	5.55174e-06	0.499231	0.00538495	0.142832	0.164853	7.89811	7.88046	8.39464	7.69161	7.67396	8.18815	8.42262	8.25804	8.4801	7.97793	8.33098	8.44065	SCO3829|SSPG_03826	SCO3829	Q9XA49|D6EN87	Carbon_metabolism	Pyruvate_AcetylCoA	Intracellular	SCO3829|SSPG_03826 Dihydrolipoamide acyltransferase component E2		1.60877		2.78414			3.34593		1.93339			1.60877			1.18289		2.38552		4.53962			1.60877
c746.a1.a1	XIC	7.96459e-05	0.127446	0.137255	0.459476	0.00542732	0.137449	0.8115	7.70023	7.74751	7.75828	7.676	7.72328	7.73406	7.95646	7.79992	7.81401	8.07933	7.79119	7.84715	SCO5424|SSPG_02285	SCO5424	Q9L298|D6ET47	Carbon_metabolism	Pyruvate_AcetylCoA	Intracellular	SCO5424|SSPG_02285 Acetate kinase		1.05737			1.327		1.80395		2.53119			1.05737			0.980115		1.12826		1.16927			1.05737
c802.a1.a1	SC	5.45165e-16	5.50266e-30	1.17622e-29	0.237709	4.07956e-08	0.039454	0.000170152	1.75	7.66667	2.5	19	30.25	3.5	6.33333	0	0	10.6667	8.33333	0	SCO0923|SSPG_06673	SCO0923	Q9RCY7|D6EWQ6	Carbon_metabolism	TCA_cycle	Intracellular	SCO0923|SSPG_06673 Succinate dehydrogenase flavoprotein subunit			10.8571		1.68421		3.61905	1.78125					3.94565		8.33333	7.66667		3.63
c194.a1.a1	XIC_SC	1.55971e-06	0.0390057	0.414033	0.971484	0.00565638	0.0304003	0.269651	8.78295	8.74787	8.82499	8.6274	8.59233	8.66944	8.51245	8.75909	8.52072	8.26243	8.49983	8.55602	SCO3420|SSPG_04134	SCO3420	Q9X8J9|D6EQL5	Carbon_metabolism	TCA_cycle	Intracellular	SCO3420|SSPG_04134 Succinate-semialdehyde dehydrogenase		1.4307		1.77835		1.86421		2.31721				1.4307		1.8166			1.02616	1.23736				1.4307
b36.a1.a1	XIC_SC	0.0395848	0.0810013	9.38573e-06	0.518554	0.204897	0.456415	0.611643	9.15434	8.81851	8.71011	9.13792	8.80209	8.69369	9.01811	8.70337	8.49152	9.29057	8.7436	8.4329	SCO2181|SSPG_05363	SCO2181	Q9S2Q5|D6EHM1	Carbon_metabolism	TCA_cycle	Intracellular	SCO2181|SSPG_05363 Dihydrolipoamide succinyltransferase		1.03853			1.87267	1.36846			1.42118			1.03853			1.09706	1.3036		1.14417
b11.a1.a1	XIC_SC	0.000665141	2.78824e-06	0.000125353	0.180172	0.135188	0.0888024	0.846669	9.27063	9.2538	9.17156	9.40766	9.39083	9.30859	9.30969	9.06945	9.11533	9.2212	9.04318	9.17395	SCO7000|SSPG_00850	SCO7000	Q9KZF3|D6EDR8	Carbon_metabolism	TCA_cycle	Intracellular	SCO7000|SSPG_00850 Isocitrate dehydrogenase			1.37096	1.22601			1.09411	1.53624					1.37096	1.06235		1.52882		2.22665
b87.a1.a1	XIC_SC	0.112835	0.840377	6.59648e-06	0.865925	0.0119533	0.72182	0.950957	7.82873	8.12679	7.68299	7.64491	7.94297	7.49917	8.27362	8.01635	7.63356	8.15455	7.8468	7.60784	SCO4856|SSPG_02826	SCO4856	Q9KZ90|D6ECL6	Carbon_metabolism	TCA_cycle	Intracellular	SCO4856|SSPG_02826 Succinate dehydrogenase flavoprotein subunit		1.52695		1.31546			2.78543		3.23326			1.52695		1.47755		1.28957		1.24785				1.52695
c211.a1.a1	XIC	1.61477e-09	0.961151	3.96763e-10	0.058954	1.85638e-09	0.304964	0.461231	7.89326	8.50433	8.61003	7.84542	8.45648	8.56218	8.6134	8.49981	8.58055	8.80012	8.7614	8.58475	SCO5044|SSPG_02644	SCO5044	Q9FBN4|D6EXJ0	Carbon_metabolism	TCA_cycle	Intracellular	SCO5044|SSPG_02644 Fumarate hydratase class I		1.11647			1.53718		5.24973		9.00963			1.11647			1.82635		0.989652		2.01796			1.11647
b75.a1.a1	SC	3.4697e-16	8.39319e-24	2.38908e-31	0.07248	3.06345e-07	0.0374171	0.000318913	51.25	55.3333	24	79.75	93.75	42.5	39.3333	26.3333	34	68.6667	47.3333	25.3333	SCO4827|SSPG_02856	SCO4827	Q9K3J3|D6ECP6	Carbon_metabolism	TCA_cycle	Intracellular	SCO4827|SSPG_02856 Malate dehydrogenase			1.5561		1.74576	1.30297		1.16141					1.69428		1.79747	2.10127		1.98063
b67.a1.a1	XIC_SC	8.60993e-05	0.674816	1.84174e-07	0.797414	0.00017202	0.817757	0.746405	8.21146	9.10612	9.42909	8.37817	9.27283	9.59581	9.2623	9.29668	9.57929	9.47953	9.4575	9.38454	SCO4809|SSPG_02874	SCO4809	Q9KY55|D6ECR4	Carbon_metabolism	TCA_cycle	Intracellular	SCO4809|SSPG_02874 Succinyl-CoA ligase subunit alpha			1.46795		1.64906		11.2419		12.6289				1.46795		1.44818		1.55083		1.52994
c149.a1.a1	SC	0.0139176	0.829904	0.0170261	0.0846649	0.819405	0.307412	0.0175958	16.25	15.3333	14	13.25	22	20	17	21	26	16.6667	22	17.3333	SCO2951|SSPG_04587	SCO2951	Q9L1U4|D6EV65	Carbon_metabolism	TCA_cycle	Intracellular	SCO2951|SSPG_04587 Malate dehydrogenase		1.22642		1.02			1.04615		1.25786				1.43478		1.04762		1.36957		1
c353.a1.a1	XIC	0.00192562	0.667355	0.46647	0.886726	0.00321103	0.42675	0.749587	8.04158	8.16908	8.18195	8.08351	8.21101	8.22388	8.56342	8.31087	8.2186	8.83058	8.29226	8.17489	SCO5042|SSPG_02646	SCO5042	Q9FBN6|D6EXJ2	Carbon_metabolism	TCA_cycle	Intracellular	SCO5042|SSPG_02646 Fumarate hydratase class II			1.10136		1.84994		3.32539		5.58559				1.10136		0.958045		1.38609		1.20572
b49.a1.a1	XIC_SC	0.00588909	0.375957	0.176394	0.523016	0.424194	0.952062	0.459021	8.52988	8.52372	8.64642	8.7704	8.76424	8.88695	8.82786	9.20761	8.89181	9.28263	8.85026	8.85548	SCO5999|SSPG_01629	SCO5999	Q7AKF3|D6ELV9	Carbon_metabolism	TCA_cycle	Intracellular	SCO5999|SSPG_01629 Aconitate hydratase 1			1.73991		2.84951		1.98602		3.25257				1.73991	2.27689			4.82935		1.21905
b26.a1.a1	XIC_SC	0.525176	1.1837e-06	0.419045	0.0256516	0.586342	0.0117421	0.649933	8.99769	8.99705	9.09679	9.09979	9.09915	9.1989	9.13279	9.13422	9.19491	9.08652	8.94486	9.16757	SCO2736|SSPG_04792	SCO2736	Q9R339|D6EY17	Carbon_metabolism	TCA_cycle	Intracellular	SCO2736|SSPG_04792 Citrate synthase			1.26503	1.11241			1.36488		0.969907				1.26503	1.54654			1.3714	1.42659
a9.a1.a1	XIC_SC	6.05638e-07	0.129907	7.19688e-06	0.50552	4.55604e-07	0.293976	0.250924	8.48721	9.00503	8.98359	8.47491	8.99273	8.97129	9.18093	9.00715	9.11214	9.59201	9.0566	8.94274	SCO5281|SSPG_02399	SCO5281	Q9FBR4|D6EUK5	Carbon_metabolism	TCA_cycle	Intracellular	SCO5281|SSPG_02399 Oxoglutarate dehydrogenase E1 component		1.02873			2.5768		4.93997		13.095			1.02873			1.1206		1.00489		1.15843
b17.a1.a1	XIC_SC	0.000425148	0.775188	0.000106714	0.978689	0.00103214	0.826417	0.487354	9.29934	9.67384	9.89642	9.30855	9.68305	9.90563	9.83904	9.90977	9.92165	10.1183	9.65396	9.90835	SCO4808|SSPG_02875	SCO4808	Q9KY56|D6ECR5	Carbon_metabolism	TCA_cycle	Intracellular	SCO4808|SSPG_02875 Succinyl-CoA synthetase subunit beta-1			1.02143		1.90241		3.46498		6.45355				1.02143	1.80226			1.72159	1.06929
c465.a1.a1	XIC_SC	0.12178	2.43706e-07	1.9219e-05	0.263551	0.000248642	0.0770998	0.943632	8.51817	8.45322	8.19323	8.2192	8.15426	7.89427	8.66	8.23956	7.5239	8.66308	8.22262	7.39883	SCO2231|SSPG_05311	SCO2231	Q7AKP1|D6EHG9	Carbon_metabolism	Transport_sugar	Lipid anchored	SCO2231|SSPG_05311 Maltose-binding protein		1.99052			1.00712		1.38622		2.77894			1.99052			0.961734	1.63553			1.17047			1.99052
d1671.a1.a1	SC	4.28449e-15	1.31606e-17	5.54807e-08	0.0645513	0.00200617	4.95005e-06	1	14.25	8	2.5	0.25	0	2.25	2.66667	0	0	1.33333	0	0	SCO7028|SSPG_00820	SCO7028	Q9L027|D6EDN8	Carbon_metabolism	Transport_sugar	Lipid anchored	SCO7028|SSPG_00820 BxlE xylobiose transporter		57		2		5.34375			5.33333			8				8						1.11111
c670.a1.a1	XIC_SC	0.320512	3.66678e-10	0.0532378	0.123035	0.816427	0.0171652	0.935493	8.60339	8.45281	8.26709	8.12397	7.97339	7.78767	8.50738	8.4056	8.17054	8.20018	8.15926	7.98665	SCO6979|SSPG_00872	SCO6979	Q9KZH3|D6EDU0	Carbon_metabolism	Transport_sugar	Lipid anchored	SCO6979|SSPG_00872 ABC-type sugar transport system		3.01595		2.02861		1.24743			1.19182			3.01595		1.76335		1.11484			1.53417			3.01595
c571.a1.a1	XIC	2.69191e-08	0.646462	3.58874e-10	0.865925	1.87484e-10	0.70187	0.770557	7.3374	8.05463	8.13641	7.24815	7.96538	8.04715	8.11644	8.07088	8.07086	8.1757	8.00466	8.01448	SCO4886|SSPG_02797	SCO4886	Q9AK40|D6ECI7	Carbon_metabolism	Transport_sugar	Intracellular	SCO4886|SSPG_02797 Sugar ABC transporter ATP-binding protein		1.22816			1.14621		6.01225		8.46361			1.22816		1.16471			1.03811		1.09466			1.22816
c129.a1.a1	XIC_SC	0.0322144	0.199792	2.4916e-06	0.75589	0.585543	0.20366	0.285547	8.33796	8.68512	8.62937	8.29697	8.64414	8.58839	8.34149	8.53943	8.60531	8.05709	8.58951	8.5609	SCO4885|SSPG_02798	SCO4885	Q9AK41|D6ECI8	Carbon_metabolism	Transport_sugar	Lipid anchored	SCO4885|SSPG_02798 Sugar-binding protein		1.09897		1.92486			1.00816	1.73734				1.09897			1.12222	1.3986		1.13404				1.09897
d1066.a1.a1	SC	5.59584e-63	1.71986e-07	1.03363e-36	1	1	1.1924e-10	1	35.5	3.66667	0.75	9	8	3.5	0	0	0	0	0	0	SCO3484	SCO3484	Q9RKF3	Carbon_metabolism	Transport_sugar	Lipid anchored	SCO3484 ABC-type sugar-binding transport system		3.94444				35.5		9					2.18182			3.66667		8
c533.a1.a1	XIC_SC	1.7968e-08	2.57e-07	0.000121839	0.0270483	0.0119533	0.00815625	0.140279	7.91828	8.30249	8.10775	7.84474	8.22895	8.03421	8.35726	8.41155	8.33498	8.67681	9.11455	8.19322	SCO3667|SSPG_03993	SCO3667	Q9KYQ3|D6EPG1	Carbon_metabolism	Transport_sugar	Lipid anchored	SCO3667|SSPG_03993 ABC-type xylose transport system		1.18451			2.08716		2.74776		6.79319			1.18451			5.04667		1.28547		7.68437			1.18451
c192.a1.a1	XIC_SC	0.000133521	1.14098e-05	1.62395e-05	0.242966	0.30338	0.0689355	0.856102	8.32424	8.57124	8.81121	8.24873	8.49572	8.73569	8.86109	9.04419	9.08146	8.38862	8.82365	8.78082	SCO6009|SSPG_01619	SCO6009	O50503|D6ELU9	Carbon_metabolism	Transport_sugar	Lipid anchored	SCO6009|SSPG_01619 D-xylose transporter subunit XylF		1.18991		2.96805			3.4423		1.38004			1.18991		1.66164			2.97136		2.12781			1.18991
d1352.a1.a1	SC	1.31862e-44	1.39972e-11	0.00114392	1	1	0.00282085	1	0.5	6.66667	3.5	10.25	14.25	8.25	0	0	0	0	0	0	SCO0072	SCO0072	Q8CK70	Cell_wall	Cell_wall_biosynthesis	Secretory(released) (with CS)	SCO0072 Uncharacterized conserved protein RhaS			20.5					10.25					2.1375			6.66667		14.25
c508.a1.a1	XIC_SC	3.90303e-11	6.93988e-05	3.20133e-07	0.000740405	0.140168	0.0698695	0.465395	8.3806	8.43632	8.0088	8.20627	8.26199	7.83447	7.83975	7.75528	7.61508	8.04944	8.01152	7.62685	SCO2116|SSPG_05427	SCO2116	Q9S2M7|D6EIY7	Cell_wall	Cell_wall_biosynthesis	Secretory(released) (with CS)	SCO2116|SSPG_05427 Secreted anhydro-N-acetylmuramyl-tripeptide amidase		1.49394			1.62064	3.47417		1.43494				1.49394			1.80402	4.79778		1.78019				1.49394
c472.a1.a1	XIC_SC	1.83396e-12	0.0165548	0.069662	0.244105	2.1013e-06	0.0318299	0.526697	8.27752	8.31178	8.26943	8.10393	8.1382	8.09584	7.55263	7.74483	7.98515	7.39117	7.70327	8.06762	SCO2592|SSPG_04938	SCO2592	Q9L1I4|D6ED09	Cell_wall	Cell_wall_biosynthesis	Intracellular	SCO2592|SSPG_04938 Exopolysaccharide phosphotransferase		1.49137		1.45031		5.3075		5.16137				1.49137		1.1004		3.68942		2.72222				1.49137
d1281.a1.a1	XIC	0.874937	1.00237e-06	3.45112e-09	0.503961	0.0043984	0.0074247	0.935493	8.41684	8.33577	7.80597	8.32407	8.24299	7.71319	8.53665	8.33702	7.54197	8.56316	8.37346	7.47132	SCO0400|SSPG_07200	SCO0400	Q9RJI8|D6EG63	Cell_wall	Cell_wall_biosynthesis	Intracellular	SCO0400|SSPG_07200 Epimerase		1.23816			1.06295		1.31767		1.73419			1.23816			1.08754		1.00287		1.35041			1.23816
c185.a1.a1	XIC_SC	0.000562292	0.724434	0.00603935	0.421933	0.000903526	0.139028	0.230104	7.6428	8.28321	8.63025	7.43989	8.08029	8.42734	8.60911	8.61799	8.44069	7.79756	8.24415	8.44063	SCO2084|SSPG_05459	SCO2084	Q9ZBA5|D6EJ19	Cell_wall	Cell_wall_biosynthesis	Intracellular	SCO2084|SSPG_05459 MurG		1.59556		6.47958			9.25348		2.27862			1.59556		2.36503			2.16162		1.45832			1.59556
c320.a1.a1	XIC_SC	0.134825	0.765726	0.00152587	0.266391	0.00257968	0.674099	0.728849	7.76325	8.07357	8.37477	7.72548	8.03579	8.33699	8.23166	8.33278	8.20467	7.89276	8.06914	8.12833	SCO2089|SSPG_05454	SCO2089	Q9S2W7|D6EJ14	Cell_wall	Cell_wall_biosynthesis	Intracellular	SCO2089|SSPG_05454 MurE		1.09088		2.18225			2.9404		1.46987			1.09088		1.83501			1.81638		1.0798			1.09088
d1120.a1.a1	XIC	3.0004e-06	0.0485351	0.142162	0.602413	4.42815e-08	0.0094152	0.0102875	8.10725	8.01438	8.06074	7.90069	7.80782	7.85418	7.74838	7.86137	8.03379	7.04706	7.76035	8.08856	SCO5998|SSPG_01631	SCO5998	Q8CJP9|D6ELW1	Cell_wall	Cell_wall_biosynthesis	Intracellular	SCO5998|SSPG_01631 MurA2		1.60901		5.02713		2.28493		7.13897				1.60901		1.26188		1.42235		1.11549				1.60901
d1409.a1.a1	SC	1.4461e-42	0.155148	1.20944e-14	1	1	1.1924e-10	1	15.5	0.333333	0.75	8.75	11.5	3	0	0	0	0	0	0	SCO3480	SCO3480	Q9RKF7	Cell_wall	Cell_wall_biosynthesis	Intracellular	SCO3480 Putative racemase PsaA-like		1.77143				15.5		8.75					34.5					11.5
c513.a1.a1	SC	7.99878e-05	1.53332e-06	6.62435e-12	0.184068	9.57034e-05	0.534882	0.0279532	9.5	11.3333	10.25	11.5	20.25	23.25	2.66667	4.66667	16.75	5.66667	10.3333	18	SCO6131|SSPG_01496	SCO6131	Q9Z541|D6EKS6	Cell_wall	Cell_wall_biosynthesis	N-terminally anchored (No CS)	SCO6131|SSPG_01496 Carboxypeptidase			1.21053		2.125	3.5625		2.02941					1.78676		2.21429	2.42857		1.95968
c494.a1.a1	XIC	0.644438	0.00544534	0.00507444	0.886726	0.0482137	0.223246	0.186482	7.64404	7.63477	7.70075	7.90489	7.89563	7.9616	7.23896	7.6359	8.06788	7.88236	8.11642	7.90145	SCO4584|SSPG_03081	SCO4584	Q9F2X7|D6EFJ9	Cell_wall	Cell_wall_biosynthesis	N-terminally anchored (No CS)	SCO4584|SSPG_03081 Outer membrane lipoprotein-sorting protein LolA			1.82328		4.3995	2.54143		1.05324					1.82328		3.02354		1.0026		1.66261
c294.a1.a1	XIC	0.028854	0.00116372	0.000337881	0.124007	0.00325366	0.272301	0.719501	8.14822	7.97256	8.01877	8.25376	8.07809	8.12431	8.13938	8.18522	8.14705	8.17372	8.22408	8.08339	SCO2088|SSPG_05455	SCO2088	Q9S2W8|D6EJ15	Cell_wall	Cell_wall_biosynthesis	Intracellular	SCO2088|SSPG_05455 MurF			1.27508		1.08227		0.979853	1.20237					1.27508		1.09362		1.63177		1.39955
c764.a1.a1	XIC_SC	0.000903466	0.532461	2.76694e-05	0.992446	0.000372325	0.243842	0.424206	8.31963	8.32062	8.4474	8.30268	8.30367	8.43045	7.74359	8.3144	8.47411	7.93536	8.10478	8.47924	SCO2949|SSPG_04589	SCO2949	Q9L1U5|D6EV67	Cell_wall	Cell_wall_biosynthesis	Intracellular	SCO2949|SSPG_04589 MurA		1.0398			1.55514	3.76735		2.32979				1.0398		1.62039			0.985778	1.58086
d1613.a1.a1	XIC	0.023	0.09	0	0.618	0.468	0.443	0.222	7.02355	7.20843	7.21583	7.11248	7.29737	7.30477	6.92922	7.2803	7.42954	7.4508	7.25171	7.41052	SCO2836|SSPG_04692	SCO2836	Q9RDB5|D6EWM1	Cell_wall	Cell_wall_biosynthesis	Multi-transmembrane	SCO2836|SSPG_04692 Glycosyltransferase			1.22724		3.32338	1.2426			2.17931				1.22727	1.06805			1.17997	1.11086
c617.a1.a1	XIC_SC	0.0106392	0.702764	2.17593e-09	0.522445	0.00766536	0.294166	0.311738	7.43102	7.63949	7.90061	7.39766	7.60613	7.86725	7.08253	7.93927	8.14657	7.47352	7.93193	8.01301	SCO3901|SSPG_03751	SCO3901	Q9X8T7|D6EM96	Cell_wall	Cell_wall_biosynthesis	N-terminally anchored (with CS)	SCO3901|SSPG_03751 Membrane carboxypeptidase/penicillin-binding protein		1.07984			2.46033	2.23094			1.19087			1.07984			0.98325		1.99422		2.11737			1.07984
c243.a1.a1	XIC_SC	0.915005	0.0118626	3.41796e-11	0.326314	0.055314	0.0298958	0.576454	8.578	8.80073	8.96674	8.61762	8.84035	9.00636	8.55162	8.82598	9.02161	8.45364	8.88587	9.00037	SCO4880|SSPG_02803	SCO4880	Q9AK46|D6ECJ3	Cell_wall	Cell_wall_biosynthesis	Intracellular	SCO4880|SSPG_02803 CMP-N-acetylneuraminic acid synthetase			1.09551	1.25309		1.06262		1.45875					1.09551		1.14786		1.05986		1.1105
b51.a1.a1	XIC_SC	4.68102e-05	0.000648317	5.94339e-14	0.807748	0.0738464	0.294166	0.804353	8.94813	9.47901	9.84626	8.96467	9.49556	9.86281	9.25415	9.56118	9.88542	9.22466	9.62746	9.9973	SCO4881|SSPG_02802	SCO4881	Q9AK45|D6ECJ2	Cell_wall	Cell_wall_biosynthesis	Intracellular	SCO4881|SSPG_02802 N-acetylneuraminic acid synthase			1.03883	1.07025			2.02312		1.81966				1.03883		1.16488		1.20829		1.3549
c745.a1.a1	XIC	0.000397179	0.209807	0.00366299	0.696071	0.127391	0.581472	0.789891	7.54583	7.82505	7.67143	7.57085	7.85006	7.69644	7.95784	8.03785	7.72127	7.82245	8.03065	7.78834	SCO1423|SSPG_06131	SCO1423	Q9RKY2|D6EQ03	Cell_wall	Cell_wall_biosynthesis	Intracellular	SCO1423|SSPG_06131 Glycosyltransferase			1.0593	1.36581			2.5823		1.78483				1.0593		0.983568		1.6323		1.51561
d1782.a1.a1	XIC	0	0.362	0	0.027	0.133	0.037	0.667	8.48385	8.23335	7.75431	8.6572	8.4067	7.92766	7.92079	7.397	7.08191	8.53167	8.11799	7.43114	SCO5466|SSPG_02243	SCO5466	Q9L1D9|D6ET05	Cell_wall	Cell_wall_degradation	Intracellular	SCO5466|SSPG_02243 1,4-beta-N-acetylmuramidase			1.49056		4.08207	3.65645		1.33515					1.49056		5.26005	6.86041		1.94406
c963.a1.a1	SC	2.77824e-34	0.377813	0.157425	0.380611	0.540091	0.0748287	0.000756973	2.25	2	0	1	2.25	3.5	15.3333	8.33333	8.75	10.6667	14	9	SCO0948|SSPG_06649	SCO0948	Q9RIV8|D6EVI4	Cell_wall	Cell_wall_degradation	Intracellular	SCO0948|SSPG_06649 Alpha-mannosidase		2.25		1.4375			6.81481		10.6667				1.125		1.68		4.16667		6.22222
c481.a1.a1	XIC	0.328058	0.059548	0.0039272	0.726091	0.655755	0.765639	0.403974	8.42272	8.33495	8.30077	8.37331	8.28554	8.25136	8.36712	8.45725	7.98838	8.27441	8.24453	8.35099	SCO2988|SSPG_04550	SCO2988	Q9L047|D6EV28	Cell_wall	N_acetyl_glucosamine_metabolism	Intracellular	SCO2988|SSPG_04550 UDP-glucose 4-epimerase		1.12048		1.23797		1.13658		1.25576				1.12048		1.63201			1.32528	1.09903				1.12048
c290.a1.a1	XIC_SC	0.874937	0.156149	0.00290358	0.649172	0.0147772	0.574515	0.595939	7.45846	7.30431	7.12014	7.47176	7.31761	7.13345	7.67632	7.026	6.9011	8.13373	6.83597	7.29991	SCO3122|SSPG_04415	SCO3122	Q8CJX6|D6ETK0	Cell_wall	N_acetyl_glucosamine_metabolism	Intracellular	SCO3122|SSPG_04415 UDP-N-acetylglucosamine pyrophosphorylase			1.03112		2.86688		1.65144		4.59163				1.03112	1.54893		1.89805		3.03144
c505.a1.a1	XIC	0.00222959	0.739381	0.0145669	0.927772	0.319979	0.470079	0.526977	7.78374	7.76275	7.97018	7.70324	7.68225	7.88968	7.42702	7.78798	7.77265	7.42851	7.44819	7.77479	SCO2590|SSPG_04940	SCO2590	Q8CJZ1|D6ED11	Cell_wall	N_acetyl_glucosamine_metabolism	Intracellular	SCO2590|SSPG_04940 UDP-N-acetylglucosamine-like transferase		1.20365			1.00344	2.27361		1.88246				1.20365		2.18673			1.05981	1.71422				1.20365
c852.a1.a1	XIC	3.96966e-05	0.438569	0.00162502	0.697203	0.000171493	0.0974663	0.0865912	7.8892	7.94602	8.17275	7.76737	7.82419	8.05092	8.04007	8.22586	8.05142	7.83916	8.00392	8.12765	SCO3052|SSPG_04482	SCO3052	Q93J51|D6EUW0	Cell_wall	N_acetyl_glucosamine_metabolism	Intracellular	SCO3052|SSPG_04482 UDP-glucose 6-dehydrogenase		1.32382		1.58824			1.41537		1.17973			1.32382		1.66705			1.90478		1.51261			1.32382
c423.a1.a1	XIC	3.15404e-06	0.891054	2.33829e-10	0.669007	4.48661e-06	0.397529	0.396035	7.64799	8.31185	8.32444	7.5834	8.24726	8.25986	8.15619	8.22534	8.3622	8.0495	8.39042	8.29599	SCO4736|SSPG_02949	SCO4736	Q53876|D6EE25	Cell_wall	N_acetyl_glucosamine_metabolism	Intracellular	SCO4736|SSPG_02949 Phosphoglucosamine mutase		1.16035		1.27847			3.22254		2.92481			1.16035			1.46242	1.22042			1.39044			1.16035
c248.a1.a1	SC	5.69167e-13	0.0044956	8.16452e-06	0.320988	0.105594	0.121865	0.0303569	19.25	16.3333	9	21	23.5	15.75	34.3333	20	26	35.3333	33	22.3333	SCO3137|SSPG_04399	SCO3137	Q9K3S7|D6ETI4	Cell_wall	N_acetyl_glucosamine_metabolism	Intracellular	SCO3137|SSPG_04399 UDP-glucose 4-epimerase			1.09091		1.02913		1.78355		1.68254				1.43878		1.65		1.22449		1.40426
c303.a1.a1	XIC_SC	1.12493e-05	1.80047e-06	3.24509e-11	0.186368	0.650049	0.00444104	0.522177	7.45424	7.88944	8.20024	7.49366	7.92886	8.23966	7.70428	8.26565	8.371	7.55847	8.05344	8.41711	SCO2789|SSPG_04739	SCO2789	Q9L065|D6EXW4	Cell_wall	N_acetyl_glucosamine_metabolism	Intracellular	SCO2789|SSPG_04739 Glucosamine-fructose-6-phosphate aminotransferase			1.09501	1.39899			1.77844		1.16094				1.09501	1.63009			2.37798		1.33224
d1045.a1.a1	XIC	0.0807385	0.00207393	1.65935e-05	0.211165	0.00602098	0.0298958	0.135322	7.60079	8.11983	7.83063	7.67519	8.19423	7.90503	8.1693	7.83016	7.57884	7.53057	8.21411	7.34193	SCO0214|SSPG_07384	SCO0214	Q9RI34|D6EHU3	Co_factors_and_Prosthetic_groups	B6_vitamin	Intracellular	SCO0214|SSPG_07384 Pyridoxamine 5-phosphate oxidase			1.18687	4.35248			3.70269	1.39515					1.18687		2.42076	1.94838			1.04683
d1187.a1.a1	XIC	0.310891	0.705783	0.00232513	0.224222	0.856632	0.759191	0.960961	7.95238	7.74344	7.61656	7.87101	7.66207	7.53519	7.81148	7.65505	7.43889	7.86876	7.78076	7.60773	SCO2080|SSPG_05463	SCO2080	Q9S2X1|D6EJ23	Co_factors_and_Prosthetic_groups	B6_vitamin	Intracellular	SCO2080|SSPG_05463 Pyridoxal 5-phosphate dependent enzyme		1.20606			1.14098	1.38324			0.99483			1.20606			1.33571	1.22572			1.31428			1.20606
c212.a1.a1	XIC_SC	0.38645	0.923175	1.78999e-06	0.988194	0.710062	0.868514	0.913728	8.238	8.59331	8.7753	8.24552	8.60083	8.78282	8.34993	8.71177	8.71187	8.30762	8.63991	8.80252	SCO1523|SSPG_06033	SCO1523	Q9L286|D6EPQ5	Co_factors_and_Prosthetic_groups	B6_vitamin	Intracellular	SCO1523|SSPG_06033 Pyridoxal biosynthesis lyase PdxS			1.01747	1.10234			1.29401		1.15372				1.01747	1.17994			1.31359		1.09415
c549.a1.a1	XIC	0.427513	0.848892	3.45661e-05	0.21822	0.491376	0.266188	0.350987	8.05656	8.35145	7.85319	8.08286	8.37775	7.87949	8.27803	8.27031	7.88243	7.83079	8.17415	7.95501	SCO1361|SSPG_06198	SCO1361	Q9AKA1|D6EQY5	Co_factors_and_Prosthetic_groups	B6_vitamin	Intracellular	SCO1361|SSPG_06198 Pyridoxamine 5-phosphate oxidase			1.06243	2.80055			1.6652	1.7868					1.06243	1.24783		1.20544		1.5981
d1605.a1.a1	XIC	0.069	0.049	0	0.065	0.253	0.214	0.937	7.98372	7.86382	7.78418	7.82508	7.70518	7.62554	7.9352	7.64538	7.55867	7.92314	7.70619	7.62278	SCO5493|SSPG_02216	SCO5493	Q9Z586|D6ERT2	Co_factors_and_Prosthetic_groups	Cobalamin	Intracellular	SCO5493|SSPG_02216 Cobalamin-independent synthase		1.44092		1.02816		1.1182			1.25331			1.44092			1.1503	1.65364			1.00233			1.44092
c343.a1.a1	XIC_SC	0.00137463	0.000114587	7.27969e-09	0.263551	0.00453899	0.309864	0.932202	8.73402	8.93428	9.01469	8.64352	8.84378	8.92419	8.72663	8.8285	8.83043	8.66748	8.81307	8.79862	SCO1116|SSPG_06450	SCO1116	Q9EX10|D6ETU1	Co_factors_and_Prosthetic_groups	Cobalamin	Intracellular	SCO1116|SSPG_06450 CobC		1.23169		1.14591			0.983118		1.05671			1.23169			0.96509	1.2758		1.07328				1.23169
c626.a1.a1	XIC_SC	1.68781e-06	0.255346	2.90092e-05	0.767464	0.0290864	0.0458179	0.180454	7.94945	8.08474	8.3381	7.84229	7.97758	8.23094	8.21144	8.51299	8.32895	8.00268	8.15624	8.40809	SCO1848|SSPG_05700	SCO1848	Q9RJ20|D6ELH2	Co_factors_and_Prosthetic_groups	Cobalamin	Intracellular	SCO1848|SSPG_05700 CobQ		1.27984		1.61719			1.82806		1.44673			1.27984		2.27375			2.6807		1.50891			1.27984
c325.a1.a1	XIC_SC	8.25579e-07	0.00491405	1.43674e-10	0.696007	0.0145941	0.189282	0.229216	7.75835	8.29874	8.61978	7.74789	8.28828	8.60931	8.30529	8.57115	8.63897	8.02499	8.46076	8.80647	SCO1858|SSPG_05689	SCO1858	Q93RW8|D6ELG1	Co_factors_and_Prosthetic_groups	Cobalamin	Intracellular	SCO1858|SSPG_05689 Sirohydrochlorin cobalt/iron chelatase		1.02439		1.90677			3.52324		1.89281			1.02439		1.28942			1.87245		1.48758
c411.a1.a1	SC	0.168583	0.175175	1.01051e-11	0.352873	0.27032	0.493296	0.000568051	7.75	17.3333	12.5	7.75	17.25	21.25	7.33333	13.6667	23.25	13.3333	17	16.3333	SCO1554|SSPG_05999	SCO1554	Q9L1C8|D6ENV2	Co_factors_and_Prosthetic_groups	Cobalamin	Intracellular	SCO1554|SSPG_05999 CobT			1		1.81818	1.05682			1.72043				0.995192		1.2439	1.26829			0.985507
c313.a1.a1	XIC_SC	9.6283e-13	0.719602	0.000139111	0.510693	1.06171e-05	0.557425	0.442156	8.34343	8.64766	8.7742	8.2988	8.60303	8.72957	9.05217	9.06415	8.90527	8.99335	8.9834	9.06305	SCO1850|SSPG_05698	SCO1850	Q9RJ18|D6ELH0	Co_factors_and_Prosthetic_groups	Cobalamin	Intracellular	SCO1850|SSPG_05698 Cobaltochelatase subunit		1.10824		1.14505			5.11377		4.9494			1.10824		1.20432			2.60906		2.40091			1.10824
d1131.a1.a1	XIC	1.7727e-07	0.371436	0.00173172	0.36613	0.00357709	0.584984	0.363655	8.17409	8.37098	8.438	8.05282	8.24971	8.31673	8.6235	8.71123	8.52852	8.83386	8.43628	8.57578	SCO1213|SSPG_06353	SCO1213	Q9FCA0|D6ESE3	Co_factors_and_Prosthetic_groups	Cobalamin	Intracellular	SCO1213|SSPG_06353 CobB/CobQ-like glutamine amidotransferase		1.32212			1.62316		2.81456		6.0401			1.32212		1.8834			2.18899		1.53664			1.32212
c660.a1.a1	XIC	1.0802e-05	0.934566	0.426385	0.841442	0.0766864	0.936038	0.546044	8.04626	8.25224	8.37775	8.03285	8.23883	8.36434	8.7278	8.55886	8.50751	8.40011	8.62178	8.55073	SCO1851|SSPG_05697	SCO1851	Q9RJ17|D6ELG9	Co_factors_and_Prosthetic_groups	Cobalamin	Intracellular	SCO1851|SSPG_05697 CobO		1.03136		2.12658			4.8033		2.32953			1.03136			1.1559		2.02588		2.41515
c269.a1.a1	XIC_SC	5.04891e-11	4.97234e-06	4.4874e-11	0.0270483	2.46646e-05	0.00715993	0.0349975	7.69658	8.16741	8.64334	7.71216	8.18299	8.65892	8.49565	8.72635	8.70448	8.05694	8.40968	8.8415	SCO1857|SSPG_05690	SCO1857	Q93RW9|D6ELG2	Co_factors_and_Prosthetic_groups	Cobalamin	Intracellular	SCO1857|SSPG_05690 Bifunctional protein CbiGH			1.03652	2.74603			6.29599		2.21197				1.03652	2.07335			3.62194		1.68534
d1110.a1.a1	XIC	9.32229e-11	0.00290836	3.80857e-09	0.128217	2.49655e-05	0.00518865	0.189077	7.47005	8.05139	8.45049	7.42878	8.01012	8.40922	8.36449	8.58194	8.54572	7.90396	8.33421	8.58229	SCO1853|SSPG_05695	SCO1853	Q9RJ15|D6ELG7	Co_factors_and_Prosthetic_groups	Cobalamin	Intracellular	SCO1853|SSPG_05695 CobI		1.09969		2.88752			7.84217		2.98662			1.09969		1.76902			3.39272		2.10904			1.09969
c811.a1.a1	XIC_SC	0.0137128	0.0284732	0.00366299	0.908233	0.291266	0.12236	0.765396	8.22735	8.14125	8.45273	8.18716	8.10106	8.41254	8.23186	8.39155	8.50188	8.25489	8.26041	8.54136	SCO1855|SSPG_05693	SCO1855	Q93RX1|D6ELG5	Co_factors_and_Prosthetic_groups	Cobalamin	Intracellular	SCO1855|SSPG_05693 CobM		1.09695			1.05448		1.01043		1.16877			1.09695		1.35252			1.77951		1.44325			1.09695
b41.a1.a1	XIC_SC	3.69976e-11	0.728402	1.48231e-05	0.562729	4.98311e-06	0.376638	0.433899	8.31343	8.56538	8.60727	8.37478	8.62673	8.66863	8.81876	8.86701	8.74964	9.07149	8.89013	8.78975	SCO1849|SSPG_05699	SCO1849	Q9RJ19|D6ELH1	Co_factors_and_Prosthetic_groups	Cobalamin	Intracellular	SCO1849|SSPG_05699 Cobaltochelatase CobN subunit			1.15173		1.78947		3.20136		4.97402				1.15173		1.05468		2.00277		1.834
c311.a1.a1	SC	0.786942	0.126733	0.217683	1	0.0527814	0.587336	0.000396676	18.5	23	13.25	14.25	22.75	24.5	18.3333	16.6667	18.5	24	20.6667	14.6667	SCO4824|SSPG_02859	SCO4824	Q9K3J6|D6ECP9	Co_factors_and_Prosthetic_groups	Folate	Intracellular	SCO4824|SSPG_02859 folD		1.29825			1.30909	1.00909			1.68421				0.98913		1.24	1.38		1.10081
d2196.a1.a1	XIC	0.003	0.97	0.206	0.798	0.295	0.987	0.194	7.72218	7.74349	7.54107	7.94665	7.96795	7.76554	7.83815	8.02596	7.86953	8.60644	8.4037	7.6445	SCO7032|SSPG_00816	SCO7032	Q9L023|D6EDN4	Co_factors_and_Prosthetic_groups	Folate	Intracellular	SCO7032|SSPG_00816 Dihydrofolate reductase			1.67676		5.8653		1.30608		4.56867				1.67672		2.38638		1.91633		2.72741
c291.a1.a1	XIC_SC	0.00588202	0.230754	0.000220535	0.894062	0.521142	0.890207	0.246627	8.01227	7.93722	7.8074	7.95231	7.87726	7.74744	8.25138	8.32513	7.83565	7.92122	8.0553	8.10964	SCO2614|SSPG_04913	SCO2614	Q9L1G4|D6ECY4	Co_factors_and_Prosthetic_groups	Folate	Intracellular	SCO2614|SSPG_04913 Folylpolyglutamate synthase		1.14805		2.13876			1.73425	1.07421				1.14805		1.86135			2.44289		1.50673			1.14805
c649.a1.a1	XIC	2.00755e-05	0.0128554	5.77695e-05	0.944111	0.0605949	0.261986	0.794821	8.33935	8.22528	8.1309	8.5063	8.39223	8.29785	8.70777	8.39586	8.26578	8.81431	8.64202	8.35663	SCO3401|SSPG_04153	SCO3401	Q9X8I1|D6EQN4	Co_factors_and_Prosthetic_groups	Folate	Intracellular	SCO3401|SSPG_04153 FolK			1.46874		1.27802		2.33569		2.03241				1.46874		1.76263		1.48107		1.77744
c153.a1.a1	XIC_SC	0.0240743	1.1837e-06	0.0297409	0.944111	0.103554	0.739045	0.186482	8.18121	8.22514	8.20304	8.40223	8.44616	8.42406	8.30135	8.21499	7.89214	8.39949	8.15643	8.41987	SCO5178|SSPG_02509	SCO5178	Q9FCL0|D6EW14	Co_factors_and_Prosthetic_groups	Molybdopteryn	Intracellular	SCO5178|SSPG_02509 moeB			1.66349		1.25356		1.31868		0.993718				1.66349	1.14436			0.976901	1.94864
d1261.a1.a1	XIC	0.861315	0.48511	4.69277e-09	0.0228368	0.879757	0.00276741	0.238694	8.2483	8.04173	7.89165	8.32923	8.12266	7.97258	8.16002	7.94837	7.8889	8.45063	8.20034	7.97379	SCO3828|SSPG_03827	SCO3828	Q9XA50|D6EN88	Co_factors_and_Prosthetic_groups	Molybdopteryn	Intracellular	SCO3828|SSPG_03827 MobA			1.20484		1.95257	1.2254			1.32251				1.20484		1.78637	1.23984			1.19585
c689.a1.a1	XIC	2.66852e-06	0.0397914	0.0499835	0.0270483	0.141541	0.622332	0.648523	8.46576	8.54092	8.53013	8.23148	8.30664	8.29585	8.25078	8.31434	8.0841	8.1548	8.23501	8.16239	SCO2917|SSPG_04622	SCO2917	Q9S2G4|D6EWF1	Co_factors_and_Prosthetic_groups	NAD_metabolism	Intracellular	SCO2917|SSPG_04622 Nicotinate phosphoribosyltransferase		1.71507		1.24733		1.64052		1.19311				1.71507		1.20039		1.68494		1.1793				1.71507
c870.a1.a1	XIC	0.00946925	0.73891	0.00116939	0.807748	4.20915e-05	0.822755	0.541567	7.63349	8.12432	8.05637	7.69892	8.18974	8.1218	8.11449	8.01483	8.01625	8.10372	8.23167	7.95543	SCO3381|SSPG_04173	SCO3381	Q9X8N7|D6EQQ4	Co_factors_and_Prosthetic_groups	NAD_metabolism	Intracellular	SCO3381|SSPG_04173 Nicotinate-nucleotide pyrophosphorylase			1.16259	1.02511			3.02691		2.53982				1.16259		1.64755	1.28672			1.10136
c407.a1.a1	XIC_SC	6.81094e-05	0.0505681	0.000223026	0.508771	0.12468	0.680416	0.219089	8.17762	8.21927	7.80724	8.34292	8.38456	7.97253	8.53442	8.65583	8.20347	8.95404	8.67517	7.80331	SCO0506|SSPG_07094	SCO0506	Q9RJM5|D6EEQ9	Co_factors_and_Prosthetic_groups	NAD_metabolism	Intracellular	SCO0506|SSPG_07094 NH(3)-dependent NAD synthetase			1.46317		2.62801		2.27401		4.08436				1.46317		1.04556		2.7325		1.9526
c253.a1.a1	XIC_SC	1.1114e-08	3.84372e-05	8.36669e-07	0.0702581	5.6091e-05	0.373512	0.186482	8.02316	8.52179	8.27234	8.16192	8.66055	8.4111	8.3272	8.08541	7.63444	7.82166	8.12056	7.72316	SCO6041|SSPG_01586	SCO6041	Q8CJP6|D6ELR6	Co_factors_and_Prosthetic_groups	Porphyrin_compounds	Intracellular	SCO6041|SSPG_01586 Protoporphyrinogen oxidase hemY			1.37645	3.20293			2.01391	2.18911					1.37645		1.08431	2.73137		3.46725
b52.a2.a1	XIC	0.566397	0.269312	0.000529476	0.132742	0.906803	0.974393	0.186482	8.11925	8.09568	8.04488	7.87962	7.85606	7.80526	8.12664	8.06662	7.66266	7.85808	7.91066	8.08505	SCO5859|SSPG_01869	SCO5859	O50533|D6EP12	Co_factors_and_Prosthetic_groups	Porphyrin_compounds	Intracellular	SCO5859|SSPG_01869 HemH ferrochelatase		1.7363		1.85591			1.01716	1.05086				1.7363		1.43205		1.06921			1.13397			1.7363
c642.a1.a1	XIC	0.442459	0.0112493	0.000132612	0.831905	0.0147549	0.61671	0.282136	8.25459	7.99403	8.13225	8.04011	7.77955	7.91777	8.24285	8.33665	7.92652	8.07179	7.89142	7.92759	SCO1553|SSPG_06001	SCO1553	Q9L1C9|D6ENV4	Co_factors_and_Prosthetic_groups	Porphyrin_compounds	Intracellular	SCO1553|SSPG_06001 Uriporphyrin-III methyltransferase		1.63863		1.48272			0.973326		1.07567			1.63863		2.78759			2.20098		1.2938			1.63863
c953.a1.a1	SC	5.70353e-12	1.56314e-47	4.38675e-24	4.82114e-05	0.00631328	0.000103713	0.000571521	0	2.33333	0	14	32.25	4.25	0.333333	0.333333	3.5	5	11.6667	1	SCO7428|SSPG_00419	SCO7428	Q9L131|D6EVR7	Co_factors_and_Prosthetic_groups	Porphyrin_compounds	Intracellular	SCO7428|SSPG_00419 Flavohemoprotein			14		15			2.8					13.8214		35	7		2.76429
c225.a1.a1	XIC_SC	0.00637817	0.00883142	0.575412	0.0529806	0.391939	0.225262	0.49864	7.22993	7.93304	7.82652	7.6098	8.31291	8.20639	8.38315	8.29176	8.33377	7.66096	8.51989	8.04838	SCO3311|SSPG_04248	SCO3311	P54919|D6ERY2	Co_factors_and_Prosthetic_groups	Porphyrin_compounds	Intracellular	SCO3311|SSPG_04248 Delta-aminolevulinic acid dehydratase hemB			2.39811	5.27464			14.2307		1.12503				2.39811		1.69093		2.28415		1.61058
b66.a1.a1	SC	1.51588e-13	1.24928e-25	2.46706e-13	1.14329e-06	0.00739451	2.68601e-11	0.00324457	24.25	36.3333	27.5	61.5	72.5	42.75	59	46	55.5	90	86.3333	33.6667	SCO1922|SSPG_05625	SCO1922	Q9XAD4|D6EKJ7	Co_factors_and_Prosthetic_groups	Porphyrin_compounds	Intracellular	SCO1922|SSPG_05625 FeS assembly ATPase SufC			2.53608		1.52542		2.43299		1.46341				1.99541		1.87681		1.26606		1.1908
c161.a1.a1	XIC_SC	0.00738862	0.00218259	0.0025606	0.67737	0.00164632	0.444782	0.802351	8.27034	8.79258	8.69474	8.53107	9.0533	8.95546	8.93853	8.71212	8.8424	9.07495	9.03261	8.88011	SCO1921|SSPG_05626	SCO1921	Q9XAD5|D6EKJ8	Co_factors_and_Prosthetic_groups	Porphyrin_compounds	Intracellular	SCO1921|SSPG_05626 Aminotransferase			1.82273		1.36905		4.65788		3.49852				1.82273		2.09163	1.20353			0.953466
c250.a1.a1	SC	0.318578	8.53653e-07	6.49725e-09	0.00787751	0.133702	0.186333	0.528309	19.5	19.6667	12	35.25	32.75	18	23.6667	18.3333	19.25	29.3333	23.3333	15.3333	SCO6042|SSPG_01585	SCO6042	O69830|D6ELR5	Co_factors_and_Prosthetic_groups	Porphyrin_compounds	Intracellular	SCO6042|SSPG_01585 Heme peroxidase			1.80769		1.23944		1.21368	1.2017					1.66525		1.27273	1.07273		1.40357
c133.a1.a1	SC	0.630295	1.49305e-11	9.70071e-06	0.000179107	0.00685475	0.0353931	0.253878	28	29	20	53.5	51.25	30.75	34.3333	26.6667	35.75	41.6667	40	29.3333	SCO1924|SSPG_05623	SCO1924	Q9XAD2|D6EKJ5	Co_factors_and_Prosthetic_groups	Porphyrin_compounds	Intracellular	SCO1924|SSPG_05623 FeS assembly protein SufD			1.91071		1.21359		1.22619	1.284					1.76724		1.5	1.0875		1.28125
c100.a1.a1	XIC_SC	0.0350995	4.22529e-08	0.00367223	0.217333	0.0279478	0.0342426	0.295784	8.4666	8.61175	8.4971	8.69599	8.84114	8.72648	8.88884	8.51993	8.68321	8.75632	8.82328	8.78902	SCO1925|SSPG_05622	SCO1925	Q9XAD1|D6EKJ4	Co_factors_and_Prosthetic_groups	Porphyrin_compounds	Intracellular	SCO1925|SSPG_05622 FeS assembly protein SufB			1.69584	1.3568			2.64383		1.14903				1.69584		2.01074	1.23546			0.959719
d1200.a1.a1	XIC	0.00429847	0.000285358	8.36669e-07	0.510693	0.000896683	0.354748	0.649933	8.03278	8.07105	7.49289	8.16944	8.20771	7.62956	8.27238	8.14698	8.09086	8.09667	8.24621	8.24096	SCO1919|SSPG_05628	SCO1919	Q8CK13|D6EKK0	Co_factors_and_Prosthetic_groups	Porphyrin_compounds	Intracellular	SCO1919|SSPG_05628 FeS assembly SUF system protein			1.36982	1.49869			1.7362	1.18243					1.36982		1.25669		1.19106		1.0927
c467.a2.a1	SC	4.19926e-32	0.727927	0.681854	0.378569	0.000653431	0.0187453	0.451909	0	1	2.5	0.75	2.5	2.25	11	8.66667	9.75	12	11.6667	5.33333	SCO5860|SSPG_01868	SCO5860	Q8CJQ3|D6EP11	Co_factors_and_Prosthetic_groups	Porphyrin_compounds	Intracellular	SCO5860|SSPG_01868 Ferrochelatase					1.09091		11		16				2.5		1.34615		8.66667		4.66667			1.11111
c296.a1.a1	XIC	2.75315e-07	0.150701	0.000160583	0.971484	0.00264395	0.526426	0.287856	8.14983	8.59641	8.42743	8.43353	8.88011	8.71113	8.78414	8.80992	8.87896	9.42689	9.10511	8.84284	SCO6031|SSPG_01598	SCO6031	O69861|D6ELS8	Co_factors_and_Prosthetic_groups	Porphyrin_compounds	Intracellular	SCO6031|SSPG_01598 Uroporphyrinogen decarboxylase hemE			1.92176		4.3929		4.30833		9.84828				1.92176		1.97329		1.63497		1.67882
d1273.a1.a1	XIC	0.000305917	0.225741	7.16214e-05	0.944111	0.00686439	0.616218	0.811571	7.66357	8.43574	8.54959	7.70271	8.47487	8.58872	8.44963	8.45391	8.79092	8.49166	8.65773	8.66347	SCO2267|SSPG_05273	SCO2267	Q9RKR1|D6EHD1	Co_factors_and_Prosthetic_groups	Porphyrin_compounds	Intracellular	SCO2267|SSPG_05273 Heme oxygenase			1.0943		1.10162		6.1102		6.15109				1.0943		1.59891		1.04272		1.52355
c602.a1.a1	XIC_SC	0.200547	4.81285e-06	5.01871e-06	0.0236876	0.186071	0.174231	0.206998	7.75066	8.07292	8.15316	7.88687	8.20912	8.28937	8.10808	8.41283	8.15976	7.9177	7.93464	8.26468	SCO4506|SSPG_03160	SCO4506	Q9L0T8|D6EGX2	Co_factors_and_Prosthetic_groups	Quinone_Quinol	Intracellular	SCO4506|SSPG_03160 Chorismate dehydratase			1.36838	1.55015			2.27729		1.07359				1.36838	3.00738			2.1873	1.88142
c678.a1.a1	SC	5.38889e-05	0.0104188	0.0166168	0.618425	0.00137513	0.039454	0.0231738	6.75	7.66667	3.75	4.25	13.25	8.5	14.6667	6.66667	9.25	15	14.6667	8	SCO4556|SSPG_03107	SCO4556	Q9XAP8|D6EFM5	Co_factors_and_Prosthetic_groups	Quinone_Quinol	Intracellular	SCO4556|SSPG_03107 Ubiquinone/menaquinone methyltransferase		1.58824			1.02273		2.17284		3.52941				1.72826		2.2	1.15			1.10692
c251.a1.a1	SC	0.00012216	0.165021	0.00430038	0.00370849	0.182932	0.0368842	0.0715814	18.5	20	11	16	29.25	23.75	26.3333	26.6667	28	18.6667	27	26	SCO5293|SSPG_02387	SCO5293	Q9XAE2|D6EUJ3	Co_factors_and_Prosthetic_groups	Quinone_Quinol	Intracellular	SCO5293|SSPG_02387 FAD-dependent monooxygenase		1.15625		1.41071			1.42342		1.16667				1.4625		1.0125		1.33333	1.08333
c991.a1.a1	XIC	0.0229835	3.98925e-06	0.0742006	0.311692	0.0135696	0.0745046	0.139431	7.75325	7.83797	7.74222	7.85539	7.9401	7.84436	7.89694	7.88296	7.993	7.5865	8.13107	8.06508	SCO4494|SSPG_03173	SCO4494	Q8CJT5|D6EGY5	Co_factors_and_Prosthetic_groups	Quinone_Quinol	Intracellular	SCO4494|SSPG_03173 Menaquinone biosynthesis radical SAM enzyme			1.26512	2.04381			1.39216	1.85731					1.26512		1.77053		1.10916		1.55226
c502.a1.a1	XIC_SC	0.132656	9.67063e-07	0.482955	0.974065	0.150744	0.137449	0.136749	8.12822	8.18158	8.20128	8.25829	8.31164	8.33135	8.20416	8.16176	8.29748	8.10956	8.5642	8.41928	SCO4550|SSPG_03113	SCO4550	Q9XAP2|D6EFN1	Co_factors_and_Prosthetic_groups	Quinone_Quinol	Intracellular	SCO4550|SSPG_03113 Menaquinone biosynthetic enzyme MqnC			1.34917	1.24336			1.19107	1.4084					1.34917		2.52606		0.955399		1.78879
d1317.a1.a1	XIC	0.00685628	0.0434022	0.0151936	0.448247	0.360035	0.43948	0.90747	7.34878	7.86845	8.12025	7.41908	7.93874	8.19054	8.07876	8.18394	8.35378	7.7489	8.01547	8.32188	SCO4326|SSPG_03367	SCO4326	Q9KXN1|D6EIM6	Co_factors_and_Prosthetic_groups	Quinone_Quinol	Intracellular	SCO4326|SSPG_03367 Menaquinone biosynthetic enzyme MqnD			1.17569	2.13725			5.36995		2.13708				1.17569	1.47392			2.06773		1.19323
c216.a1.a1	XIC_SC	0.000435062	0.30224	1.12661e-07	0.0621669	0.563731	0.200866	0.164853	7.96976	7.91372	7.53897	7.82016	7.76412	7.38936	8.22268	8.04983	7.48757	8.15331	7.9828	8.10931	SCO3542|SSPG_04114	SCO3542	Q9X908|D6EQJ5	Co_factors_and_Prosthetic_groups	Thymidine diphosphate	Multi-transmembrane	SCO3542|SSPG_04114 Thymidylate kinase		1.41124		1.1732			1.79026		2.15352			1.41124		1.1669			1.36807		1.65454			1.41124
d1266.a1.a1	XIC	0.0759556	0.00367817	9.34653e-10	0.464709	0.291319	0.0698695	0.935493	7.50946	7.88449	8.24639	7.5872	7.96223	8.32413	7.56914	8.08819	8.37622	7.48928	8.12417	8.33821	SCO6124|SSPG_01506	SCO6124	Q9Z548|D6EKT6	Degradative_pathway	Aromatic_compound_degradation	Intracellular	SCO6124|SSPG_01506 Anthranilate phosphoribosyltransferase			1.19602	1.20187			1.14731	1.2529					1.19602		1.08638		1.59847		1.45193
d1401.a1.a1	XIC	0.68	0.01	0.673	0.465	0.127	0.089	0.265	7.69859	7.7508	8.03329	7.60384	7.65605	7.93854	7.79611	7.95954	7.88069	7.27919	7.75418	7.93076	SCO3582|SSPG_04075	SCO3582	Q9X935|D6EQF6	Degradative_pathway	Hydrolase	N-terminally anchored (No CS)	SCO3582|SSPG_04075 Predicted phosphohydrolase MPP superfamily		1.2438		3.28791			1.25176	2.11179				1.2438		1.60457			1.61711		1.25352			1.2438
d1223.a1.a1	XIC	0.000468462	0.476258	0.00334632	0.94495	0.0149577	0.517143	0.270129	7.96234	8.986	8.36666	8.42432	9.44799	8.82865	8.74707	9.05769	8.86404	9.67758	9.84602	8.6951	SCO6776|SSPG_00927	SCO6776	Q9X7X1|D6EF37	Degradative_pathway	Hydrolase	Intracellular	SCO6776|SSPG_00927 Metal-dependent hydrolase			2.89724		8.5214		6.09162		17.9168				2.89724		6.14234		1.17946		2.50053
d1567.a1.a1	XIC	0	0.652	0.005	0.866	0	0.02	0.497	7.55963	8.09493	7.77278	7.883	8.41831	8.09616	8.23358	8.06967	7.92895	8.79745	8.56888	8.0567	SCO5549|SSPG_02157	SCO5549	O86530|D6ERM3	Degradative_pathway	Hydrolase	Intracellular	SCO5549|SSPG_02157 Hydrolase			2.10557		3.66328		4.72009		8.21202				2.10562		3.15653	1.05989			1.41439
d1580.a1.a1	XIC	0	0.039	0.629	0.271	0.414	0.821	0.542	8.15342	8.16787	8.08919	7.94137	7.95582	7.87714	7.4749	7.41519	7.44266	7.83332	7.44913	7.23637	SCO4675|SSPG_03005	SCO4675	Q9L0J0|D6EE81	DNA_synthesis_Chromosome_replication_Cell_division	Cell_division	Intracellular	SCO4675|SSPG_03005 Conserved hypothetical protein		1.62948			2.28255	4.77002		1.28248				1.62948			1.08128	5.65822		3.21137				1.62948
b35.a1.a1	XIC_SC	0.281723	0.321088	3.31608e-05	0.905902	0.411724	0.329231	0.193641	9.51753	9.6251	9.98395	9.35471	9.46227	9.82113	9.49246	9.7746	9.77264	9.15774	9.39501	9.8891	SCO2620|SSPG_04907	SCO2620	Q9F314|D6ECX8	DNA_synthesis_Chromosome_replication_Cell_division	Cell_division	Intracellular	SCO2620|SSPG_04907 Cell division trigger factor		1.45486		2.16132		1.05943		1.57388				1.45486		2.39657			1.41093	1.16752				1.45486
d1307.a1.a1	SC	1.16366e-06	0.137731	1.9343e-08	6.55722e-05	0.567873	0.244143	0.161374	12.75	8	2	4	5	2.25	2	1	1.25	4.66667	4.66667	1.66667	SCO5556|SSPG_02150	SCO5556	P0A3H7|D6ERL6	DNA_synthesis_Chromosome_replication_Cell_division	Cell_division	Intracellular	SCO5556|SSPG_02150 DNA-binding protein HU 2		3.1875			2.33333	6.375			1.16667			1.6			4.66667	8		1.07143
d1593.a1.a1	XIC	0	0.087	0	0.697	0	0.309	0.498	7.6792	8.11962	8.2321	7.64715	8.08757	8.20004	8.25127	8.13207	8.0448	8.11117	8.22188	8.09485	SCO5005|SSPG_02683	SCO5005	Q9KY97|D6EXM9	DNA_synthesis_Chromosome_replication_Cell_division	Cell_division	Intracellular	SCO5005|SSPG_02683 Pilus/septum assembly protein		1.07659		1.3807			3.7331		2.91085			1.07659			1.22973		1.02908		1.36242			1.07661
c271.a1.a1	XIC	0.412989	0.269248	2.6389e-08	0.408967	1.57836e-06	0.382123	0.193641	8.00105	8.80197	8.91476	7.99125	8.79217	8.90496	8.47351	8.49933	8.72982	8.99128	8.81296	8.55709	SCO2082|SSPG_05461	SCO2082	P45500|D6EJ21	DNA_synthesis_Chromosome_replication_Cell_division	Cell_division	Intracellular	SCO2082|SSPG_05461 FtsZ cell division protein		1.02282			3.29431		2.96801		10.0006			1.02282			2.05884	2.00741			1.04902
d2132.a1.a1	XIC	0.717	0.927	0	0.465	0.037	0.422	0.456	7.59151	7.68004	7.20951	7.71626	7.8048	7.33427	7.64286	7.52397	7.04014	8.28265	7.84769	7.05524	SCO2265|SSPG_05275	SCO2265	Q9RKR3|D6EHD3	DNA_synthesis_Chromosome_replication_Cell_division	Cell_division	Intracellular	SCO2265|SSPG_05275 Uncharacterized protein with sporulation-related domain			1.33275		4.36305		1.12551		3.6846				1.33278		2.10727	1.43242			1.1038
c922.a1.a1	XIC	0.112853	0.0390835	0.00523242	0.0872511	0.00359637	0.125744	0.282721	8.91481	9.01541	9.11827	8.80568	8.90629	9.00914	9.00532	8.93482	8.95241	9.57745	8.97603	8.90717	SCO1489|SSPG_06066	SCO1489	Q7AKQ8|D6EPT8	DNA_synthesis_Chromosome_replication_Cell_division	Cell_division	Intracellular	SCO1489|SSPG_06066 Transcriptional regulator BldD		1.28565			3.73368		1.23172		5.9125			1.28565			1.09952	1.20389			1.1742	+		1.28565
c241.a1.a1	XIC_SC	5.36514e-05	0.00362348	4.20016e-06	0.11121	1.0074e-07	0.004143	0.149212	7.95092	8.42657	8.29695	7.93336	8.409	8.27939	8.53674	8.39341	8.19377	9.20876	8.50446	8.16242	SCO2975|SSPG_04563	SCO2975	Q9L060|D6EV41	DNA_synthesis_Chromosome_replication_Cell_division	Cell_division	Intracellular	SCO2975|SSPG_04563 FtsK-like/secretion apparatus		1.04127			4.69911		3.8532		18.8539			1.04127			1.29137	1.07935			1.24581
c228.a1.a1	XIC_SC	0.00231261	0.014812	0.0261782	0.242966	0.0128331	0.140382	0.401903	9.17085	9.25662	9.33665	9.0446	9.13038	9.2104	9.46229	9.4277	9.28906	9.99001	9.25442	9.28601	SCO3571|SSPG_04086	SCO3571	Q9XA42|D6EQG7	DNA_synthesis_Chromosome_replication_Cell_division	Cell_division	Intracellular	SCO3571|SSPG_04086 Crp transcriptional regulator		1.33734			3.37067		1.95636		8.81874			1.33734		1.49032			1.48279		1.33058			1.33734
d1429.a1.a1	XIC	0.019	0.007	0	0.032	0.634	0.38	0.097	8.0704	8.2383	8.00903	8.0723	8.24021	8.01094	7.71378	7.92628	7.97223	8.24085	8.22252	7.8977	SCO1950|SSPG_05597	SCO1950	Q9Z515|D6EKG9	DNA_synthesis_Chromosome_replication_Cell_division	Cell_division	Intracellular	SCO1950|SSPG_05597 Sporulation transcription regulator WhiA			1.00438		3.36566	2.27311			1.47418				1.00441		1.97806	2.05126			0.960086
d1114.a1.a1	XIC	0.0900089	0.306351	4.86264e-08	0.697203	0.0369256	0.826417	0.422674	7.42313	8.12586	8.20998	7.52835	8.23108	8.3152	7.59763	8.215	8.18152	8.15312	8.33797	8.14904	SSPG_02003		D6EQ62	DNA_synthesis_Chromosome_replication_Cell_division	Cell_division	Multi-transmembrane	SSPG_02003 FtsK/SpoIIIE family protein			1.27414		3.59325		1.49453		4.21477				1.27414		1.32728		1.22783		1.27904
c420.a1.a1	XIC	9.39186e-07	0.719602	8.38131e-08	0.98295	1.31369e-07	0.816812	0.461231	7.18496	8.42656	8.4763	7.20601	8.44761	8.49735	8.57665	8.32111	8.47088	8.3164	8.64573	8.456	SCO2611|SSPG_04916	SCO2611	Q9L1G6|D6ECY7	DNA_synthesis_Chromosome_replication_Cell_division	Cell_division	Intracellular	SCO2611|SSPG_04916 Rod shape-determining protein			1.04966	1.82075			24.6431		12.8942				1.04966		2.11165	1.27482			1.57806
c878.a1.a1	XIC	0.342036	0.23344	0.00608633	0.242966	0.115198	0.693639	0.186482	6.7131	6.74581	6.87156	7.09283	7.12554	7.25129	6.5511	7.16228	7.5022	6.91825	7.52523	6.42066	SCO2969|SSPG_04570	SCO2969	Q9L1S6|D6EV48	DNA_synthesis_Chromosome_replication_Cell_division	Cell_division	Intracellular	SCO2969|SSPG_04570 FtsE cell division ATP-binding protein			2.39734		2.32891	1.45213		1.49479					2.39734		2.30648		2.60898		2.51011
c315.a1.a1	XIC_SC	0.0839758	0.677156	1.24622e-05	0.905029	0.572499	0.363076	0.621102	8.40684	8.14801	7.40305	8.72157	8.46273	7.71777	8.14695	7.81698	7.47952	8.77606	8.22321	7.52432	SCO2077|SSPG_05466	SCO2077	Q9S2X4|D6EJ26	DNA_synthesis_Chromosome_replication_Cell_division	Cell_division	Intracellular	SCO2077|SSPG_05466 DivIVA			2.06406		4.25712	1.81926			1.1337				2.06406		2.54817	2.14304		1.7359
c654.a1.a1	XIC	7.32747e-05	0.00102011	0.000766919	0.365181	1.67032e-06	0.0770998	0.206998	7.94055	7.97316	7.74093	8.13204	8.16465	7.93242	7.26577	7.88073	8.01086	7.58313	8.06501	7.82561	SCO3156|SSPG_04383	SCO3156	Q9RKD1|D6ETG8	DNA_synthesis_Chromosome_replication_Cell_division	Cell_division	N-terminally anchored (No CS)	SCO3156|SSPG_04383 Cell division protein FtsI/penicillin-binding protein 2			1.55414		2.07664	4.7291		3.53921					1.55414		1.52855	1.23716		1.25788
c168.a1.a1	SC	0.796502	0.0387444	0.000509326	0.0883518	4.18943e-06	0.50278	4.64101e-06	33.5	34	24.25	28.5	27.5	32.5	22.6667	21.3333	52	27.6667	22.6667	28.6667	SCO2950|SSPG_04588	SCO2950	P0A3H5|D6EV66	DNA_synthesis_Chromosome_replication_Cell_division	Cell_division	Intracellular	SCO2950|SSPG_04588 DNA-binding protein HU 1		1.17544			1.22059	1.47794			0.97076			1.23636			1.0625	1.59375		1.21324
c240.a1.a1	XIC_SC	0.0197308	0.524201	0.0116769	0.974035	0.826167	0.806474	0.401556	8.7148	8.66521	8.29441	8.88702	8.83743	8.46662	8.89876	8.68083	8.63031	9.20396	9.12313	8.44326	SCO1793|SSPG_05757	SCO1793	Q8CK18|D6ELM9	DNA_synthesis_Chromosome_replication_Cell_division	Cell_division	N-terminally anchored (No CS)	SCO1793|SSPG_05757 Sporulation-control protein spo0M			1.48667		2.0193		1.52742		2.07464				1.48667		2.7689		1.03661		1.93066
c429.a1.a1	SC	4.08206e-06	0.448207	0.0722718	0.958903	2.08125e-06	0.276488	0.0102604	9.75	18.3333	9.25	4.25	15.75	14.25	22.6667	15	16.75	18.3333	16	14.6667	SCO4013|SSPG_03670	SCO4013	Q9ADP3|D6ELA1	DNA_synthesis_Chromosome_replication_Cell_division	Cell_division	N-terminally anchored (with CS)	SCO4013|SSPG_03670 Cell division protein FtsI/penicillin-binding protein 2		2.29412		1.23636			2.32479		4.31373			1.16402			1.06667	1.22222			1.01587
d2317.a1.a1	SC	4.54606e-16	3.47454e-15	3.11815e-08	1	1	0.0111952	1	10.25	4	0.5	0	0	0.5	0	0	0	0	0	0	SCO2718|SSPG_04810	SCO2718	Q9L1J8|D6EY35	DNA_synthesis_Chromosome_replication_Cell_division	Cell_division	Secretory(released) (with CS)	SCO2718|SSPG_04810 RdlA		10.25				10.25						4				4						1
b59.a1.a1	SC	0.0106421	5.73463e-14	1.91399e-47	6.90141e-14	0.000143091	0.0627619	1.32609e-14	104.25	76.6667	24.75	39	31.25	32.25	72.3333	46	49.5	87.3333	48.3333	36.6667	SCO5249|SSPG_02432	SCO5249	Q9F3L5|D6EUN8	DNA_synthesis_Chromosome_replication_Cell_division	Cell_division	Intracellular	SCO5249|SSPG_02432 cNMP-binding protein		2.67308			1.20737	1.44124			2.23932			2.45333			1.05072	1.66667			1.54667
c518.a1.a1	XIC_SC	4.61389e-09	0.466024	0.0147441	0.0228368	0.0352339	0.232786	0.104156	8.24889	8.31293	8.5452	8.17893	8.24298	8.47525	8.68423	8.90472	8.78511	8.14636	8.52606	8.76581	SCO0247|SSPG_07350	SCO0247	Q9S1P4|D6EHQ9	DNA_synthesis_Chromosome_replication_Cell_division	Cell_division	Intracellular	SCO0247|SSPG_07350 Sporulation-control protein		1.17477		3.45041			2.72487	1.07789				1.17477		2.39145			3.9065		1.91901			1.17477
c925.a1.a1	SC	5.53331e-78	0.152289	0.653172	0.0175913	0.00201332	0.000457497	1	0	0	0	0	1.75	0	12	9.33333	15.75	18	17.3333	9	SCO4508|SSPG_03158	SCO4508	Q9L0T6|D6EGX0	DNA_synthesis_Chromosome_replication_Cell_division	Cell_division	Multi-transmembrane	SCO4508|SSPG_03158 Cell division FtsK/SpoIIIE					1.5		12		18				1.75		1.85714		9.33333		9.90476
d1441.a1.a1	XIC	0.003	0.019	0.835	0.281	0.969	0.673	0.925	8.07867	7.92833	8.04528	7.72609	7.57574	7.69269	8.21593	8.14096	8.19116	8.1686	7.92756	8.19482	SCO3846|SSPG_03809	SCO3846	Q9XA18|D6EN70	DNA_synthesis_Chromosome_replication_Cell_division	Cell_division	Multi-transmembrane	SCO3846|SSPG_03809 FtsW/RodA/SpoVE family cell cycle protein		2.25206		1.11514			1.3717		2.77019			2.25211		1.63456			1.63166		2.24812			2.25211
d1021.a1.a1	XIC_SC	9.11184e-09	0.449871	0.419045	0.485169	0.983364	0.651322	0.811571	8.14008	8.03629	8.17552	8.27296	8.16917	8.3084	8.80946	8.607	8.81626	8.70495	8.7477	8.74264	SCO2733|SSPG_04795	SCO2733	Q9RDJ2|D6EY20	DNA_synthesis_Chromosome_replication_Cell_division	Cell_division	Intracellular	SCO2733|SSPG_04795 Conserved protein YbjT			1.35792	1.27207			4.67065		2.7039				1.35792		1.38258		3.72144		3.78902
b33.a1.a1	XIC_SC	2.33264e-10	0.119801	0.00589998	0.974065	0.160506	0.294648	0.526785	8.59604	8.7425	8.64045	8.72374	8.8702	8.76815	8.99217	8.93836	9.001	9.14718	9.17853	9.01515	SCO3404|SSPG_04150	SCO3404	Q9X8I4|D6EQN1	DNA_synthesis_Chromosome_replication_Cell_division	Cell_division	Multi-transmembrane	SCO3404|SSPG_04150 FtsH homolog			1.34183		1.42894		2.48958		2.6512				1.34183		1.73847		1.56985		2.03389
c137.a1.a1	XIC_SC	0.0219919	0.874034	0.0190418	0.855699	0.669992	0.974144	0.836226	7.66405	7.89646	7.62582	7.62112	7.85352	7.58289	7.8951	8.17269	7.77669	8.14666	8.07017	7.70376	SCO5397|SSPG_02310	SCO5397	Q9L2C3|D6ET72	DNA_synthesis_Chromosome_replication_Cell_division	Cell_division	Intracellular	SCO5397|SSPG_02310 Scy Streptomyces cytoskeletal element		1.10391			1.78466		1.70236		3.35381			1.10391		1.26625			1.88899		1.6468			1.10391
d1758.a1.a1	XIC	0.039	0.054	0	0.053	0.002	0.715	0.697	7.65059	8.09583	8.21232	7.26107	7.70632	7.8228	7.65309	7.82307	7.62589	7.66073	7.54156	7.61284	SCO6084|SSPG_01542	SCO6084	Q9ADH9|D6EKX2	DNA_synthesis_Chromosome_replication_Cell_division	DNA_replication	Intracellular	SCO6084|SSPG_01542 DNA polymerase		2.452			1.01775		1.00577		2.50992			2.45194		1.9121		1.87396		1.46137				2.452
c361.a1.a1	XIC_SC	1.25304e-05	0.82159	0.0289103	0.844058	0.179411	0.417284	0.749514	8.26372	8.45122	8.45649	8.19189	8.3794	8.38466	7.87972	8.13999	8.21287	7.71651	8.22835	8.22561	SCO5769|SSPG_01963	SCO5769	O50487|D6EQ22	DNA_synthesis_Chromosome_replication_Cell_division	DNA_replication	Intracellular	SCO5769|SSPG_01963 RecA protein		1.17984		1.45614		2.42102		2.98798				1.17984			1.22565	2.04755		1.41595				1.17984
b29.a2.a1	XIC	7.07479e-08	0.737531	1.48394e-10	0.326314	4.42359e-10	0.79785	0.80812	7.55303	8.31847	8.5095	7.43478	8.20021	8.39124	8.43548	8.36893	8.29366	8.36536	8.29773	8.35781	SCO5836|SSPG_01893	SCO5836	O50510|D6EP36	DNA_synthesis_Chromosome_replication_Cell_division	DNA_replication	Intracellular	SCO5836|SSPG_01893 DNA gyrase-like protein		1.31297		1.17523			7.62864		8.52275			1.31297		1.17814			1.12321		1.25175			1.31297
c691.a1.a1	XIC_SC	0.00172381	0.185723	0.451231	0.326314	0.753243	0.668366	0.211657	8.4449	7.99887	7.85792	8.60977	8.16374	8.02278	7.5543	7.59539	7.66598	8.60923	8.0707	7.46655	SCO2469|SSPG_05063	SCO2469	Q9S1N5|D6EEH7	DNA_synthesis_Chromosome_replication_Cell_division	DNA_replication	Intracellular	SCO2469|SSPG_05063 DnaG			1.46174		11.3484	7.77323			0.998768				1.46174		2.98755	2.5321		1.2389
c945.a1.a1	XIC	0.667027	0.595119	0.000231843	0.709249	0.917469	0.95434	0.487354	7.94478	8.19531	8.41162	7.76513	8.01566	8.23196	7.80791	8.46056	8.24181	7.91638	7.95384	8.41141	SCO4577|SSPG_03087	SCO4577	Q9XAR9|D6EFK5	DNA_synthesis_Chromosome_replication_Cell_division	DNA_replication	Intracellular	SCO4577|SSPG_03087 ATP-dependent DNA helicase RecQ		1.51235			1.28369	1.37047			1.41659			1.51235		3.21157			1.84182	1.15297				1.51235
c265.a1.a1	XIC_SC	5.11215e-06	0.0604843	5.44876e-09	0.570415	0.575083	0.83511	0.247301	8.77805	8.66155	8.23372	8.90749	8.79099	8.36316	8.64578	8.2879	8.07918	8.40998	8.61176	8.14395	SCO2168|SSPG_05376	SCO2168	Q9S2R8|D6EIT6	DNA_synthesis_Chromosome_replication_Cell_division	DNA_replication	Intracellular	SCO2168|SSPG_05376 Chromosome segregation protein SMC			1.34723	1.72108		1.35602		3.1442					1.34723		2.10795	2.36405		1.5109
c707.a1.a1	XIC	0.00016721	0.195464	6.0213e-10	0.797593	4.02867e-07	0.526426	0.79997	7.53486	8.31006	8.51688	7.58851	8.36371	8.57053	8.26222	8.25041	8.42807	8.44231	8.39246	8.40446	SCO5152|SSPG_02536	SCO5152	Q9FBK6|D6EW41	DNA_synthesis_Chromosome_replication_Cell_division	DNA_replication	Intracellular	SCO5152|SSPG_02536 Chromosome partitioning ATPase			1.13149		1.51387		5.33778		7.14164				1.13149		1.38692	1.14723			1.06844
c138.a1.a1	XIC_SC	0.00013432	0.00400536	1.24773e-10	0.708464	0.000205797	0.223246	0.23824	7.51982	8.1272	8.35036	7.5016	8.10898	8.33215	8.06865	8.13079	8.3204	7.76714	8.15364	8.40009	SCO3543|SSPG_04113	SCO3543	Q9X909|D6EQJ4	DNA_synthesis_Chromosome_replication_Cell_division	DNA_replication	Intracellular	SCO3543|SSPG_04113 DNA topoisomerase 1		1.04284		2.00224			3.53863		1.84305			1.04284			1.05403		1.00831		1.10832
d1194.a1.a1	XIC	4.33468e-05	0.607619	0.00186621	0.742807	4.71127e-05	0.584984	0.95808	7.01468	8.68934	8.46903	7.05467	8.72933	8.50902	8.84918	8.67575	8.45636	8.93137	9.03146	8.66001	SCO4092|SSPG_03600	SCO4092	Q9RKJ4|D6EL31	DNA_synthesis_Chromosome_replication_Cell_division	DNA_replication	Intracellular	SCO4092|SSPG_03600 ATP-dependent helicase			1.09645		1.20836		68.3116		75.284				1.09645		2.26838		0.969179		2.00507
d2887.a1.a1	XIC	0.007	0.573	0.073	0.582	0.085	0.843	0.914	7.70466	7.5503	7.73817	7.6348	7.48045	7.66832	6.97466	7.26948	7.72742	6.73396	6.81063	7.64871	SCO2861|SSPG_04668	SCO2861	Q9RD90|D6EWJ7	DNA_synthesis_Chromosome_replication_Cell_division	DNA_replication	Intracellular	SCO2861|SSPG_04668 DNA polymerase III		1.17452		1.7406		5.37032		7.95866				1.17449		2.8764		1.90906		4.67541				1.17449
c516.a1.a1	SC	2.03648e-07	0.430549	0.0154758	0.53499	0.675326	0.229331	0.0109716	15.5	20.3333	10	10	17	16.75	9.33333	10.3333	10	8.33333	9.33333	6.33333	SCO1631|SSPG_05924	SCO1631	Q9RJ70|D6ENM7	DNA_synthesis_Chromosome_replication_Cell_division	DNA_replication	Intracellular	SCO1631|SSPG_05924 Helicase		1.55		1.12		1.66071		1.2				1.19608		1.10714		1.96774		1.82143
b76.a1.a1	XIC_SC	0.0440541	0.987085	0.110809	0.989799	0.0313841	0.48261	0.403974	7.37304	6.96738	7.01752	7.43856	7.03289	7.08304	6.68019	6.73375	7.16992	6.75343	7.33882	6.72824	SCO2599|SSPG_04930	SCO2599	Q9L1H8|D6ED01	DNA_synthesis_Chromosome_replication_Cell_division	DNA_replication	Intracellular	SCO2599|SSPG_04930 Ribonuclease G			1.16283		1.18369	4.93		4.84312					1.16283		4.02788	1.7125			2.0227
d1788.a1.a1	XIC	0.001	0.545	0.595	0.992	0.245	0.398	0.214	7.95138	8.08511	7.80106	8.08968	8.22341	7.93937	7.39723	7.61513	7.90475	7.96949	7.87491	7.61292	SCO1506|SSPG_06049	SCO1506	Q9KXP4|D6EPS1	DNA_synthesis_Chromosome_replication_Cell_division	DNA_replication	Intracellular	SCO1506|SSPG_06049 Recombination factor protein RarA			1.37499		3.73474	3.5822		1.31883					1.37499		1.81878	2.95107		2.231
c441.a1.a1	XIC	0.0018484	0.00258821	0.0231865	0.905029	0.158638	0.469528	0.355187	8.77625	8.65605	8.65227	8.81981	8.69961	8.69583	8.42324	8.49921	8.69514	8.60026	8.61831	8.48339	SCO3907|SSPG_03745	SCO3907	Q9X8U3|D6EM90	DNA_synthesis_Chromosome_replication_Cell_division	DNA_replication	Intracellular	SCO3907|SSPG_03745 Single-strand DNA-binding protein			1.10551		1.50323	2.25429		1.65786					1.10551		1.3155	1.43494		1.20588
b79.a1.a1	SC	1.82709e-20	0.0242827	1.80002e-14	0.407521	8.04925e-08	0.211545	2.76125e-05	88	64.6667	33.75	61	58.5	40.5	36.3333	32.3333	43.5	38.6667	41	30	SCO3878|SSPG_03775	SCO3878	P27903|D6EMC0	DNA_synthesis_Chromosome_replication_Cell_division	DNA_replication	Intracellular	SCO3878|SSPG_03775 DNA polymerase III subunit beta		1.44262			1.06422	2.42202		1.57759				1.10541			1.26804	2		1.42683
b80.a1.a1	SC	0.0396487	0.849732	0.0213815	0.820621	0.588517	0.826039	0.00111922	25.5	34	26.75	22.75	26.25	33.75	26.6667	31.6667	35.25	31	37	26.6667	SCO3874|SSPG_03779	SCO3874	P35886|D6EMC4	DNA_synthesis_Chromosome_replication_Cell_division	DNA_replication	Intracellular	SCO3874|SSPG_03779 DNA gyrase subunit B		1.12088			1.1625		1.04575		1.36264			1.29524			1.16842	1.07368			1.40952
b29.a1.a1	SC	0.995904	0.405809	0.00645881	0.948559	0.0175482	0.32398	3.34739e-06	53.75	65.3333	42.5	36.25	59.25	56.5	50.3333	46	59.5	51.3333	54.6667	45.6667	SCO3873|SSPG_03780	SCO3873	P35885|D6EMC5	DNA_synthesis_Chromosome_replication_Cell_division	DNA_replication	Intracellular	SCO3873|SSPG_03780 DNA topoisomerase subunit A		1.48276			1.01987	1.06788			1.41609			1.10267			1.18841	1.42029		1.08384
c450.a1.a1	XIC	0.0076907	0.403221	0.0625468	0.709249	0.00131014	0.22417	0.496683	7.94484	8.3589	8.13912	8.14892	8.56297	8.3432	8.46229	8.24355	8.19571	9.02165	8.71116	8.28361	SCO1511|SSPG_06044	SCO1511	Q8CK26|D6EPR6	DNA_synthesis_Chromosome_replication_Cell_division	DNA_replication	Intracellular	SCO1511|SSPG_06044 Chromosome segregation protein SMC			1.59984		3.62543		3.29192		7.45991				1.59984		2.93501	1.30422			1.40664
c335.a1.a1	SC	0.774905	0.278695	0.000491027	0.0964299	0.843446	0.013027	0.187058	24.5	18.3333	10.75	16.5	17.5	16.5	20.3333	14	13	19.3333	24.3333	17	SCO2300|SSPG_05241	SCO2300	Q9L013|D6EG52	DNA_synthesis_Chromosome_replication_Cell_division	DNA_replication	Intracellular	SCO2300|SSPG_05241 DNA helicase		1.48485		1.05172		1.20492			1.17172				0.954545		1.7381	1.30952			1.39048
d1493.a1.a1	XIC	0.265	0.082	0.035	0.523	0.243	0.717	0.036	7.31727	7.32857	7.05786	7.52019	7.53149	7.26078	7.30061	6.00847	7.25411	6.9771	7.90296	7.34179	SCO5815|SSPG_01915	SCO5815	O69992|D6EP58	DNA_synthesis_Chromosome_replication_Cell_division	DNA_replication	Intracellular	SCO5815|SSPG_01915 ATP-dependent DNA helicase			1.59559	2.10625			0.962365	3.49213					1.59559		78.4314	20.8978			2.35218
b80.a2.a1	SC	0.00636883	0.0899905	0.0942971	0.505145	0.00110959	0.571794	0.641334	14	20.3333	13.75	14.75	24.75	18	26	17	19.5	24.3333	22.6667	19.3333	SCO5822|SSPG_01907	SCO5822	O69998|D6EP50	DNA_synthesis_Chromosome_replication_Cell_division	DNA_replication	Intracellular	SCO5822|SSPG_01907 DNA gyrase subunit B			1.05357	1.06849			1.85714		1.64972				1.21721		1.33333	1.19608		1.09191
d1283.a1.a1	SC	1.25948e-05	0.000270645	1.03281e-12	0.317779	0.0137511	0.288947	0.00360901	2	2.66667	2.5	0.5	3	7	0.333333	4.66667	6	1.66667	14.6667	7.66667	SCO4096|SSPG_03596	SCO4096	Q9RKJ0|D6EL27	DNA_synthesis_Chromosome_replication_Cell_division	DNA_replication	Intracellular	SCO4096|SSPG_03596 ATP-dependent RNA helicase		4			5	6			3.33333				1.125		3.14286		1.75		4.88889
d1238.a1.a1	SC	2.08518e-63	0.883367	3.36762e-07	1	1	0.0720001	1	0	0	0	0	0	0	3.66667	7	16.25	6	10.6667	11.6667	SSPG_01641		D6ELX1	DNA_synthesis_Chromosome_replication_Cell_division	DNA_replication	Intracellular	SSPG_01641 DNA sulfur modification protein DndD					1.63636		3.66667		6						1.52381		7		10.6667
c544.a1.a1	SC	1.73095e-13	0.00404222	0.915624	1	0.83254	0.0432247	0.435042	8	5.33333	5.75	7.25	8.75	10.5	16.6667	10.3333	13.5	15.3333	20.6667	17.3333	SCO3791|SSPG_03871	SCO3791	Q9F2J0|D6END2	DNA_synthesis_Chromosome_replication_Cell_division	DNA_replication	Intracellular	SCO3791|SSPG_03871 DNA polymerase III		1.10345		1.08696			2.08333		2.11494				1.64063		2		1.9375		2.3619
d1435.a1.a1	SC	3.89841e-49	0.490591	9.77324e-38	1	1	0.487748	1	0	0	0	0	0	0	19.3333	3.66667	0	18.3333	5	0.333333	SSPG_07540		D6EJE9	DNA_synthesis_Chromosome_replication_Cell_division	DNA_replication	Intracellular	SSPG_07540 Chromosome segregation ATPase				1.05455			19.3333		18.3333						1.36364		3.66667		5
c477.a1.a1	XIC	2.16344e-06	0.768922	0.593827	0.578582	0.802777	0.449272	0.487354	7.82788	7.75803	7.70014	8.08646	8.01661	7.95871	8.24647	8.38898	8.19427	8.65819	8.24762	8.25546	SCO1152|SSPG_06414	SCO1152	Q9KZJ3|D6ETQ5	DNA_synthesis_Chromosome_replication_Cell_division	DNA_replication	Intracellular	SCO1152|SSPG_06414 Helicase			1.81375		2.58063		2.62169		3.73018				1.81375	1.38471			4.27509		1.70219
d1090.a1.a1	XIC	1.12055e-09	0.000697392	0.000135588	0.0295413	0.00771643	0.22417	0.611643	7.1374	7.66019	7.78143	7.29587	7.81866	7.93989	8.11743	8.33664	8.1603	7.78645	8.13156	8.15308	SCO4238|SSPG_03455	SCO4238	Q9L0Q3|D6EJX6	DNA_synthesis_Chromosome_replication_Cell_division	DNA_replication	Intracellular	SCO4238|SSPG_03455 Mannose-1-phosphate guanyltransferase			1.44035	2.14279			9.55056		3.09445				1.44035	1.60352			4.74729		2.05544
c694.a1.a1	XIC	1.00519e-07	0.0106013	3.64142e-09	0.943001	0.00518955	0.816812	0.802351	7.348	7.72493	8.02401	7.50855	7.88549	8.18456	7.85692	8.11994	8.20139	8.12963	8.22646	8.3087	SCO5439|SSPG_02270	SCO5439	Q9L1K5|D6ET32	DNA_synthesis_Chromosome_replication_Cell_division	DNA_replication	Intracellular	SCO5439|SSPG_02270 DNA helicase IV			1.44729		1.87375		3.22793		4.17907				1.44729		1.27798		2.48317		2.19267
c275.a1.a1	XIC	9.64406e-05	0.116228	4.63844e-10	0.912421	0.0311147	0.139028	0.487354	7.84473	8.08947	8.34187	7.78699	8.03173	8.28413	7.96224	8.30268	8.382	7.78119	8.32167	8.40079	SCO5166|SSPG_02523	SCO5166	Q9FBJ2|D6EW28	DNA_synthesis_Chromosome_replication_Cell_division	DNA_replication	Intracellular	SCO5166|SSPG_02523 Helicase		1.14219		1.51721			1.31071		0.986737			1.14219			1.04471		1.63382		1.94957			1.14219
c537.a1.a1	XIC_SC	0.0183847	0.274668	4.60242e-12	0.697203	0.700349	0.277764	0.851655	7.54207	7.93546	8.02135	7.64206	8.03545	8.12134	7.55963	8.03564	8.15347	7.67813	8.0902	8.16365	SCO5128|SSPG_02560	SCO5128	Q9F342|D6EW65	DNA_synthesis_Chromosome_replication_Cell_division	DNA_replication	Intracellular /TMH start AFTER 60	SCO5128|SSPG_02560 DNA polymerase III			1.2589		1.31372		1.04125		1.08659				1.2589		1.13387		1.25944		1.13435
b15.a1.a1	XIC_SC	8.36351e-06	0.982094	6.3719e-05	0.562729	4.5897e-05	0.766393	0.340823	8.08499	8.60213	8.85134	7.87363	8.39076	8.63997	8.93449	8.93299	8.60256	8.63904	8.6082	8.82836	SCO5737|SSPG_01999	SCO5737	Q8CJQ6|D6EQ58	DNA_synthesis_Chromosome_replication_Cell_division	Nucleoside_biosynthesis	Intracellular	SCO5737|SSPG_01999 Polyribonucleotide nucleotidyltransferase		1.62693		1.97447			7.07126		5.82658			1.62693		2.11244			2.14216		1.64982			1.62693
c257.a1.a1	XIC_SC	0.91065	0.116114	0.774308	0.912421	0.0445738	0.134788	0.340823	8.3343	8.37191	8.42407	8.43843	8.47604	8.5282	8.46795	8.13592	8.45275	8.73341	8.46911	8.31377	SCO1254|SSPG_06311	SCO1254	Q8CK34|D6ESA1	DNA_synthesis_Chromosome_replication_Cell_division	Nucleoside_biosynthesis	Intracellular	SCO1254|SSPG_06311 Adenylosuccinate lyase			1.27096		1.84274		1.36033		1.97231				1.27096		2.15371	1.72182			0.984167
c255.a1.a1	XIC_SC	0.966665	0.0645439	0.0429338	0.218645	0.563656	0.957456	0.608601	8.14764	8.25854	7.61975	8.73275	8.84365	8.20487	8.18149	8.2844	8.24785	8.57879	8.69929	8.01487	SCO3629|SSPG_04031	SCO3629	Q9X8P6|D6EPJ9	DNA_synthesis_Chromosome_replication_Cell_division	Nucleoside_biosynthesis	Intracellular	SCO3629|SSPG_04031 Adenylosuccinate synthetase			3.84695		2.49631		1.08106	1.42551					3.84695		2.59955		1.06136	1.3943
c836.a1.a1	XIC	1.11776e-07	0.240495	0.00437274	0.920468	0.0129942	0.425705	0.275553	8.05611	8.09024	8.23849	7.92518	7.95932	8.10756	7.56548	7.92375	7.93289	7.39601	7.61174	8.07166	SCO4901|SSPG_02783	SCO4901	Q9AK25|D6ECH3	DNA_synthesis_Chromosome_replication_Cell_division	Nucleoside_degradation	Intracellular	SCO4901|SSPG_02783 Adenosine deaminase		1.35185		1.47732		3.09476		3.382				1.35185		2.05123		1.46721		2.22627				1.35185
d1749.a1.a1	XIC	0	0.455	0.092	0.944	0.005	0.052	0.016	7.34931	7.48954	7.64078	7.04136	7.18159	7.33283	7.89934	7.6624	7.5688	7.27557	7.29644	7.66559	SCO3779|SSPG_03883	SCO3779	Q9F2K2|D6ENE4	DNA_synthesis_Chromosome_replication_Cell_division	Nucleoside_degradation	Intracellular	SCO3779|SSPG_03883 Nucleoside hydrolase		2.03212		4.20504			3.54838		1.71479			2.03212		2.32252			1.48888		1.30272			2.03212
d1296.a1.a1	SC	1.78949e-47	0.823837	2.96145e-14	1	1	0.00104337	1	2.75	12.3333	9.75	1.75	5.25	15.75	0	0	0	0	0	0	SCO0993	SCO0993	Q9EX45	DNA_synthesis_Chromosome_replication_Cell_division	Nucleotide_biosynthesis	Intracellular	SCO0993 Phosphoribosylaminoimidazole carboxylase		1.57143				2.75		1.75				2.34921				12.3333		5.25
c191.a1.a1	XIC_SC	0.000367794	0.185723	0.000284747	0.835365	0.000378537	0.248765	0.219089	7.70386	8.3117	8.64487	7.50441	8.11226	8.44542	8.51329	8.64533	8.39427	7.97609	8.20494	8.54291	SCO5745|SSPG_01991	SCO5745	O86842|D6EQ50	DNA_synthesis_Chromosome_replication_Cell_division	Nucleotide_biosynthesis	Intracellular	SCO5745|SSPG_01991 Ribonuclease		1.58288		3.44506			6.448		2.96263			1.58288		2.75669			2.15586		1.23789			1.58288
c372.a1.a1	XIC_SC	1.18927e-05	0.000323771	7.99961e-10	0.0099995	2.02441e-08	0.233231	0.403974	8.33858	9.00236	9.0727	8.11171	8.77549	8.84583	8.86852	8.89383	8.83641	9.15063	8.78018	8.91639	SCO1480|SSPG_06075	SCO1480	Q9KXR9|D6EPU7	DNA_synthesis_Chromosome_replication_Cell_division	Nucleotide_biosynthesis	Intracellular	SCO1480|SSPG_06075 Bacterial integration host factors		1.68603			1.91472		3.38802		10.9375			1.68603		1.29914		1.28388			1.01085			1.68603
c535.a1.a1	XIC	1.72724e-08	0.209807	0.000163493	0.709249	0.0961243	0.462995	0.796526	8.65302	8.41452	8.42331	8.70721	8.46872	8.4775	8.34322	8.20069	8.23207	8.39074	8.36106	8.29531	SCO3059|SSPG_04475	SCO3059	Q93J44|D6EUV3	DNA_synthesis_Chromosome_replication_Cell_division	Nucleotide_biosynthesis	Intracellular	SCO3059|SSPG_04475 N5-carboxyaminoimidazole ribonucleotide mutase			1.1329		1.11564	2.04081		2.07237					1.1329		1.44667	1.63619		1.28132
c383.a1.a1	XIC	0.856133	0.673429	0.00710809	0.346043	0.0820817	0.655459	0.783189	8.5223	8.70621	8.89599	8.37496	8.55887	8.74865	8.70007	8.50828	8.71936	8.57167	8.61507	8.7307	SCO5626|SSPG_02093	SCO5626	O69913|D6ERF9	DNA_synthesis_Chromosome_replication_Cell_division	Nucleotide_biosynthesis	Intracellular	SCO5626|SSPG_02093 Uridylate kinase		1.40392		1.34402			1.50582		1.57293			1.40392			1.27878	1.57738			1.13815			1.40392
c528.a1.a1	XIC	0.000286032	0.93034	1.58403e-05	0.997824	2.27656e-05	0.808764	0.925262	7.97293	8.75748	8.9073	7.92091	8.70545	8.85528	8.9614	8.87756	8.79602	8.8987	8.70146	8.8187	SCO4077|SSPG_03615	SCO4077	Q9RKK7|D6EL46	DNA_synthesis_Chromosome_replication_Cell_division	Nucleotide_biosynthesis	Intracellular	SCO4077|SSPG_03615 Phosphoribosylformylglycinamidine synthase		1.12726		1.15532			9.73803		9.50156			1.12726		1.50003			1.31851		0.990853			1.12726
c954.a1.a1	XIC	0.00904646	0.140158	0.00741748	0.235698	1.5455e-05	0.136117	0.359284	7.95152	8.37698	8.33514	7.95478	8.38024	8.3384	8.50147	8.10684	8.2682	8.90577	8.49337	8.15382	SCO1486|SSPG_06069	SCO1486	Q9KXR3|D6EPU1	DNA_synthesis_Chromosome_replication_Cell_division	Nucleotide_biosynthesis	Intracellular	SCO1486|SSPG_06069 Dihydroorotase			1.00752		2.53687		3.54775		8.93295				1.00752		2.43521	1.8627			1.29759
d1009.a1.a1	XIC	0.000211098	0.511185	0.00146901	0.831905	0.228822	0.697447	0.585476	8.5322	8.43881	7.99125	8.75148	8.65809	8.21053	8.12274	8.06034	8.01596	8.4279	8.35875	7.95758	SCO6753|SSPG_00949	SCO6753	Q9WW65|D6EF59	DNA_synthesis_Chromosome_replication_Cell_division	Nucleotide_biosynthesis	Intracellular	SCO6753|SSPG_00949 Nucleotide sugar-1-phosphate transferase			1.65684		2.01913	2.5672		2.10657					1.65684		1.98797	2.39038		1.99222
c188.a1.a1	SC	0.241487	1.42134e-11	0.000725153	0.068989	0.00430059	0.216532	0.000920715	20.75	23.3333	13.75	25.25	43	30.25	27	20	25.75	39.3333	36	22	SCO4814|SSPG_02868	SCO4814	Q9KY50|D6ECQ8	DNA_synthesis_Chromosome_replication_Cell_division	Nucleotide_biosynthesis	Intracellular	SCO4814|SSPG_02868 Bifunctional purine biosynthesis protein PurH			1.21687		1.45679		1.3012		1.55776				1.84286		1.8	1.16667		1.19444
b82.a1.a1	XIC_SC	0.0219488	3.2683e-05	3.20133e-07	0.139844	0.057426	0.537398	0.648819	9.56896	9.34677	9.28397	9.893	9.67081	9.60802	9.99507	9.55258	9.35411	9.97524	9.79094	9.50746	SCO4199|SSPG_03491	SCO4199	Q9FCH0|D6EK12	DNA_synthesis_Chromosome_replication_Cell_division	Nucleotide_biosynthesis	Intracellular	SCO4199|SSPG_03491 Nucleic acid/nucleotide deaminase superfamily			2.10884	1.04673			2.66756		1.20847				2.10884		1.73125		1.60625		1.31865
c197.a1.a1	SC	0.00492509	0.0290721	0.00142653	0.938774	0.113386	0.404161	0.00318995	23.5	26.3333	16.75	20.5	31.25	25.25	28.6667	25	26.5	35	36	20.3333	SCO4041|SSPG_03641	SCO4041	Q9AK76|D6EL72	DNA_synthesis_Chromosome_replication_Cell_division	Nucleotide_biosynthesis	Intracellular	SCO4041|SSPG_03641 Uracil phosphoribosyltransferase		1.14634			1.22093		1.21986		1.70732				1.18671		1.44	1.05333			1.152
d2576.a1.a1	XIC	0	0	0.486	0.837	0.32	0.03	0.222	8.10958	8.14799	7.64001	8.35129	8.38971	7.88173	8.42715	8.3928	8.0982	9.08688	8.93593	7.83796	SCO6982|SSPG_00869	SCO6982	Q9KZH0|D6EDT7	DNA_synthesis_Chromosome_replication_Cell_division	Nucleotide_biosynthesis	Intracellular	SCO6982|SSPG_00869 Sugar phosphate isomerase/epimerase			1.74466		4.56804		2.07764		5.43989				1.7447		3.49245		1.75715		3.51739
c226.a1.a1	XIC_SC	0.0950061	0.371449	2.50297e-11	0.707893	0.330997	0.381855	0.973574	7.57942	7.96528	8.36027	7.76793	8.15379	8.54878	7.80983	8.0318	8.38653	7.89158	8.17857	8.51439	SCO4152|SSPG_03536	SCO4152	Q9KZU9|D6EK57	DNA_synthesis_Chromosome_replication_Cell_division	Nucleotide_biosynthesis	Secretory(released) (with CS)	SCO4152|SSPG_03536 Secreted 5-nucleotidase			1.5435		1.20714		1.69983		1.3294				1.5435		1.40208		1.1655		1.05871
c532.a1.a1	SC	3.25684e-104	0.434999	1.43681e-76	0.395297	0.00255488	6.52086e-09	0.54176	0	0	4.25	0	0.5	5.75	0.666667	12	53	12	11	43.6667	SCO5226|SSPG_02456	SCO5226	Q9K496|D6EUR2	DNA_synthesis_Chromosome_replication_Cell_division	Nucleotide_biosynthesis	Intracellular	SCO5226|SSPG_02456 Ribonucleoside-diphosphate reductase					18				12					1.09091			12		22
c582.a1.a1	SC	4.34728e-63	0.914667	4.0924e-68	0.00370849	0.623028	1.93866e-08	0.130714	0	2	4.25	1	2	10.5	0	12.3333	44.5	7	14.3333	35.3333	SCO5225|SSPG_02457	SCO5225	Q9K3C2|D6EUR3	DNA_synthesis_Chromosome_replication_Cell_division	Nucleotide_biosynthesis	Intracellular /TMH start AFTER 60	SCO5225|SSPG_02457 Ribonucleoside-diphosphate reductase subunit beta			1		7				7				1		1.16216		6.16667		7.16667
c524.a1.a1	SC	0.000171276	5.39512e-05	0.000242435	0.155382	0.38724	0.231647	0.118231	5.5	9.33333	7.75	11.5	12.75	15	7.66667	10.3333	19	13.6667	16.6667	18.6667	SCO4086|SSPG_03606	SCO4086	Q7AKK3|D6EL37	DNA_synthesis_Chromosome_replication_Cell_division	Nucleotide_biosynthesis	Intracellular	SCO4086|SSPG_03606 Amidophosphoribosyltransferase			2.09091		1.78261		1.39394		1.18841				1.36607		1.6129		1.10714		1.30719
c127.a1.a1	SC	4.32223e-10	7.66162e-09	7.14329e-05	0.24102	2.76421e-05	0.273189	0.536316	20.25	33	23	32.5	46.5	31	45.3333	34.6667	35	59	50.6667	35.6667	SCO4087|SSPG_03605	SCO4087	Q7AKK2|D6EL36	DNA_synthesis_Chromosome_replication_Cell_division	Nucleotide_biosynthesis	Intracellular	SCO4087|SSPG_03605 Phosphoribosyl-aminoimidazole synthetase			1.60494		1.30147		2.23868		1.81538				1.40909		1.46154		1.05051		1.08961
c135.a1.a1	XIC_SC	5.04891e-11	0.21417	9.01619e-09	0.382771	0.342325	0.922032	0.22177	8.44652	8.66082	8.71686	8.59926	8.81356	8.8696	8.73713	8.88198	9.2869	9.10664	9.3166	9.29737	SCO5805|SSPG_01925	SCO5805	O69981|D6EP68	DNA_synthesis_Chromosome_replication_Cell_division	Nucleotide_biosynthesis	Intracellular	SCO5805|SSPG_01925 Vitamin B12-dependent ribonucleotide reductase			1.42147		2.3416		1.95259		3.21651				1.42147		2.72032		1.66401		3.18448
c661.a1.a1	XIC_SC	4.94865e-06	0.000912823	9.92461e-05	0.630121	0.342204	0.334142	0.379877	7.47728	7.84532	7.62299	7.76848	8.13651	7.91419	8.01509	8.12945	7.82198	7.95231	8.49632	8.12208	SCO1760|SSPG_05793	SCO1760	Q9EWW6|D6EMI1	DNA_synthesis_Chromosome_replication_Cell_division	Nucleotide_biosynthesis	Intracellular	SCO1760|SSPG_05793 Cytidylate kinase			1.95522	1.15551			3.44989		1.52699				1.95522		2.32735		1.92371		2.28984
c397.a1.a1	XIC_SC	6.19109e-07	1.63829e-05	1.94003e-07	0.10143	0.000771472	0.021249	0.0379	7.74585	8.56224	8.66839	7.84665	8.66304	8.76919	8.6763	8.62615	8.84196	8.08624	8.83096	8.9272	SCO4785|SSPG_02898	SCO4785	Q9L0H2|D6EDX4	DNA_synthesis_Chromosome_replication_Cell_division	Nucleotide_biosynthesis	Intracellular	SCO4785|SSPG_02898 GMP synthase			1.26124	3.89095			8.52021		1.73619				1.26124		1.60258		1.15852		1.47206
c254.a1.a1	XIC_SC	3.35243e-07	0.0497413	3.49206e-05	0.0658618	0.333668	0.0298958	0.533095	8.81745	8.66438	8.76307	8.67816	8.52509	8.62379	8.97174	8.74203	8.78782	8.8487	8.73654	8.78108	SCO4068	SCO4068	Q9RKL4	DNA_synthesis_Chromosome_replication_Cell_division	Nucleotide_biosynthesis	Intracellular	SCO4068 Phosphoribosylglycinamide synthetase		1.37812		1.32751			1.42656		1.48094			1.37812			0.98743		1.19579		1.62723			1.37812
c474.a1.a1	XIC	1.05448e-07	7.62133e-05	3.87904e-09	0.43191	0.653393	0.091927	0.40855	8.57544	8.41297	8.21548	8.75696	8.59448	8.397	8.80997	8.58171	8.5321	8.98657	8.77941	8.51516	SCO4071|SSPG_03621	SCO4071	Q9RKL1|D6EL52	DNA_synthesis_Chromosome_replication_Cell_division	Nucleotide_biosynthesis	Intracellular	SCO4071|SSPG_03621 Phosphoribosylaminoimidazole-succinocarboxamide synthase			1.51886		1.50175		1.71605		1.69671				1.51886		1.57652		1.47485		1.53084
c163.a1.a1	XIC_SC	1.98233e-10	0.000249932	7.97266e-10	0.709249	7.55053e-09	0.367661	0.967023	7.72786	8.26985	8.34103	7.80087	8.34287	8.41405	8.47019	8.4341	8.43435	8.52469	8.45537	8.49732	SCO4079|SSPG_03613	SCO4079	Q9RKK5|D6EL44	DNA_synthesis_Chromosome_replication_Cell_division	Nucleotide_biosynthesis	Intracellular	SCO4079|SSPG_03613 FGAM synthase			1.18308		1.13369		5.52503		5.29439				1.18308		1.0502		1.45965		1.29571
c268.a1.a1	XIC_SC	9.30343e-07	0.0774153	4.18905e-07	0.258052	0.00437114	0.164681	0.600175	7.562	7.98033	8.29977	7.5159	7.93422	8.25367	8.17104	8.37056	8.37187	7.87711	8.10168	8.33173	SCO1483|SSPG_06072	SCO1483	Q9KXR6|D6EPU4	DNA_synthesis_Chromosome_replication_Cell_division	Nucleotide_biosynthesis	Intracellular	SCO1483|SSPG_06072 Carbamoyl-phosphate synthase large chain		1.11199		1.96758			4.06481		2.29726			1.11199		1.85731			2.45605		1.47046			1.11199
c597.a1.a1	SC	1.08866e-121	0.290959	0.000635314	1	1	0.270795	1	21.25	24	13	19.25	26	18.5	0	0	0	0	0	0	SCO6638	SCO6638	O86684	DNA_synthesis_Chromosome_replication_Cell_division	Nucleotide_degradation	Intracellular	SCO6638 Putative endonuclease		1.1039				21.25		19.25					1.08333			24		26
d1102.a1.a1	SC	1.43549e-58	0.0656529	0.171644	1	1	0.0231161	1	11	15	8	5.75	8.5	10.75	0	0	0	0	0	0	SCO5329	SCO5329	Q9XAG9	DNA_synthesis_Chromosome_replication_Cell_division	Nucleotide_degradation	Intracellular	SCO5329 Putative endonuclease		1.91304				11		5.75				1.76471				15		8.5
c867.a1.a1	SC	4.37085e-15	0.80401	1.11318e-23	0.302812	0.418868	0.0368842	0.767566	1.5	11	17	4.25	14.5	12.75	0.666667	6	6	0.333333	4.66667	3.66667	SCO1182|SSPG_06384	SCO1182	Q9RJY8|D6ESH4	DNA_synthesis_Chromosome_replication_Cell_division	Nucleotide_degradation	Intracellular	SCO1182|SSPG_06384 Putative endonuclease			2.83333	2		2.25		12.75					1.31818	1.28571		1.83333		3.10714				1.33333
d1098.a1.a1	XIC	0.000234059	0.128361	0.000284481	0.0884835	0.343274	0.899064	0.760117	8.32216	8.16525	8.01743	8.28632	8.12941	7.98159	7.95853	7.91793	7.74699	8.10989	8.01557	8.04081	SCO3151|SSPG_04388	SCO3151	Q9RKD6|D6ETH3	DNA_synthesis_Chromosome_replication_Cell_division	Nucleotide_degradation	Intracellular	SCO3151|SSPG_04388 TatD DNAse		1.08603			1.41696	2.3101		1.50118				1.08603			1.25209	1.76733		1.29969				1.08603
c546.a1.a1	XIC	0.680336	0.00503334	1.15716e-08	0.112298	8.64682e-10	0.541427	0.911752	7.89827	8.36001	8.43958	7.75426	8.216	8.29557	8.27139	8.10693	8.18177	8.27381	8.13506	8.13836	SCO6341|SSPG_01289	SCO6341	O86610|D6EIE3	DNA_synthesis_Chromosome_replication_Cell_division	Nucleotide_degradation	Intracellular	SCO6341|SSPG_01289 Exodeoxyribonuclease III		1.39321			1.00558		2.36112		3.30788			1.39321			1.06692	1.79094		1.20485				1.39321
c103.a1.a1	XIC_SC	0.191951	0.658802	0.000644841	0.251364	0.183287	0.0394226	0.0573406	8.81792	8.39779	9.03991	8.70393	8.28379	8.92592	8.65663	8.77753	8.85333	9.31155	8.24009	8.94036	SCO4770|SSPG_02914	SCO4770	Q9L0I7|D6EDZ0	DNA_synthesis_Chromosome_replication_Cell_division	Nucleotide_degradation	Intracellular	SCO4770|SSPG_02914 Inosine monophosphate dehydrogenase		1.30014			4.51768	1.44974			4.05151			1.30014		3.44704			2.39744	1.10588				1.30014
c132.a1.a1	XIC_SC	0.00365549	0.73891	0.00130193	0.252555	0.000589778	0.397529	0.924936	8.16279	8.57695	8.35322	8.09584	8.51	8.28627	8.63137	8.4079	8.30912	8.74028	8.61214	8.36392	SCO4771|SSPG_02913	SCO4771	Q9L0I6|D6EDY9	DNA_synthesis_Chromosome_replication_Cell_division	Nucleotide_degradation	Intracellular	SCO4771|SSPG_02913 Inosine monophosphate dehydrogenase		1.16668			1.28503		2.94156		4.41001			1.16668			1.60042	1.47588			1.26512			1.16668
c748.a1.a1	SC	0.215522	3.43542e-26	4.57005e-11	0.0297936	0.0430546	0.280653	0.00808944	14.75	20	6.25	2.5	2.25	3	18.3333	14.3333	6.75	8.66667	4.33333	1	SCO6248|SSPG_01385	SCO6248	Q9RKU4|D6EJQ3	DNA_synthesis_Chromosome_replication_Cell_division	Nucleotide_degradation	Intracellular	SCO6248|SSPG_01385 Allantoicase		5.9		2.11538			1.24294		3.46667			8.88889		3.30769		1.39535			1.92593			2.08333
c144.a1.a1	XIC_SC	0.757866	1.63612e-05	3.39302e-06	0.21822	0.464953	0.200866	0.91447	8.61384	8.8868	9.07424	8.88817	9.16113	9.34857	8.67448	8.84809	9.26299	8.78886	8.99505	9.26468	SCO3899|SSPG_03753	SCO3899	Q9X8T5|D6EM98	DNA_synthesis_Chromosome_replication_Cell_division	Nucleotide_degradation	Intracellular	SCO3899|SSPG_03753 Myo-inositol phosphate synthase			1.88075		1.30131		1.14985	1.25693					1.88075		1.40271	1.09324		1.46581
c322.a1.a1	SC	0.0101281	0.637595	0.000384803	0.0692689	0.970374	0.716108	0.0606193	15	22.3333	11.5	14.5	20.5	18.75	20	25.6667	22	16	22.6667	16	SCO2158|SSPG_05385	SCO2158	Q9X816|D6EIU5	DNA_synthesis_Chromosome_replication_Cell_division	Nucleotide_degradation	Intracellular	SCO2158|SSPG_05385 Kinase adenosine and AMP deaminase		1.03448		1.25			1.33333		1.10345			1.08943		1.13235			1.14925		1.10569
c551.a1.a1	XIC	0.000205218	0.278857	8.74338e-07	0.759667	0.0128331	0.791199	0.186482	7.82013	8.46265	8.29393	8.1374	8.77993	8.61121	8.18534	8.56219	8.61503	9.1166	8.92332	8.55393	SCO1461|SSPG_06093	SCO1461	Q9L0Z8|D6EPW5	DNA_synthesis_Chromosome_replication_Cell_division	Nucleotide_degradation	Intracellular	SCO1461|SSPG_06093 Inosine monophosphate dehydrogenase			2.07625		8.53601		2.31857		9.53225				2.07625		2.29682		1.25757		1.39118
c864.a1.a1	SC	8.07738e-10	2.54368e-15	1.36685e-06	0.0293211	0.0028788	0.198679	0.0633778	6.25	12.3333	5.5	2	1	2.25	19.6667	14.6667	7	10	5.33333	2.33333	SCO6247|SSPG_01386	SCO6247	Q9RKU5|D6EJQ4	DNA_synthesis_Chromosome_replication_Cell_division	Nucleotide_degradation	Intracellular	SCO6247|SSPG_01386 Allantoinase		3.125		1.96667			3.14667		5			12.3333		2.75			1.18919		5.33333			2.44444
c396.a1.a1	XIC	1.61437e-06	0.00447655	6.74826e-06	0.927772	0.399229	0.957456	0.537007	7.50997	7.74802	7.79001	7.70087	7.93892	7.98092	7.76097	7.97401	8.02517	8.04349	8.26642	8.06861	SCO6445|SSPG_01239	SCO6445	Q9ZBG8|D6EI93	DNA_synthesis_Chromosome_replication_Cell_division	Nucleotide_degradation	Intracellular	SCO6445|SSPG_01239 Inositol monophosphatase			1.55204		1.91654		1.78238		2.20098				1.55204		1.96071		1.68264		2.1257
d1245.a1.a1	XIC	0.000250556	0.73891	0.0177954	0.388672	0.363663	0.817757	0.738165	7.98136	7.90648	7.83227	8.05749	7.98261	7.9084	8.08887	8.21458	8.07564	8.16801	8.16439	7.97302	SCO2125|SSPG_05418	SCO2125	Q9S2L9|D6EIX8	DNA_synthesis_Chromosome_replication_Cell_division	Nucleotide_degradation	Intracellular	SCO2125|SSPG_05418 Endonuclease/Exonuclease/phosphatase family protein			1.1916		1.19989		1.28089		1.2898				1.1916	1.1225			2.03281		1.51978
c529.a1.a1	XIC_SC	4.44381e-05	0.0330653	0.211817	0.135432	0.171284	0.80063	0.656435	8.54184	8.60276	8.66756	8.22991	8.29083	8.35563	8.38927	8.19965	8.12589	8.16011	8.08997	8.19278	SCO5494|SSPG_02215	SCO5494	Q9Z585|D6ERT1	DNA_synthesis_Chromosome_replication_Cell_division	Nucleotide_excision_repair	Intracellular	SCO5494|SSPG_02215 DNA ligase 1		2.05084		1.69495		1.42092		1.17435				2.05084		1.28729		2.52998		1.58804				2.05084
c489.a1.a1	XIC_SC	5.78097e-07	0.73891	0.000273013	0.997824	0.414184	0.898222	0.211657	7.93338	7.97752	8.27701	7.74113	7.78528	8.08477	7.66078	7.62863	7.87413	7.16751	7.41209	8.00475	SCO1958|SSPG_05589	SCO1958	Q9Z507|D6EKG1	DNA_synthesis_Chromosome_replication_Cell_division	Nucleotide_excision_repair	Intracellular	SCO1958|SSPG_05589 ABC excision nuclease subunit A		1.55685		3.11366		1.87325		3.74645				1.55685		1.64644		2.233		2.3615				1.55685
c564.a1.a1	XIC	0.0052864	0.432296	4.86768e-07	0.783679	0.000251479	0.197283	0.0550803	7.51819	8.15977	8.57766	7.30656	7.94814	8.36603	8.31959	8.16267	8.33101	7.51361	8.06963	8.40082	SCO1780|SSPG_05771	SCO1780	Q9S220|D6EMF9	DNA_synthesis_Chromosome_replication_Cell_division	Nucleotide_excision_repair	Intracellular	SCO1780|SSPG_05771 RecN DNA repair protein		1.62791		6.39698			6.32996		1.61085			1.62791		1.23891			1.00671		1.32279			1.62791
a5.a2.a1	XIC_SC	0.584291	0.0705689	0.000983535	0.841655	0.946552	0.972333	0.33377	8.01005	7.99716	7.87871	7.93768	7.92479	7.80634	8.12006	7.99566	7.6465	7.77241	7.94096	7.9559	SCO2003|SSPG_05542	SCO2003	Q9S2K0|D6EKB4	DNA_synthesis_Chromosome_replication_Cell_division	Nucleotide_excision_repair	Intracellular	SCO2003|SSPG_05542 DNA polymerase I		1.18133		2.22666			1.28829	1.46308				1.18133		1.13424			0.996561		1.03793			1.18133
c842.a1.a1	SC	3.4185e-10	0.0831233	0.389919	0.757139	0.175022	0.0195015	0.142013	16	11.3333	6.25	8	7.5	10.75	4.33333	5	5.25	3.33333	4.33333	5	SCO6517|SSPG_01167	SCO6517	O86699|D6EI21	DNA_synthesis_Chromosome_replication_Cell_division	Nucleotide_excision_repair	Intracellular	SCO6517|SSPG_01167 UvrA-like protein		2		1.3		3.69231		2.4				1.51111		1.15385		2.26667		1.73077
d1812.a1.a1	XIC	0.003	0.143	0.007	0.463	0	0.13	0.222	7.40693	8.00215	8.11108	7.40375	7.99897	8.1079	8.13087	8.05418	8.03993	7.71743	8.28971	7.83971	SCO1114|SSPG_06453	SCO1114	Q9EX12|D6ETU4	DNA_synthesis_Chromosome_replication_Cell_division	Nucleotide_excision_repair	Intracellular	SCO1114|SSPG_06453 Uracil-DNA glycosylase		1.00735		2.59084			5.2959		2.05911			1.00735			1.72001		1.12728		1.95317
c620.a1.a1	SC	0.000689255	0.983729	0.00658281	0.787117	0.0899956	0.131934	0.0285481	7	18.6667	11.5	10	13.5	13.5	7.66667	7.33333	11	9	9.33333	6.33333	SCO1966|SSPG_05581	SCO1966	Q8CK11|D6EKF3	DNA_synthesis_Chromosome_replication_Cell_division	Nucleotide_excision_repair	Intracellular	SCO1966|SSPG_05581 ABC excision nuclease subunit B			1.42857		1.17391		1.09524	1.11111				1.38272			1.27273	2.54545		1.44643
d1421.a1.a1	XIC	0.49	0.015	0.024	0.145	0.662	0.114	0.873	7.84376	8.12852	8.23853	8.00859	8.29334	8.40336	7.9617	8.44649	8.56425	7.83322	8.36347	8.17311	SCO1953|SSPG_05594	SCO1953	Q9Z512|D6EKG6	DNA_synthesis_Chromosome_replication_Cell_division	Nucleotide_excision_repair	Intracellular	SCO1953|SSPG_05594 ABC excision nuclease subunit C			1.4616	1.34425			1.31202	1.49751					1.46157	1.21065			2.07955		1.17525
c755.a1.a1	SC	4.34859e-08	0.00971354	7.58838e-07	0.355395	0.114364	0.401498	0.0130035	4.25	8.33333	6.5	1.25	5.25	10	9.66667	11.3333	16.75	6.66667	7.33333	11	SCO6145|SSPG_01483	SCO6145	Q9ZBU3|D6EKR3	DNA_synthesis_Chromosome_replication_Cell_division	Nucleotide_excision_repair	Intracellular	SCO6145|SSPG_01483 Bacterial X-family DNA polymerase		3.4		1.45			2.27451		5.33333			1.5873		1.54545			1.36		1.39683
c501.a1.a1	SC	6.16832e-11	1.10277e-05	2.51155e-08	0.00045624	0.173426	0.0582884	0.472206	2.25	8	6	8.25	16.5	13.75	8.66667	14.6667	21.5	14	19.6667	19	SCO3109|SSPG_04425	SCO3109	Q9F2P1|D6ETL0	DNA_synthesis_Chromosome_replication_Cell_division	Nucleotide_excision_repair	Intracellular	SCO3109|SSPG_04425 Transcription-repair-coupling factor			3.66667		1.61538		3.85185		1.69697				2.0625		1.34091		1.83333		1.19192
d1560.a1.a1	XIC	0	0.245	0.126	0.465	0.1	0.905	0.932	7.19933	7.19567	7.19221	7.28275	7.2791	7.27563	7.81397	7.80477	7.64435	7.86092	7.76915	7.6479	SCO4601|SSPG_03064	SCO4601	Q8R5N2|D6EFI2	DNA_synthesis_Chromosome_replication_Cell_division	Nucleotide_excision_repair	Intracellular	SCO4601|SSPG_03064 DNA polymerase III subunits			1.21177		1.11417		4.11756		3.78591				1.2118	1.08548			4.06537		3.09065
c898.a1.a1	XIC	0.00159558	0.535326	6.35738e-08	0.997824	0.135188	0.557425	0.872804	8.47046	8.20213	7.86492	8.53959	8.27125	7.93405	8.19046	8.09963	7.75944	8.18979	8.15221	7.91862	SCO2771|SSPG_04757	SCO2771	Q9L082|D6EXY2	Energetic_metabolism	Phosphate_metabolism_related_proteins	Intracellular	SCO2771|SSPG_04757 Uncharacterized phosphatase			1.17254		0.998437	1.90545		2.23773					1.17254		1.12872	1.26619		1.31535
b48.a1.a1	XIC_SC	0.000852981	0.0614167	0.130983	0.544642	0.0330355	0.495086	0.274686	9.72261	9.57073	9.71116	9.58896	9.43708	9.57751	9.81531	9.91669	9.62644	9.70939	9.64774	9.74217	SCO4228|SSPG_03466	SCO4228	Q8CJU3|D6EJY7	Energetic_metabolism	Phosphate_metabolism_related_proteins	Intracellular	SCO4228|SSPG_03466 Phosphate transport system regulatory protein PhoU		1.36035		1.27621			1.23794		1.31955			1.36035		1.85757			2.21797		1.62428			1.36035
c812.a1.a1	XIC	5.90841e-11	5.92945e-05	3.25401e-12	0.225641	6.51178e-09	0.0611735	0.250924	8.34944	9.00873	9.33963	8.19445	8.85374	9.18464	9.20417	9.40634	9.31329	9.43682	9.16332	9.32766	SCO4140|SSPG_03548	SCO4140	Q9KZW1|D6EK69	Energetic_metabolism	Phosphate_metabolism_related_proteins	Multi-transmembrane	SCO4140|SSPG_03548 PstA		1.42887			1.70863		7.15696		17.4731			1.42887		1.74994			2.49811		2.03977			1.42887
b70.a1.a1	XIC_SC	5.19939e-07	0.0226523	9.11547e-10	0.878411	0.000552057	0.0318299	0.403523	8.54132	8.96657	9.12571	8.51775	8.943	9.10213	9.03662	9.1506	9.1236	8.85255	9.06595	9.22927	SCO3790|SSPG_03872	SCO3790	Q9F2J1|D6END3	Energetic_metabolism	Phosphate_metabolism_related_proteins	Intracellular	SCO3790|SSPG_03872 PhoX phosphatase		1.05577		1.5278			3.12824		2.16174			1.05577		1.21521			1.52767		1.32723			1.05577
c348.a1.a1	XIC_SC	0.979285	0.0727131	4.04076e-05	0.741235	0.0260747	0.421917	0.214016	8.3793	7.76737	7.29986	8.35159	7.73966	7.27215	7.70017	8.32402	7.7896	8.24975	8.08682	6.93851	SCO3409|SSPG_04145	SCO3409	Q9X8I9|D6EQM6	Energetic_metabolism	Phosphate_metabolism_related_proteins	Intracellular	SCO3409|SSPG_04145 Inorganic pyrophosphatase		1.06588			3.54474	4.77671		1.26425				1.06588		1.72664			3.6029		2.22413			1.06588
c270.a1.a1	XIC_SC	0.0005157	0.00874031	0.0170724	0.797593	0.000438167	0.672251	0.758521	8.30562	8.78348	8.52301	8.56548	9.04334	8.78287	9.12134	8.75231	8.67621	9.24807	9.13255	8.74461	SCO4723|SSPG_02962	SCO4723	P43414|D6EE38	Energetic_metabolism	Phosphate_metabolism_related_proteins	Intracellular	SCO4723|SSPG_02962 Adenylate kinase			1.8191		1.33884		6.54206		4.81491				1.8191		2.40015	1.07442			1.22803
c284.a1.a1	SC	0.791999	5.04316e-14	0.98322	0.22523	0.0217975	0.00919153	0.000175908	31.25	32.6667	17	10	13.25	19	22	22.6667	28	16.6667	12.3333	18.3333	SCO2068|SSPG_05475	SCO2068	Q8CK08|D6EJ35	Energetic_metabolism	Phosphate_metabolism_related_proteins	N-terminally anchored (with CS)	SCO2068|SSPG_05475 Alkaline phosphatase		3.125		1.32		1.42045			1.66667			2.46541		1.83784		1.44118		1.07432
c651.a1.a1	SC	3.4185e-10	0.00157247	0.00948802	0.548089	0.0597955	0.175411	0.00549971	8.25	7	7	4.25	3	10.75	10	17.6667	17.75	9.66667	9.33333	11	SCO1196|SSPG_06370	SCO1196	Q9RJX4|D6ESG0	Energetic_metabolism	Phosphate_metabolism_related_proteins	N-terminally anchored (with CS)	SCO1196|SSPG_06370 Glycerophosphodiester phosphodiesterase		1.94118		1.03448			1.21212		2.27451			2.33333		1.89286			2.52381		3.11111
c416.a1.a1	SC	0.0207636	0.00250264	0.00265369	0.0852674	0.461079	0.00120823	0.099903	15.5	16	11.5	8.25	12.25	19	18	19.3333	22.25	10.3333	8	19.6667	SCO1290|SSPG_06276	SCO1290	Q8CK33|D6ER63	Energetic_metabolism	Phosphate_metabolism_related_proteins	Secretory(released) (with CS)	SCO1290|SSPG_06276 Secreted phosphatase		1.87879		1.74194			1.16129		1.25253			1.30612		2.41667			1.20833	1.53125
c198.a1.a1	SC	0.00952507	0.0316048	0.705484	0.411397	0.10747	0.02425	0.000904617	31.75	34	17.25	18.75	22.5	26.5	32	27.3333	31.75	25.3333	27.6667	29.6667	SCO4139|SSPG_03549	SCO4139	Q9KZW2|D6EK70	Energetic_metabolism	Phosphate_metabolism_related_proteins	Intracellular	SCO4139|SSPG_03549 PstB		1.69333		1.26316			1.00787		1.35111			1.51111			1.0122	1.2439			1.22963
c427.a1.a1	XIC_SC	2.83952e-08	0.78534	3.67133e-05	0.817414	1.38999e-06	0.748035	0.350987	8.30633	8.92404	8.97661	8.28309	8.90079	8.95337	9.17429	8.94942	9.0444	9.00757	9.21875	9.00213	SCO2612|SSPG_04915	SCO2612	P50589|D6ECY6	Energetic_metabolism	Phosphate_metabolism_related_proteins	Intracellular	SCO2612|SSPG_04915 Nucleoside diphosphate kinase		1.05497		1.46798			7.37841		5.30255			1.05497			1.85918		1.0602		2.07946			1.05497
b97.a1.a1	XIC_SC	5.16385e-10	0.0118456	0.529186	0.759454	0.133868	0.323017	0.963573	8.48268	8.59075	8.54575	8.74721	8.85528	8.81028	9.02268	9.4084	9.1407	9.23904	9.63007	9.27077	SCO1968|SSPG_05579	SCO1968	Q93JJ3|D6EKF1	Energetic_metabolism	Phosphate_metabolism_related_proteins	N-terminally anchored (with CS)	SCO1968|SSPG_05579 Secreted hydrolase			1.83878		1.64574		3.46738		3.10337				1.83878		1.66601		6.57118		5.95374
c345.a1.a1	XIC_SC	1.32304e-10	0.817748	0.00061385	0.123035	0.424194	0.430838	0.561066	6.47457	6.65893	6.90831	6.61743	6.80179	7.05117	7.35621	7.83562	7.8956	7.44006	7.57948	7.49015	SCO4145|SSPG_03543	SCO4145	Q9KZV6|D6EK64	Energetic_metabolism	Phosphate_metabolism_related_proteins	Intracellular	SCO4145|SSPG_03543 Polyphosphate kinase			1.38949		1.21298		7.6144		6.64712				1.38949	1.80361			15.0207		5.99365
c128.a1.a1	XIC_SC	9.6283e-13	0.00310064	5.3382e-05	0.178772	0.163245	0.895544	0.254819	8.20057	8.37588	8.53488	8.35735	8.53267	8.69167	8.93915	8.83161	8.97286	8.74203	9.01096	9.04548	SCO4230|SSPG_03464	SCO4230	Q9L0R1|D6EJY5	Energetic_metabolism	Phosphate_metabolism_related_proteins	Intracellular	SCO4230|SSPG_03464 Response regulator PhoP			1.43479	1.57441			5.47756		2.42483				1.43479		1.5113		2.85577		3.00806
c293.a1.a1	XIC_SC	5.18906e-08	0.762333	4.7285e-06	0.696071	0.61786	0.189282	0.942966	8.10864	8.19898	8.42979	8.26669	8.35704	8.58784	8.5911	8.66077	8.77145	8.66585	8.6832	8.90383	SCO1906|SSPG_05641	SCO1906	Q9X9W6|D6ELB3	Energetic_metabolism	Phosphate_metabolism_related_proteins	N-terminally anchored (with CS)	SCO1906|SSPG_05641 Secreted phosphatase PhoX family			1.43897		1.18783		3.03707		2.50703				1.43897		1.053		2.89594		2.11918
c369.a1.a1	XIC_SC	3.62895e-08	0.230426	0.00125236	0.326314	0.00137006	0.63306	0.637979	7.44781	7.94709	8.29593	7.613	8.11228	8.46112	8.7163	8.67801	8.53248	8.42211	8.55013	8.69685	SCO7697|SSPG_00147	SCO7697	Q7AKC6|D6ESQ1	Energetic_metabolism	Phosphate_metabolism_related_proteins	N-terminally anchored (with CS)	SCO7697|SSPG_00147 Phytase			1.46282	1.96871			18.5559		6.44333				1.46282	1.34242			5.3818		2.74063
c451.a1.a1	XIC_SC	3.07645e-08	0.627684	3.24496e-07	0.859641	0.0239996	0.499638	0.656435	7.737	7.91104	8.1589	7.75622	7.93026	8.17812	8.07427	8.37639	8.27425	8.18484	8.26991	8.3562	SCO4229|SSPG_03465	SCO4229	Q9L0R2|D6EJY6	Energetic_metabolism	Phosphate_metabolism_related_proteins	N-terminally anchored (No CS)	SCO4229|SSPG_03465 Sensor kinase PhoR			1.04524		1.28996		2.17402		2.68301				1.04524	1.27785			2.91974		2.18599
c183.a1.a1	XIC_SC	1.67329e-12	0.995525	7.62402e-10	0.0872511	3.81219e-06	0.00264858	0.491139	8.06101	8.71934	8.67139	8.56204	9.22037	9.17242	9.16728	9.26642	9.23306	9.5734	9.57357	9.2912	SCO2286|SSPG_05255	SCO2286	Q9RKP2|D6EHB3	Energetic_metabolism	Phosphate_metabolism_related_proteins	N-terminally anchored (No CS)	SCO2286|SSPG_05255 Alkaline phosphatase			3.1698		2.54755		12.7723		10.265				3.1698		2.02836		3.52437		2.25525
c134.a1.a1	XIC_SC	2.30261e-07	0.0218977	3.73224e-05	0.25755	0.00764295	0.112742	0.526977	8.47861	8.44359	8.70948	8.53041	8.4954	8.76129	8.75589	9.04813	8.86151	8.70903	8.78857	8.87202	SCO1565|SSPG_05988	SCO1565	Q8CJI8|D6ENU1	Energetic_metabolism	Phosphate_metabolism_related_proteins	Secretory(released) (with CS)	SCO1565|SSPG_05988 Glycerophosphoryl diester phosphodiesterase			1.12669	1.11394			1.89358		1.50875				1.12669	1.81788			4.02289		1.96413
b28.a1.a1	XIC_SC	8.27106e-08	0.184837	1.31749e-06	0.852287	7.78675e-05	0.0270784	0.214016	9.38529	9.89006	9.74895	9.6998	10.2046	10.0635	10.0939	10.0409	10.1345	10.8119	10.4112	10.1187	SCO4142|SSPG_03546	SCO4142	Q9KZV9|D6EK67	Energetic_metabolism	Phosphate_metabolism_related_proteins	Lipid anchored	SCO4142|SSPG_03546 PstS phosphate-binding protein			2.06303		5.22421		5.1118		12.9446				2.06303		2.34584		1.41526		1.60927
c729.a1.a1	XIC_SC	1.32665e-09	0.719602	0.000292944	0.248753	0.000113463	0.211778	0.265391	7.5243	7.90335	7.78687	7.80961	8.18866	8.07219	8.20721	8.13219	8.13948	8.43914	8.4844	8.07188	SCO4144|SSPG_03544	SCO4144	Q9KZV7|D6EK65	Energetic_metabolism	Phosphate_metabolism_related_proteins	Intracellular	SCO4144|SSPG_03544 MutT Protein			1.92893		1.70582		4.81852		4.26119				1.92893		2.25018		1.69372		1.9758
d2440.a1.a1	XIC	0.025	0.261	0.066	0.312	0.401	0.666	0.915	8.16151	7.87518	8.58744	7.61991	7.33358	8.04584	7.88836	7.15168	7.73053	7.74336	6.85495	7.85324	SCO0597|SSPG_07001	SCO0597	Q9RJP4|D6EDC3	Energetic_metabolism	Respiratory_chain	Intracellular	SCO0597|SSPG_07001 Electron transfer oxidoreductase		3.48017		1.39637		1.87564			1.32877			3.48017		1.9803		5.29054		3.01044				3.48017
d1113.a1.a1	SC	1.54396e-19	1.5265e-36	2.3858e-25	0.801425	1	0.000784197	0.0209572	28.75	14.6667	1.5	1.5	1.25	2	5.66667	3.66667	0.75	1.33333	0	0	SCO4568|SSPG_03096	SCO4568	Q9XAR0|D6EFL4	Energetic_metabolism	Respiratory_chain	Intracellular	SCO4568|SSPG_03096 NADH dehydrogenase subunit nuoG		19.1667		4.25		5.07353		1.125				11.7333		3.66667		4		1.25
c496.a1.a1	XIC_SC	0.000146808	0.000901702	0.000220078	0.674813	2.1013e-06	0.668366	0.715387	7.17485	7.83681	7.67956	7.30265	7.96461	7.80735	8.13692	7.86267	7.59653	8.02747	8.04613	7.68903	SCO4474|SSPG_03194	SCO4474	Q9F2R5|D6EH06	Energetic_metabolism	Respiratory_chain	Multi-transmembrane	SCO4474|SSPG_03194 Cytochrome C biogenesis			1.34213	1.28662			9.16373		5.30672				1.34213		1.52567		1.06135		1.20649
c136.a1.a1	XIC_SC	8.73257e-11	0.953105	9.94027e-08	0.464709	1.32032e-08	0.774126	0.836437	8.12058	8.75794	8.87199	8.08074	8.7181	8.83215	9.10489	8.99857	8.8827	9.07748	9.12806	8.90087	SCO5372|SSPG_02336	SCO5372	Q9K4D4|D6ET98	Energetic_metabolism	Respiratory_chain	Intracellular	SCO5372|SSPG_02336 ATP synthase gamma chain		1.09607		1.06514			9.64516		9.92525			1.09607			1.34738		1.74032		2.57016			1.09607
c547.a1.a1	SC	0.0333343	1.7615e-20	1.31698e-40	0.0260096	0.0134465	0.204205	0.0328226	6.25	7.33333	0.75	20	20.25	4.75	19.3333	5.33333	2	25.3333	23	2.33333	SCO3945|SSPG_03718	SCO3945	Q9ZBY7|D6EM63	Energetic_metabolism	Respiratory_chain	Multi-transmembrane	SCO3945|SSPG_03718 Cytochrome oxidase subunit I			3.2		1.31034		3.09333		1.26667				2.76136		4.3125	1.375			1.1358
c252.a1.a1	XIC_SC	0.726679	0.328365	0.0231865	0.151523	0.0154088	0.739045	0.0219176	7.90479	7.74874	7.33661	8.30017	8.14412	7.73199	7.62447	7.69648	7.98712	8.15518	8.25524	7.49333	SCO2149|SSPG_05394	SCO2149	Q9X807|D6EIV4	Energetic_metabolism	Respiratory_chain	Multi-transmembrane	SCO2149|SSPG_05394 Ubiquinol-cytochrome c reductase iron-sulfur subunit			2.48528		3.39398	1.90689		1.39634					2.48528		3.62038	1.12786			1.29158
c592.a1.a1	SC	0.137042	0.0238282	0.000119259	0.0234047	0.205599	0.679091	0.00649776	5.5	10.3333	6.75	8.25	13.5	15	7.66667	8	17.5	9.66667	12.6667	11.3333	SCO4559|SSPG_03104	SCO4559	Q9XAQ1|D6EFM2	Energetic_metabolism	Respiratory_chain	Intracellular	SCO4559|SSPG_03104 Electron transfer oxidoreductase			1.5		1.26087		1.39394		1.17172				1.30645		1.58333	1.29167		1.06579
c317.a1.a1	SC	9.3608e-33	0.0626941	0.000186075	0.129538	0.269578	0.24746	5.71733e-16	20.25	14.6667	7	3.25	11.75	13.5	30.3333	26	28.5	37	33	12.3333	SCO5368|SSPG_02340	SCO5368	P0A304|D6ETA2	Energetic_metabolism	Respiratory_chain	Multi-transmembrane	SCO5368|SSPG_02340 ATP synthase C chain		6.23077			1.21978		1.49794		11.3846			1.24823			1.26923		1.77273		2.80851
c189.a1.a1	SC	3.47616e-16	0.000180043	0.00799008	0.0498545	0.000185925	0.00331765	1.33945e-05	17.5	22.3333	12.75	20.5	32	22.5	33.3333	24.6667	37.75	52.6667	37	22	SCO1082|SSPG_06483	SCO1082	Q9K417|D6ETX4	Energetic_metabolism	Respiratory_chain	Intracellular	SCO1082|SSPG_06483 Electron transfer flavoprotein			1.17143		1.58		1.90476		2.56911				1.43284		1.5		1.10448		1.15625
c360.a1.a1	SC	4.17335e-08	0.526227	1.8998e-06	0.973389	0.184425	0.378239	0.0250919	16.75	15	7.25	12.25	15	13.5	27.3333	18	15.5	27.6667	21	14	SCO5374|SSPG_02334	SCO5374	P0A2Z6|D6ET96	Energetic_metabolism	Respiratory_chain	Intracellular	SCO5374|SSPG_02334 ATP synthase epsilon chain		1.36735			1.0122		1.63184		2.2585				1		1.16667		1.2		1.4
c319.a1.a1	XIC_SC	0.0120135	0.111439	0.00116962	0.988194	0.217495	0.652868	0.379877	9.18081	9.38586	8.67663	9.56957	9.77462	9.06539	9.63451	9.16383	9.13752	10.0423	10.0375	9.13325	SCO5369|SSPG_02339	SCO5369	Q9K4D7|D6ETA1	Energetic_metabolism	Respiratory_chain	N-terminally anchored (No CS)	SCO5369|SSPG_02339 ATP synthase subunit b			2.44772		2.55742		2.84249		2.96988				2.44772		7.47521	1.66735			1.83162
b60.a1.a1	XIC_SC	0.0240743	0.194279	0.00202055	0.582315	0.0138679	0.0429128	0.256197	8.16749	8.44322	7.94178	8.36073	8.63645	8.13501	8.25431	8.30238	8.23183	8.98632	8.45991	8.29266	SCO1081|SSPG_06484	SCO1081	Q9K418|D6ETX5	Energetic_metabolism	Respiratory_chain	Intracellular	SCO1081|SSPG_06484 Electron transfer flavoprotein			1.5604		5.39521		1.22129		4.2227				1.5604		1.43724	1.38303		1.50155
a5.a1.a1	XIC_SC	0.00186047	0.194348	0.000485596	0.920468	0.0402741	0.544231	0.447117	9.08672	9.3404	8.74981	9.39909	9.65277	9.06218	9.58312	9.25335	9.07332	10.0495	9.8651	9.06745	SCO5371|SSPG_02337	SCO5371	Q9K4D5|D6ET99	Energetic_metabolism	Respiratory_chain	Intracellular	SCO5371|SSPG_02337 ATP synthase subunit alpha			2.0529		2.9267		3.13615		4.47104				2.0529		4.09024	1.22192			1.63057
d1663.a1.a1	XIC	0.229	0.595	0.015	0.218	0.969	0.817	0.358	8.74432	8.95681	8.76189	8.92187	9.13436	8.93944	8.31246	8.9252	8.88025	9.60937	9.33729	9.05535	SCO3392|SSPG_04162	SCO3392	Q9X853|D6EQP3	Energetic_metabolism	Respiratory_chain	Intracellular	SCO3392|SSPG_04162 NADH dehydrogenase subunit nuoD2			1.50505		19.8112	2.70309			4.86968				1.50505		2.5828	1.0755			1.59562
c530.a1.a1	XIC_SC	0.00414155	0.0206742	1.83932e-12	0.531519	0.127391	0.781289	0.188386	6.71483	7.19171	8.01013	6.82737	7.30424	8.12266	6.81111	7.68074	8.4042	7.05362	7.04425	8.68469	SCO4297|SSPG_03395	SCO4297	Q9KXU4|D6EIQ4	Energetic_metabolism	Respiratory_chain	Intracellular	SCO4297|SSPG_03395 Old yellow-like enzyme			1.29579		1.74784		1.2482		1.68364				1.29579	4.32999			3.08341	1.81966
c143.a1.a1	XIC_SC	1.89141e-05	0.0054464	1.14066e-08	0.0586919	0.147551	0.230735	0.751276	7.2886	8.08927	8.3617	7.5893	8.38997	8.6624	8.06686	8.59971	9.04389	8.14251	8.33754	8.74906	SCO0681|SSPG_06919	SCO0681	Q9RK35|D6EYK0	Energetic_metabolism	Respiratory_chain	Intracellular	SCO0681|SSPG_06919 Ferredoxin/ferredoxin-NADP reductase			1.99848		1.19027		6.00162		3.5745				1.99848	1.82885			3.23921	1.12834
c374.a1.a1	XIC_SC	0.000112991	1.14762e-07	0.00028879	0.0984172	0.00346625	0.00879509	0.22177	7.77962	8.33739	8.47445	7.8994	8.45717	8.59423	8.49043	8.40428	8.6327	8.09608	8.42548	8.74424	SCO3092|SSPG_04442	SCO3092	Q8CJX7|D6ETM7	Energetic_metabolism	Respiratory_chain	Intracellular	SCO3092|SSPG_04442 NADH dehydrogenase			1.31759	2.47941			5.13817		1.57283				1.31759		1.05002		1.16651	1.07571
a6.a1.a1	SC	2.49392e-59	0.0495741	1.57273e-31	0.921733	4.43973e-29	4.95005e-06	1.74202e-05	129.5	141.667	102.75	97.25	142.25	114.25	288	144	146.75	223	178.667	127.333	SCO5373|SSPG_02335	SCO5373	P0A300|D6ET97	Energetic_metabolism	Respiratory_chain	Intracellular	SCO5373|SSPG_02335 ATP synthase subunit beta		1.33162		1.29148			2.22394		2.29306				1.00412		1.24074		1.01647		1.256
c164.a1.a1	XIC_SC	3.07299e-11	0.525166	0.000220521	0.817414	1.24619e-07	0.0115426	0.977975	8.65487	8.89809	8.83785	8.69825	8.94146	8.88122	9.38117	9.14815	8.95836	9.43359	9.22208	8.99666	SCO5370|SSPG_02338	SCO5370	Q9K4D6|D6ETA0	Energetic_metabolism	Respiratory_chain	Intracellular	SCO5370|SSPG_02338 ATP synthase subunit delta			1.10502		1.12829		5.32475		5.43686				1.10502		1.18556		1.77853		1.90816
c906.a1.a1	XIC	0.342934	0.0284732	0.21399	0.195947	0.00214966	0.363899	0.736889	8.38979	8.52798	8.53451	8.31528	8.45347	8.46	8.50339	8.26905	8.33859	8.55852	8.43932	8.31656	SCO5854|SSPG_01874	SCO5854	O50528|D6EP17	Energetic_metabolism	Sulfur_metabolism	Intracellular	SCO5854|SSPG_01874 Thiosulfate sulfurtransferase		1.18716			1.13534		1.29898		1.75081			1.18716			1.48004	1.81522			0.967952			1.18716
c742.a1.a1	XIC_SC	0.0311656	0.00296228	0.0211597	0.0619916	0.654216	0.803408	0.0957027	7.14275	7.40872	7.6611	7.29672	7.56268	7.81507	7.73287	8.00918	7.68332	7.26294	7.24191	8.08085	SCO6097|SSPG_01529	SCO6097	Q9ADG6|D6EKV9	Energetic_metabolism	Sulfur_metabolism	Intracellular	SCO6097|SSPG_01529 Sulfate adenylyltransferase subunit 1			1.42549	2.95077			3.89154	1.08088					1.42549	5.85161			3.98536	2.09302
d1107.a1.a1	SC	0.150079	4.88223e-07	0.000535206	6.54749e-06	0.0314111	0.469669	0.0282319	0	1	2.75	3.75	11.75	7.75	4.33333	6.33333	6	5.66667	4.66667	7.33333	SCO6098|SSPG_01528	SCO6098	Q9ADG5|D6EKV8	Energetic_metabolism	Sulfur_metabolism	Intracellular	SCO6098|SSPG_01528 Sulfate adenylyltransferase subunit 2			3.75		1.30769		4.33333		1.51111				11.75	1.35714			6.33333	2.51786
c359.a1.a1	SC	0.176114	2.25378e-06	1.69642e-06	0.000127905	6.83665e-07	0.225542	0.282251	8.5	19	9.75	19.75	31.25	20.75	8.66667	13.6667	24.5	12.6667	14	21.3333	SCO4164|SSPG_03525	SCO4164	Q8CJU5|D6EK46	Energetic_metabolism	Sulfur_metabolism	Intracellular	SCO4164|SSPG_03525 Sulfurtransferase			2.32353		1.46154		1.01961	1.55921					1.64474		1.02439	1.39024		2.23214
d1172.a1.a1	XIC	3.49751e-08	0.0010274	4.45709e-08	0.464709	0.167873	0.225262	0.967317	8.07439	7.95894	7.79257	7.99983	7.88439	7.71802	8.29869	8.18754	7.91275	8.25854	8.18858	7.88771	SCO4070|SSPG_03622	SCO4070	Q9RKL2|D6EL53	Energetic_metabolism	Sulfur_metabolism	Intracellular	SCO4070|SSPG_03622 Sulfur oxidation protein B		1.18728		1.09686			1.67612		1.8143			1.18728			1.00238		1.6928		2.01462			1.18728
d1215.a1.a1	SC	2.23429e-52	1.29899e-07	1.55079e-26	1	1	0.00331765	1	0.75	6	8.75	3.75	5	26.5	0	0	0	0	0	0	SCO0985	SCO0985	Q93J59	Nitrogen_metabolism	Amino_acids_biosynthesis	Intracellular	SCO0985 Methionine synthase			5					3.75				1.2				6		5
c558.a1.a1	XIC_SC	8.935e-05	0.106881	4.71715e-05	0.70556	0.000187084	0.261986	0.219089	7.8158	8.19894	8.50895	8.0072	8.39035	8.70036	7.94294	8.1825	7.74748	8.19302	7.80023	8.12774	SCO4293|SSPG_03399	SCO4293	Q9KXU8|D6EIQ8	Nitrogen_metabolism	Amino_acids_biosynthesis	Intracellular	SCO4293|SSPG_03399 Threonine synthase			1.55385		1.77861		1.34012		1.53397				1.55385	2.41143			0.962868	3.8915
d1037.a1.a1	SC	8.71738e-14	6.1105e-12	2.32871e-06	0.0194065	9.20442e-05	0.0942721	0.000101975	0.5	8.66667	2.75	13.5	16	7.25	6	0.666667	0.75	5	3.33333	1	SCO0169|SSPG_07439	SCO0169	Q9RIZ6|D6EHZ8	Nitrogen_metabolism	Amino_acids_biosynthesis	Intracellular	SCO0169|SSPG_07439 Cystathionine beta-synthase			27	1.2			12	2.7					1.84615		5	13		4.8
c260.a1.a1	XIC_SC	0.048154	0.034716	5.74446e-05	0.858405	0.000628147	0.764827	0.240843	8.30591	8.28743	8.27812	8.35489	8.3364	8.32709	8.37855	8.44682	7.85194	8.51348	8.21378	8.09763	SCO5512|SSPG_02195	SCO5512	Q9Z567|D6ERR1	Nitrogen_metabolism	Amino_acids_biosynthesis	Intracellular	SCO5512|SSPG_02195 Acetolactate synthase			1.11937		1.36436		1.18206		1.44078				1.11937	1.71018			1.44341	1.32625
d1148.a1.a1	XIC	0.966665	0.00491405	3.73026e-05	0.523016	0.107466	0.203836	0.950957	8.26912	8.0971	7.81831	8.14758	7.97556	7.69676	8.33427	8.18359	7.5188	8.31446	8.11675	7.59157	SCO0386|SSPG_07214	SCO0386	Q9RJK2|D6EG77	Nitrogen_metabolism	Amino_acids_biosynthesis	Intracellular	SCO0386|SSPG_07214 Asparagine synthetase		1.32295		1.04666			1.16184		1.46854			1.32295		1.16637			1.22035		1.38418			1.32295
c389.a1.a1	XIC	0.00186047	0.652391	0.0027603	0.100805	1.85359e-05	0.13332	0.193641	8.60299	8.67575	8.91294	8.49902	8.57178	8.80897	8.86331	8.88106	8.65769	9.13987	8.67544	8.81261	SCO2050|SSPG_05494	SCO2050	P16250|D6EJ54	Nitrogen_metabolism	Amino_acids_biosynthesis	Intracellular	SCO2050|SSPG_05494 HisA phosphoribosyl isomerase A		1.27049			1.89044		1.82101		4.37368			1.27049		1.60557			1.60441		1.26957			1.27049
c915.a1.a1	XIC	0.128447	3.14529e-05	0.179587	0.464709	0.269169	0.257455	0.943632	8.16046	8.17487	8.07635	7.97066	7.98507	7.88655	8.05572	8.12869	7.87931	7.97585	8.06847	7.72268	SCO3385|SSPG_04169	SCO3385	Q9X846|D6EQQ0	Nitrogen_metabolism	Amino_acids_biosynthesis	Intracellular	SCO3385|SSPG_04169 L-allo-threonine aldolase		1.54811		1.20191		1.27272			1.01204			1.54811		1.14873		1.11221			1.2117			1.54811
c196.a1.a1	XIC_SC	0.665577	0.000500716	6.83763e-08	0.901318	0.0694437	0.867379	0.0600451	8.47101	8.44621	8.37655	8.48036	8.45557	8.38591	8.66368	8.51044	8.18093	8.43236	8.4406	8.4191	SCO1496|SSPG_06059	SCO1496	Q9KXQ4|D6EPT1	Nitrogen_metabolism	Amino_acids_biosynthesis	Intracellular	SCO1496|SSPG_06059 Chorismate synthase			1.02177	1.70342			1.55836	1.11688					1.02177	1.17447			1.15937		0.966112
c718.a1.a1	XIC	0.0265406	0.387463	0.056643	0.926254	0.000893055	0.632266	0.406673	8.21721	8.4243	8.52451	8.35079	8.55788	8.6581	8.69404	8.71601	8.3438	9.16652	8.48664	8.49552	SCO5513|SSPG_02194	SCO5513	Q9Z566|D6ERR0	Nitrogen_metabolism	Amino_acids_biosynthesis	Intracellular	SCO5513|SSPG_02194 Acetolactate synthase small subunit			1.36014		2.96808		2.99799		6.54217				1.36014	1.69577			1.95755	1.17825
c181.a1.a1	XIC_SC	8.70069e-05	2.86244e-06	4.71715e-05	0.264909	0.682011	0.248765	0.80812	8.66522	8.72143	8.37588	9.1286	9.18481	8.83926	8.57204	8.6376	8.20892	8.94865	8.83593	8.55701	SCO5522|SSPG_02185	SCO5522	O86504|D6ERQ1	Nitrogen_metabolism	Amino_acids_biosynthesis	Intracellular	SCO5522|SSPG_02185 3-isopropylmalate dehydrogenase			2.90652		2.38021	1.23934		1.51338					2.90652		1.57879	1.21291		2.23296
c281.a1.a1	XIC_SC	1.02453e-06	7.62133e-05	7.96415e-13	0.112163	1.15896e-12	0.272301	0.875016	7.21642	8.43873	8.37969	7.35938	8.58169	8.52265	8.30928	8.43357	8.21483	8.43139	8.4785	8.23032	SCO5355|SSPG_02353	SCO5355	Q9ADB3|D6ETB5	Nitrogen_metabolism	Amino_acids_biosynthesis	Intracellular	SCO5355|SSPG_02353 Threonine synthase			1.38981		1.32465		12.384		11.8035				1.38981		1.109		0.98818	1.2682
d1686.a1.a1	XIC	0	0	0	0.002	0	0	0.035	7.37307	7.51282	8.09747	7.41023	7.54998	8.13463	7.03845	7.70577	7.93462	6.4356	7.03244	8.07942	SCO3306|SSPG_04252	SCO3306	Q9WX27|D6ERY6	Nitrogen_metabolism	Amino_acids_biosynthesis	Intracellular	SCO3306|SSPG_04252 Aminotransferase			1.08933	4.00728		2.16083		9.43257					1.08933	4.71335			1.55937	3.29261
d1003.a1.a1	XIC	0.0467574	0.545726	0.000161734	0.225834	0.0430386	0.951623	0.370293	7.99921	8.34526	8.484	7.93238	8.27843	8.41717	8.0547	8.4504	8.34352	8.70226	8.45784	8.31037	SCO5739|SSPG_01997	SCO5739	O86836|D6EQ56	Nitrogen_metabolism	Amino_acids_biosynthesis	Intracellular	SCO5739|SSPG_01997 DapB dihydrodipicolinate reductase		1.16635			4.44183		1.13628		5.8868			1.16635			1.01728		1.27392		1.51152			1.16635
c576.a1.a1	XIC	0.013825	0.801963	2.64487e-07	0.460083	4.81058e-06	0.450026	0.749587	8.0145	8.79067	8.61625	8.03814	8.8143	8.63989	8.56363	8.63319	8.48047	8.87293	8.79471	8.53114	SCO5212|SSPG_02471	SCO5212	Q9K4A7|D6EUS7	Nitrogen_metabolism	Amino_acids_biosynthesis	Intracellular	SCO5212|SSPG_02471 3-phosphoshikimate 1-carboxyvinyltransferase			1.05594		2.03842		3.54104		6.83577				1.05594		1.4505	1.43705			0.955889
c432.a1.a1	XIC_SC	0.738438	0.034716	8.85215e-09	0.126651	0.486786	0.248979	0.190683	7.7164	8.1658	8.38312	7.73173	8.18113	8.39846	7.90422	8.44435	8.2716	7.6422	8.00351	8.3926	SCO7036|SSPG_00812	SCO7036	P24532|D6EDN0	Nitrogen_metabolism	Amino_acids_biosynthesis	Intracellular	SCO7036|SSPG_00812 Argininosuccinate synthase			1.03594	1.82819			1.54107	1.22895					1.03594	2.75956			1.89911	1.5053
d1227.a1.a1	XIC	0.843198	8.78082e-06	3.31556e-12	0.0295413	0.0124894	0.574515	0.185215	7.50934	8.07025	8.41503	7.68472	8.24563	8.5904	7.84643	8.17948	8.31851	7.69145	7.87212	8.53174	SCO2910|SSPG_04628	SCO2910	Q9S2H1|D6EWF7	Nitrogen_metabolism	Amino_acids_biosynthesis	Intracellular	SCO2910|SSPG_04628 Cysteine synthase			1.49754	1.42881			2.17313		1.01562				1.49754	2.02937			1.28598	2.36321
c775.a1.a1	XIC	3.69976e-11	8.86995e-07	1.05755e-11	0.186368	1.15896e-12	0.382123	0.22177	7.22229	8.25034	8.26575	7.23035	8.2584	8.27381	8.46304	8.39116	8.19106	8.21718	8.33668	8.30291	SCO1546|SSPG_06008	SCO1546	Q9L1D6|D6ENW1	Nitrogen_metabolism	Amino_acids_biosynthesis	Intracellular	SCO1546|SSPG_06008 Branched-chain aminoacid aminotransferase			1.01873	1.76139			17.4081		9.70144				1.01873	1.13366			1.38298		1.19749
c244.a1.a1	XIC_SC	8.61714e-07	0.143936	4.11875e-08	0.989908	9.63379e-06	0.672251	0.754293	7.94477	8.47121	8.62427	8.02255	8.54898	8.70205	8.59269	8.71375	8.55775	8.59066	8.72983	8.73143	SCO3077|SSPG_04457	SCO3077	Q9KZ71|D6ETP2	Nitrogen_metabolism	Amino_acids_biosynthesis	Intracellular	SCO3077|SSPG_04457 Cystathionine beta-synthase			1.19612	1.00469			4.44544		3.6992				1.19612		1.0377		1.74801		1.51649
c624.a1.a1	XIC	0.966665	0.766879	0.00237923	0.729743	0.257565	0.614275	0.80812	7.78529	7.92942	7.4633	7.88405	8.02818	7.56206	7.83917	7.72363	7.46461	8.14865	7.94893	7.50738	SCO1054|SSPG_06511	SCO1054	Q9K3K6|D6EU02	Nitrogen_metabolism	Amino_acids_biosynthesis	Intracellular	SCO1054|SSPG_06511 Aminotransferase			1.25534		2.03932		1.13209		1.8391				1.25534		1.67996	1.60616		1.20019
c203.a1.a1	XIC_SC	0.00716644	0.77569	9.9566e-06	0.389731	0.841912	0.895544	0.403974	8.62194	8.58096	8.27071	8.46602	8.42504	8.11478	8.80614	8.71419	8.29073	8.61712	8.58685	8.58902	SCO3944|SSPG_03719	SCO3944	Q9ZBY8|D6EM64	Nitrogen_metabolism	Amino_acids_biosynthesis	Intracellular	SCO3944|SSPG_03719 HisC2 histidinol-phophate aminotransferase		1.43195		1.54536			1.52828		1.41612			1.43195		1.34075			1.35903		1.45147			1.43195
c213.a1.a1	XIC_SC	0.00855	2.78824e-06	1.21081e-07	0.133062	0.00120907	0.214918	0.487354	8.37289	8.52721	8.25985	8.68187	8.8362	8.56884	8.66396	8.72611	8.28068	8.92801	8.76088	8.48559	SCO3345|SSPG_04210	SCO3345	O69198|D6ERU4	Nitrogen_metabolism	Amino_acids_biosynthesis	Intracellular	SCO3345|SSPG_04210 Phosphogluconate dehydratase/Dihydroxy-acid dehydratase			2.03696		1.83673		1.95464		1.76251				2.03696		1.08335		1.58087	1.18937
c434.a1.a1	XIC	3.83541e-10	4.22529e-08	0	0.233296	5.3802e-08	0.00215897	0.238694	7.38324	8.14842	8.54627	7.43869	8.20387	8.60171	8.15555	8.39753	8.56755	7.9166	8.43553	8.62651	SCO5523|SSPG_02184	SCO5523	O86505|D6ERQ0	Nitrogen_metabolism	Amino_acids_biosynthesis	Intracellular	SCO5523|SSPG_02184 Branched-chain-amino-acid aminotransferase			1.13618	1.73361			5.91983		3.00546				1.13618		1.09143		1.77462		1.70473
d1824.a1.a1	SC	5.46663e-27	0.319035	4.18893e-11	1	1	9.67642e-07	1	12.25	1.33333	0	4.5	4.5	2.5	0	0	0	0	0	0	SCO3478	SCO3478	Q9RKF9	Nitrogen_metabolism	Amino_acids_biosynthesis	Intracellular	SCO3478 Phosphoglycerate dehydrogenase		2.72222				12.25		4.5					3.375			1.33333		4.5
c341.a1.a1	XIC_SC	1.14455e-07	0.0200386	1.55457e-06	0.104056	5.4226e-09	0.921119	0.483188	7.60586	8.63151	8.51435	7.90585	8.9315	8.81434	9.01655	8.83522	8.58717	8.93706	9.1212	8.43033	SCO2115|SSPG_05429	SCO2115	P80574|D6EIY9	Nitrogen_metabolism	Amino_acids_biosynthesis	Intracellular	SCO2115|SSPG_05429 2-dehydro-3-deoxyphosphoheptonate aldolase			1.99522	1.20086			25.7451		10.7452				1.99522		1.93186		1.59851		1.54776
c286.a1.a1	XIC_SC	0.0310736	0.646462	0.103757	0.691955	0.0462896	0.382123	0.211067	8.59843	8.72752	8.40857	9.06883	9.19791	8.87897	8.91706	8.81639	8.79238	9.77111	9.11332	8.60238	SCO4683|SSPG_02997	SCO4683	Q9L0F9|D6EE73	Nitrogen_metabolism	Amino_acids_biosynthesis	Intracellular	SCO4683|SSPG_02997 Glutamate dehydrogenase			2.9539		7.14569		2.08273		5.03828				2.9539		1.9812		1.22709	1.21504
b58.a1.a1	SC	2.4656e-24	4.18383e-84	5.79843e-07	4.09545e-20	0.157056	5.70176e-06	0.263014	22.5	36	34	108.5	119	77.25	28.6667	44.6667	38	51	54.6667	46.6667	SCO5515|SSPG_02192	SCO5515	Q9Z564|D6ERQ8	Nitrogen_metabolism	Amino_acids_biosynthesis	Intracellular	SCO5515|SSPG_02192 D-3-phosphoglycerate dehydrogenase			4.82222		1.77907		1.27407	2.12745					3.30556		1.22388		1.24074	2.17683
b78.a1.a1	SC	0.472217	2.22897e-07	1.62684e-07	0.0883518	0.849499	0.565153	2.19521e-06	54.75	40	27.75	55.5	61.25	53.25	43.6667	47	42.5	62.3333	55.6667	35	SCO7154|SSPG_02193	SCO7154	Q9FBT8|D6ERQ9	Nitrogen_metabolism	Amino_acids_biosynthesis	Intracellular	SCO7154|SSPG_02193 Ketol-acid reductoisomerase 2			1.0137		1.42748	1.25382			1.12312				1.53125		1.1844		1.175	1.1003
c171.a1.a1	SC	2.08348e-10	0.0763747	4.17534e-06	0.0534674	0.00685475	0.00370749	0.0835194	36.25	40	19	47	37.25	30.75	22.3333	27	24.5	30	17	22.3333	SCO4366|SSPG_03334	SCO4366	Q9F2Y1|D6EIJ3	Nitrogen_metabolism	Amino_acids_biosynthesis	Intracellular	SCO4366|SSPG_03334 Phosphoserine aminotransferase			1.29655		1.34328	1.62313		1.56667				1.07383		1.58824		1.48148		2.19118
c932.a1.a1	XIC	0.000214731	0.454542	0.000452322	0.728917	4.5897e-05	0.0542942	0.332163	7.35882	7.83608	7.57191	7.75148	8.22874	7.96457	7.96403	7.90603	7.65586	8.80145	8.28695	7.83015	SCO3337|SSPG_04217	SCO3337	Q9X8G1|D6ERV1	Nitrogen_metabolism	Amino_acids_biosynthesis	Intracellular	SCO3337|SSPG_04217 Pyrroline-5-carboxylate reductase			2.46979		6.87725		4.0291		11.2192				2.46979		2.40391		1.17476		1.14343
d1820.a1.a1	XIC	0	0.232	0.013	0.671	0.044	0.426	0.39	6.89859	6.99873	7.20824	7.34722	7.44736	7.65687	7.54248	7.52918	7.59578	8.38494	7.79822	7.5806	SCO1961|SSPG_05586	SCO1961	P15474|D6EKF8	Nitrogen_metabolism	Amino_acids_biosynthesis	Intracellular	SCO1961|SSPG_05586 3-dehydroquinate dehydratase			2.80951		6.95761		4.40443		10.9074				2.80951		1.85798		3.39195		2.24316
b78.a2.a1	SC	0.483113	3.15495e-05	2.66769e-06	0.226996	0.511674	0.535278	0.0479883	38.75	32	21.5	41.5	47.25	35.25	36.3333	31.6667	30	44.3333	38.3333	29.6667	SSPG_00693		D6EC76	Nitrogen_metabolism	Amino_acids_biosynthesis	Intracellular	SSPG_00693 Ketol-acid reductoisomerase			1.07097		1.22018	1.06651			1.06827				1.47656		1.21053		0.989583	1.23261
c289.a1.a1	XIC_SC	5.16385e-10	0.255598	4.45755e-14	0.85109	4.42359e-10	0.858661	0.648239	7.40812	8.57475	8.69744	7.53848	8.70511	8.8278	8.49123	8.61949	8.7642	8.72053	8.85176	8.77446	SCO1916|SSPG_05631	SCO1916	Q9X9V6|D6EKK3	Nitrogen_metabolism	Amino_acids_biosynthesis	Intracellular	SCO1916|SSPG_05631 THDP succinyltransferase			1.35009		1.69549		12.1092		15.2072				1.35009		1.70714		1.10853		1.4017
b43.a1.a1	SC	0.253318	0.172537	0.0404963	0.0316573	0.00010245	0.129173	4.34298e-06	56	64.6667	43.25	59.25	67.75	61.75	42.6667	60	80.25	62.3333	57.6667	59.6667	SCO1476|SSPG_06079	SCO1476	Q9L0Y3|D6EPV1	Nitrogen_metabolism	Amino_acids_biosynthesis	Intracellular	SCO1476|SSPG_06079 S-adenosylmethionine synthase			1.05804		1.46094	1.3125			1.05204				1.04768		0.961111	1.07778		1.17486
c324.a1.a1	XIC	0.0275632	0.00129947	0.00637476	0.236882	0.0220816	0.882362	0.164853	7.47123	7.48026	7.23456	7.64636	7.65539	7.40969	7.45384	7.27708	7.31787	7.05795	7.55339	7.48524	SCO1438|SSPG_06116	SCO1438	Q8CK28|D6EPY8	Nitrogen_metabolism	Amino_acids_biosynthesis	Intracellular	SCO1438|SSPG_06116 HisG ATP phosphoribosyltransferase			1.49668	2.48819			0.960747	3.87618					1.49668		1.88935	1.59654		1.26473
c590.a1.a1	XIC_SC	5.19939e-07	0.059548	1.36234e-10	0.311692	0.466703	0.137449	0.10689	8.53602	8.52164	8.14248	8.24791	8.23352	7.85437	8.98264	8.48679	8.376	8.52228	8.70387	8.17313	SCO0315|SSPG_07283	SCO0315	Q9RL03|D6EGE6	Nitrogen_metabolism	Amino_acids_biosynthesis	Intracellular	SCO0315|SSPG_07283 LysA diaminopimelate decarboxylase		1.9414		2.8864			2.79652		1.88094			1.9414			1.64849	1.08355			2.9536			1.9414
c392.a1.a1	SC	2.58235e-11	0.0124079	0.00087809	2.58946e-05	0.156054	0.0720001	0.456727	5	10.6667	8.5	10.75	19	17	15.3333	24	23.5	20.6667	17	20	SCO1570|SSPG_05983	SCO1570	Q9L1B1|D6ENT6	Nitrogen_metabolism	Amino_acids_biosynthesis	Intracellular	SCO1570|SSPG_05983 Argininosuccinate lyase			2.15		1.34783		3.06667		1.92248				1.78125	1.41176			2.25	1.11765
c992.a1.a1	XIC	0.0223615	0.775796	0.624338	0.448247	0.802777	0.748035	0.340823	8.75246	8.70613	8.57892	8.89741	8.85108	8.72387	8.7102	8.81902	8.86068	9.57856	9.0367	8.8776	SCO5400|SSPG_02307	SCO5400	Q9L2C0|D6ET69	Nitrogen_metabolism	Amino_acids_biosynthesis	Intracellular	SCO5400|SSPG_02307 ArgK protein			1.39622		7.38516	1.1022			4.79894				1.39622		1.65078		1.29684		1.53327
c297.a1.a1	SC	2.47822e-37	6.89644e-11	0.000166032	0.724176	0.098139	0.244143	0.212959	7.5	10	6.5	10	18.5	11.25	21.6667	22	21	39	41.6667	23.6667	SCO2037|SSPG_05507	SCO2037	O05625|D6EK79	Nitrogen_metabolism	Amino_acids_biosynthesis	Intracellular	SCO2037|SSPG_05507 Tryptophan synthase beta chain			1.33333		1.8		2.88889		3.9				1.85		1.89394		2.2		2.25225
c119.a2.a1	XIC_SC	1.87811e-12	3.02126e-07	0.124096	0.0180434	0.436491	0.000391776	0.401556	7.76505	8.00175	8.17292	7.79458	8.03127	8.20245	8.60541	8.72598	8.9087	8.12466	8.44943	8.8385	SCO5353|SSPG_02355	SCO5353	Q9ADB5|D6ETB7	Nitrogen_metabolism	Amino_acids_biosynthesis	Intracellular	SCO5353|SSPG_02355 Diaminopimelate decarboxylase lysA			1.07034	3.02521			6.92403		2.13836				1.07034	1.89037			5.2994		2.61913
c122.a1.a1	XIC_SC	8.34453e-12	2.07963e-08	1.28539e-11	0.147432	0.519473	0.243842	0.0957027	7.67352	8.01288	8.22661	7.82932	8.16868	8.38241	8.14929	8.44985	8.45323	8.06333	8.37703	8.73144	SCO1657|SSPG_05897	SCO1657	Q9EWH3|D6ENK0	Nitrogen_metabolism	Amino_acids_biosynthesis	Intracellular	SCO1657|SSPG_05897 Methionine synthase			1.43152	1.21889			2.99067		1.71398				1.43152	1.18255			2.73509		1.61567
d1030.a1.a1	XIC	0.00270191	0.00264065	0.0105766	0.865925	0.0938448	0.248765	0.925262	7.93059	7.70337	7.7098	8.00049	7.77327	7.7797	7.92912	8.12892	8.00448	8.043	8.09671	7.99695	SCO2036|SSPG_05508	SCO2036	O68816|D6EK80	Nitrogen_metabolism	Amino_acids_biosynthesis	Intracellular	SCO2036|SSPG_05508 Tryptophan synthase subunit alpha			1.17462		1.2998		0.996624		1.10284				1.17462	1.07699			2.66409		2.10592
c965.a1.a1	XIC	0.00882902	0.259519	0.166693	0.944111	0.0852211	0.230735	0.8115	8.05155	8.06383	7.99032	8.31952	8.3318	8.25828	8.10738	8.51694	8.05031	8.51156	8.66587	8.29714	SCO5208|SSPG_02475	SCO5208	Q9K4B1|D6EUT1	Nitrogen_metabolism	Amino_acids_biosynthesis	Intracellular	SCO5208|SSPG_02475 Histidinol-phosphate phosphatase			1.8534		2.53618		1.13717		1.5561				1.8534		1.40908		2.83859		2.15809
d1356.a1.a1	SC	2.65653e-09	0.0635847	0.00996195	8.35652e-06	0.920001	0.000402074	0.0610956	13.5	4.66667	4.25	1.75	3.75	5.25	1.33333	0.333333	1	3.66667	3.33333	2.33333	SCO2298|SSPG_05243	SCO2298	Q9L015|D6EHA1	Nitrogen_metabolism	Amino_acids_degradation	Intracellular	SCO2298|SSPG_05243 KHG/KDPG aldolase		7.71429			2.75	10.125			2.09524			1.24444			10	14		1.125
b30.a1.a1	XIC_SC	7.80304e-05	1.00439e-05	0.0234501	0.00325386	0.356347	0.329231	0.190683	8.78343	8.76399	8.46695	8.50808	8.48865	8.19161	8.26244	8.17071	8.11558	8.7412	8.42342	7.92567	SCO2999|SSPG_04539	SCO2999	Q8CJY0|D6EV17	Nitrogen_metabolism	Amino_acids_degradation	Intracellular	SCO2999|SSPG_04539 NAD-glutamate dehydrogenase		1.88515			3.01132	3.31884			1.71048			1.88515			1.78939	3.91996		1.16206				1.88515
c146.a1.a1	XIC_SC	1.4217e-08	0.0933626	2.83778e-06	0.179804	0.257565	0.253425	0.80812	9.28808	9.20321	9.17486	9.2143	9.12943	9.10108	9.10044	8.97545	8.83202	9.09623	8.96368	8.91561	SCO4645|SSPG_03035	SCO4645	Q9L0L5|D6EFF3	Nitrogen_metabolism	Amino_acids_degradation	Intracellular	SCO4645|SSPG_03035 Aspartate aminotransferase		1.18518		1.00974		1.54045		1.31242				1.18518			0.973263	1.68949		1.46468				1.18518
c507.a1.a1	XIC_SC	0.000293965	4.22529e-08	6.54872e-11	0.0507944	0.00255872	0.0162478	0.135322	9.12974	8.81253	8.4095	9.01283	8.69562	8.29259	8.96149	8.43283	8.09148	9.24158	8.74386	7.84848	SCO2726|SSPG_04802	SCO2726	Q9L1J1|D6EY27	Nitrogen_metabolism	Amino_acids_degradation	Intracellular	SCO2726|SSPG_04802 Methylmalonate-semialdehyde dehydrogenase		1.30891			1.90588	1.47318			1.69337			1.30891			2.04661	2.3972			1.11749			1.30891
d2547.a1.a1	XIC	0.048	0.016	0	0.062	0	0.064	0.149	8.43215	8.73729	8.9115	8.26622	8.57136	8.74558	8.72205	8.72997	8.613	9.35909	8.53869	8.65017	SCO5546|SSPG_02160	SCO5546	O86527|D6ERM6	Nitrogen_metabolism	Amino_acids_degradation	Intracellular	SCO5546|SSPG_02160 4-hydroxyphenylacetate bifunctional isomerase/decarboxylase		1.46531			4.33551		1.9494		12.3843			1.46531		1.55339			0.983286	1.07813				1.46528
b77.a1.a1	XIC_SC	0.000459449	8.68042e-06	3.80857e-09	0.0507429	0.000560634	0.725161	0.117688	8.80333	8.87149	8.67241	8.98603	9.0542	8.85511	9.12407	8.8207	8.38448	8.87225	8.73439	8.63849	SCO2198|SSPG_05345	SCO2198	P15106|D6EHK3	Nitrogen_metabolism	Amino_acids_degradation	Intracellular	SCO2198|SSPG_05345 Glutamine synthetase			1.52302	1.78576			2.09287	1.29953					1.52302	1.21986		1.12408		2.08839
c575.a1.a1	XIC_SC	0.0594931	0.962334	5.14026e-06	0.997824	8.67313e-08	0.0094152	0.0162893	7.41574	8.48785	8.27772	7.34322	8.41533	8.2052	8.2549	8.12562	7.99076	7.68213	8.48987	8.01914	SCO5519|SSPG_02188	SCO5519	Q9Z560|D6ERQ4	Nitrogen_metabolism	Amino_acids_degradation	Intracellular	SCO5519|SSPG_02188 Proline dehydrogenase		1.18173		3.73914			6.90502		2.18228			1.18173			2.3134	2.30265			1.18724			1.18173
d1279.a1.a1	XIC	3.65758e-09	6.16848e-06	0.0388335	0.31739	0.00432268	0.187033	0.544571	8.54738	8.42177	8.22618	8.40058	8.27497	8.07939	7.90196	8.00733	7.94352	7.83668	8.15783	7.80978	SCO6292|SSPG_01339	SCO6292	Q93RY0|D6EJK7	Nitrogen_metabolism	Amino_acids_degradation	Intracellular	SCO6292|SSPG_01339 Dihydropicolinate synthase		1.40215		1.16221		4.41992		3.66356				1.40215			1.41414	2.59677		1.30962				1.40215
a3.a5.a1	XIC_SC	0.00201555	0.0123669	0.176811	0.0872511	0.290783	0.178225	0.190683	8.96888	9.1598	9.1807	8.69835	8.88927	8.91016	8.88117	8.85531	8.90592	8.60146	9.03538	8.74792	SCO3835|SSPG_03820	SCO3835	Q9XA29|D6EN81	Nitrogen_metabolism	Amino_acids_degradation	Intracellular	SCO3835|SSPG_03820 Proline dehydrogenase		1.86438		1.9042		1.2238		1.24994				1.86438			1.5138	2.01599			1.39996			1.86438
c453.a1.a1	XIC_SC	7.21954e-05	1.1837e-06	0.159234	0.0373564	5.14268e-05	0.0202032	0.214016	8.02333	8.50225	8.32809	7.54354	8.02246	7.8483	8.54736	8.5373	8.09854	8.52602	8.96497	7.6061	SCO2927|SSPG_04611	SCO2927	Q9S2F4|D6EWE0	Nitrogen_metabolism	Amino_acids_degradation	Intracellular	SCO2927|SSPG_04611 4-hydroxyphenylpyruvate dioxygenase		3.01847		1.05037			3.34221		9.60459			3.01847			2.67715		1.08405		8.76007			3.01847
c410.a1.a1	XIC	0.0467106	0.54367	0.00303882	0.769388	0.917469	0.963963	0.139431	8.26837	8.31763	8.25883	7.98461	8.03388	7.97507	8.54073	8.52044	8.10742	8.0046	8.10434	8.33915	SCO5777|SSPG_01954	SCO5777	O50495|D6EP97	Nitrogen_metabolism	Amino_acids_degradation	Intracellular	SCO5777|SSPG_01954 Glutamate uptake system		1.92201		3.4366			1.87226		1.04711			1.92201		2.60676			1.59518		1.17616			1.92201
c885.a1.a1	XIC	0.000162845	0.8143	7.81826e-07	0.161045	0.0237923	0.646127	0.925262	7.61102	7.33146	6.84874	7.51946	7.2399	6.75718	6.94258	6.70593	6.73282	7.22051	7.0269	6.87964	SCO4932|SSPG_02752	SCO4932	Q9EWW1|D6EXU8	Nitrogen_metabolism	Amino_acids_degradation	Intracellular	SCO4932|SSPG_02752 Histidine ammonia-lyase		1.23468			1.8964	4.66056		1.99046				1.23468			2.094	4.22213		1.63306				1.23468
c336.a1.a1	XIC	0.427513	0.508207	1.66546e-09	0.797593	0.0220816	0.798251	0.667408	8.4839	8.23286	8.23006	8.48276	8.23172	8.22892	8.49961	8.27219	8.12395	8.59613	8.2363	8.10767	SCO1871|SSPG_05677	SCO1871	Q93RV5|D6ELE9	Nitrogen_metabolism	Amino_acids_degradation	Intracellular	SCO1871|SSPG_05677 Alpha-ketoglutaric semialdehyde dehydrogenase		1.00262			1.24888		1.03683		1.29827			1.00262		1.08615			1.0948		1.01061
c735.a1.a1	XIC_SC	0.438699	0.00937828	2.34906e-05	0.00225295	1.06171e-05	0.00242822	0.0239707	8.49745	8.75242	8.4793	8.47312	8.7281	8.45498	8.59005	8.46481	8.3826	9.16877	8.84122	8.36489	SCO2770|SSPG_04758	SCO2770	Q8CJY5|D6EXY3	Nitrogen_metabolism	Amino_acids_degradation	Intracellular	SCO2770|SSPG_04758 Agmatinase		1.05761			3.79073		1.23765		4.96188			1.05761			2.37905	1.93916			1.29752			1.05761
b69.a1.a1	XIC_SC	2.20187e-06	0.123698	0.000146669	0.881507	3.98299e-08	0.214105	0.409393	8.65546	9.53862	9.25484	8.75916	9.64232	9.35853	9.72943	9.50533	9.16852	9.73219	9.92572	9.13038	SCO5520|SSPG_02187	SCO5520	Q8CJR1|D6ERQ3	Nitrogen_metabolism	Amino_acids_degradation	Intracellular	SCO5520|SSPG_02187 1-pyrroline-5-carboxylate dehydrogenase			1.26969		1.00638		11.8568		9.39794				1.26969		2.63259	1.07966			1.92043
d1478.a1.a1	XIC	0.005	0.021	0.001	0.123	0.1	0.167	0.538	8.19769	7.89386	7.53365	8.22902	7.92518	7.56498	7.61877	7.40217	7.44823	7.86993	8.04141	7.57265	SCO3073|SSPG_04461	SCO3073	Q9KZ75|D6ETP6	Nitrogen_metabolism	Amino_acids_degradation	Intracellular	SCO3073|SSPG_04461 Urocanate hydratase			1.07481		1.78304	3.79245		2.28607					1.07478		4.35753	3.10234			1.30686
c687.a1.a1	XIC_SC	0.957713	3.2683e-05	0.0171424	0.177875	0.0850874	0.0195087	0.139431	7.41815	7.74279	7.72858	7.51735	7.84199	7.82778	7.79874	7.7234	7.67185	7.28307	8.05052	7.55681	SCO7473|SSPG_00373	SCO7473	Q93JC3|D6EVM1	Nitrogen_metabolism	Amino_acids_degradation	Intracellular	SCO7473|SSPG_00373 Phenylacetate-CoA oxygenase PaaI subunit			1.25662	3.27847			2.40214	1.71505					1.25662		2.12384		0.956332		1.61631
c365.a1.a1	XIC_SC	0.784302	5.98581e-05	0.404	0.112298	0.901839	0.952472	0.0957027	7.22374	7.07393	7.49844	7.46761	7.3178	7.74231	7.47516	7.63466	7.45197	7.19566	6.89924	8.00251	SCO2026|SSPG_05518	SCO2026	Q9S2Y9|D6EK90	Nitrogen_metabolism	Amino_acids_degradation	Intracellular	SCO2026|SSPG_05518 Glutamate synthase large subunit			1.75335	1.90325			1.78407	1.87047					1.75335	5.43774			3.63692	2.62151
c704.a1.a1	XIC	0.631867	1.23927e-06	7.91798e-07	0.846328	0.292045	0.0383403	0.379676	7.5994	8.04772	8.28547	7.66886	8.11718	8.35494	7.79705	7.85309	8.24033	7.56884	8.03063	8.4196	SCO4185|SSPG_03505	SCO4185	Q9K4F5|D6EK26	Nitrogen_metabolism	Amino_acids_degradation	Intracellular	SCO4185|SSPG_03505 L-asparaginase II			1.17344	1.69126			1.57636	1.25897					1.17344		1.505	1.5654		1.22054
c698.a1.a1	XIC	0.693725	1.00237e-06	0.514966	0.00278008	0.0516186	0.000844582	0.0298456	8.15174	8.3516	8.49918	8.18862	8.38849	8.53606	8.4948	8.40882	8.46269	8.04063	8.36655	8.44224	SCO1775|SSPG_05779	SCO1775	Q9S225|D6EMG7	Nitrogen_metabolism	Amino_acids_degradation	Intracellular	SCO1775|SSPG_05779 Alanine dehydrogenase			1.08863	2.84559			2.20323	1.40603					1.08863	1.10223			1.14083	1.0518
c968.a1.a1	XIC	0.013825	0.389907	1.80586e-08	0.858933	0.00023474	0.00879447	0.0102875	7.7219	7.95647	8.40198	7.45136	7.68593	8.13145	7.83388	8.10009	8.3939	7.00694	8.20561	8.39872	SCO3830|SSPG_03825	SCO3830	Q9XA48|D6EN86	Nitrogen_metabolism	Amino_acids_degradation	Intracellular	SCO3830|SSPG_03825 BkdB2 E1 beta subunit		1.86438		6.71332			1.29414	2.78241				1.86438			1.27502		1.39194		3.30881			1.86438
c834.a1.a1	XIC	6.47078e-08	0.152135	3.86147e-08	0.916158	1.80777e-07	0.759191	0.591694	6.91555	8.08539	8.22842	6.86213	8.03197	8.175	8.27254	8.18388	8.2252	8.02248	8.35137	8.28543	SCO5136|SSPG_02552	SCO5136	Q9F334|D6EW57	Nitrogen_metabolism	Amino_acids_degradation	Intracellular	SCO5136|SSPG_02552 Succinyldiaminopimelate transaminase		1.13089		1.77853			22.7507		14.4662			1.13089			1.47058		1.25455		2.08641			1.13089
c242.a1.a1	XIC_SC	0.292039	0.0707278	0.000131386	0.340952	0.196923	0.343613	0.452914	7.79023	7.9533	7.63819	7.58492	7.74798	7.43288	7.7559	7.94604	7.64373	7.58251	7.79415	7.91247	SCO1378|SSPG_06181	SCO1378	Q9AK84|D6EQW8	Nitrogen_metabolism	Amino_acids_degradation	Intracellular	SCO1378|SSPG_06181 Glycine dehydrogenase		1.60441		1.49068		1.08228			0.994476			1.60441		1.41871			0.983428		1.11216			1.60441
c443.a2.a1	XIC	0.00145787	0.169966	0.336795	0.0651443	0.899134	0.817757	0.499833	7.81657	7.68844	7.65025	7.34367	7.21554	7.17735	7.86428	7.96624	7.65973	7.93475	7.57496	7.9869	SCO6800|SSPG_00904	SCO6800	Q9L232|D6EF14	Nitrogen_metabolism	Amino_acids_degradation	Intracellular	SCO6800|SSPG_00904 2-amino-3-ketobutyrate CoA ligase		2.97097			1.17616		1.11611		3.90008			2.97097		2.46192			1.89582		2.28781			2.97097
c463.a1.a1	XIC	3.71936e-08	0.511394	4.55931e-06	0.989799	5.11049e-06	0.825824	0.637979	7.25491	8.21029	8.32183	7.22402	8.1794	8.29094	8.59495	8.6188	8.33444	8.26717	8.5346	8.40271	SCO5354|SSPG_02354	SCO5354	Q9ADB4|D6ETB6	Nitrogen_metabolism	Amino_acids_degradation	N-terminally anchored (No CS)	SCO5354|SSPG_02354 Homoserine dehydrogenase		1.07371		2.12706			21.8798		11.0446			1.07371		1.21395			2.56162		2.26569			1.07371
b55.a1.a1	XIC_SC	0.295364	0.987495	6.67454e-05	0.70377	0.870916	0.293172	0.256197	9.04349	9.08636	9.11992	9.13025	9.17312	9.20668	8.91824	9.26015	9.13555	9.2965	9.1617	9.25605	SCO3023|SSPG_04511	SCO3023	Q9KZM1|D6EUY9	Nitrogen_metabolism	Amino_acids_degradation	Intracellular	SCO3023|SSPG_04511 Adenosylhomocysteinase			1.22114		2.38925	1.33428			1.46638				1.22114	1.25442			1.49207		0.974053
d1028.a1.a1	SC	0.455386	0.0786115	4.26049e-12	7.00673e-06	0.00111839	0.0010062	8.6962e-05	12.25	13	1.75	0.75	6.75	3.75	9	2	2.25	11	8	1.66667	SCO1087|SSPG_06478	SCO1087	Q9K3R1|D6ETW9	Nitrogen_metabolism	Amino_acids_degradation	Intracellular	SCO1087|SSPG_06478 Threonine aldolase		16.3333			1.22222	1.36111			14.6667			1.92593			4	6.5			1.18519
c310.a1.a1	XIC_SC	0.359554	0.0014435	0.027005	0.148082	0.96661	0.884821	0.667408	8.1377	8.30182	7.99887	8.55207	8.71619	8.41324	8.35877	8.41578	8.28351	8.53931	8.737	8.22572	SCO5744|SSPG_01992	SCO5744	O86841|D6EQ51	Nitrogen_metabolism	Amino_acids_degradation	Intracellular	SCO5744|SSPG_01992 Dihydrodipicolinate synthase			2.5964		1.51542		1.66371		0.971044				2.5964		2.09516		1.30005		1.04907
b73.a2.a1	XIC_SC	0.000357438	0.00405846	0.0237003	0.0360747	0.0021162	0.030137	0.0258432	8.98624	8.80968	8.50622	9.19598	9.01941	8.71596	7.92788	8.14397	8.71108	9.13862	8.99098	8.61368	SCO1773|SSPG_05781	SCO1773	Q9S227|D6EMG9	Nitrogen_metabolism	Amino_acids_degradation	Intracellular	SCO1773|SSPG_05781 Alanine dehydrogenase			1.62082		16.2457	11.4383		1.14118					1.62082		7.03096	4.63138		1.06765
d1309.a1.a1	XIC	0.234989	0.00101997	0.00441725	0.0940627	0.796502	0.365982	0.147567	7.83234	8.28647	7.8017	8.18632	8.64045	8.15568	8.32996	8.18838	8.24447	7.83753	8.84189	8.05849	SCO7471|SSPG_00375	SCO7471	Q93JC5|D6EVM3	Nitrogen_metabolism	Amino_acids_degradation	Intracellular	SCO7471|SSPG_00375 Phenylacetate-CoA oxygenase PaaG subunit			2.25933	3.10763			3.14503	2.23247					2.25933		4.5031	1.25338			1.59018
c246.a1.a1	SC	0.308527	0.000116328	3.30171e-05	0.0150366	0.0527814	0.0869392	0.0130035	12.75	25	17.75	26.5	28	30.25	13.6667	17.6667	29.75	18	23.3333	25	SCO2640|SSPG_04889	SCO2640	Q9L1Z5|D6ECW0	Nitrogen_metabolism	Amino_acids_degradation	Intracellular	SCO2640|SSPG_04889 Aspartate-semialdehyde dehydrogenase			2.07843		1.31707		1.0719	1.47222					1.12		1.32075	1.41509		1.2
c108.a1.a1	XIC_SC	0.00368481	0.000422984	0.844553	0.153662	0.150277	0.655523	0.498305	8.64761	8.71337	8.74439	8.82542	8.89118	8.92219	8.96597	8.80191	8.87415	8.91681	8.99202	8.85874	SCO3615|SSPG_04045	SCO3615	Q9XAI7|D6EPL3	Nitrogen_metabolism	Amino_acids_degradation	Intracellular	SCO3615|SSPG_04045 Aspartokinase			1.50594	1.11984			2.08142		1.23423				1.50594		1.5492		1.22615		1.26137
d1025.a1.a1	SC	2.08705e-43	7.20807e-67	2.2986e-56	0.173348	9.26648e-07	0.814229	0.845285	0.25	0	0	51	5	3	0	0	0.25	1.33333	0.666667	2.66667	SCO2210|SSPG_05333	SCO2210	Q7AKP2|D6EHJ1	Nitrogen_metabolism	Amino_acids_degradation	Intracellular	SCO2210|SSPG_05333 Glutamine synthetase II			204		1.33333			38.25					5					7.5
c266.a1.a1	XIC_SC	0.0063306	0.348316	4.23555e-09	0.123035	0.068121	0.00280809	0.211657	9.07838	8.87154	8.27831	9.31986	9.11302	8.51979	8.8792	8.3834	8.31734	9.29963	9.09738	8.51255	SCO5676|SSPG_02058	SCO5676	O86823|D6EQB7	Nitrogen_metabolism	Amino_acids_degradation	Intracellular	SCO5676|SSPG_02058 4-aminobutyrate transaminase			1.74372		2.63285	1.5819			0.954487				1.74372		5.1758	3.0771			0.964624
d1544.a1.a1	SC	0.12955	3.13906e-07	1.76148e-08	8.35652e-06	0.00521106	0.039454	0.0281016	6	10.6667	0.5	1	0	0.5	8	3.66667	1.25	4.33333	2.66667	3	SCO7034|SSPG_00814	SCO7034	Q8CJL2|D6EDN2	Nitrogen_metabolism	Amino_acids_degradation	Intracellular	SCO7034|SSPG_00814 Aminotransferase		6		1.84615			1.33333		4.33333			10.6667		1.375		2.90909			2.66667			1
c362.a1.a1	SC	0.00222723	0.0180732	0.00103944	0.307739	0.00142092	0.291474	0.000867441	24.5	19	7.5	10.5	15.5	11	21	15.6667	20.75	21.3333	15.6667	15.6667	SCO4580|SSPG_03085	SCO4580	Q9XAS2|D6EFK3	Nitrogen_metabolism	Amino_acids_degradation	Intracellular	SCO4580|SSPG_03085 Fumarylacetoacetase		2.33333			1.01587	1.16667			2.03175			1.22581			1	1.21277			1.01075
c756.a1.a1	XIC	0.292464	0.919713	2.26521e-07	0.844299	0.0246089	0.820782	0.846669	7.79205	7.88093	8.13206	7.77301	7.86189	8.11302	7.44803	7.80731	8.2292	7.49529	7.93689	8.15814	SCO2779|SSPG_04749	SCO2779	Q7AKN2|D6EXX4	Nitrogen_metabolism	Amino_acids_degradation	Intracellular	SCO2779|SSPG_04749 Acyl-CoA dehydrogenase		1.04482			1.11498	2.2081		1.89545				1.04482			1.34767	1.18472			1.18852
c543.a1.a1	SC	0.789058	0.0371051	0.00486956	0.0297936	0.226132	0.01841	0.673273	20.5	12.3333	8	8.5	10.25	8.5	14.6667	11	9.5	10.6667	11.6667	13	SCO5472|SSPG_02237	SCO5472	O86567|D6ESZ9	Nitrogen_metabolism	Amino_acids_degradation	Intracellular	SCO5472|SSPG_02237 Aminomethyltransferase		2.41176		1.375		1.39773			1.2549			1.20325			1.06061	1.12121			1.13821
c608.a1.a1	SC	1.40909e-11	0.364205	6.65235e-13	0.494943	0.00737927	0.138215	4.15085e-06	7	9.33333	6.25	2.25	9.5	10.75	6	8.33333	28.25	9	14.3333	16	SCO5415|SSPG_02295	SCO5415	Q7AKG5|D6ET57	Nitrogen_metabolism	Amino_acids_degradation	Intracellular	SCO5415|SSPG_02295 Isobutyryl-CoA mutase A		3.11111			1.5	1.16667			4				1.01786		1.72	1.12			1.50877
c355.a1.a1	XIC_SC	5.66475e-11	0.853253	6.71434e-08	0.242966	0.0227744	0.317886	0.623087	7.49058	7.70947	8.20722	7.65517	7.87405	8.3718	8.27306	8.77853	8.69926	8.33705	8.49661	8.72826	SCO1223|SSPG_06343	SCO1223	Q9FC90|D6ESD3	Nitrogen_metabolism	Amino_acids_degradation	Intracellular	SCO1223|SSPG_06343 Ornithine-oxo-acid transaminase			1.46078		1.15873		6.06011		4.80704				1.46078	1.91392			11.7237		4.19329
c750.a1.a1	XIC_SC	1.44303e-05	0.0128212	0.0427499	0.24376	0.300068	0.0156957	0.69924	7.6904	7.83778	7.89729	7.50104	7.64841	7.70792	8.02796	7.98661	7.96271	7.87714	8.10503	7.93895	SCO5975|SSPG_01754	SCO5975	Q93JF2|D6EMZ5	Nitrogen_metabolism	Amino_acids_degradation	Intracellular	SCO5975|SSPG_01754 Arginine deaminase ArcA2		1.54656		1.4152			2.17549		2.37741			1.54656			1.31346		1.40874		2.86164			1.54656
d1150.a1.a1	XIC	2.52455e-07	0.176175	0.476216	0.139844	0.482049	0.739832	0.506531	7.97286	7.98599	7.98074	8.06015	8.07327	8.06802	8.19095	8.24807	8.22996	8.19403	8.10699	8.28518	SCO5976|SSPG_01753	SCO5976	Q93JF1|D6EMZ4	Nitrogen_metabolism	Amino_acids_degradation	Intracellular	SCO5976|SSPG_01753 Ornithine carbamoyltransferase ArcB			1.2226		1.0071		1.65231		1.36107				1.2226	1.38384			1.82845		1.08072
c894.a1.a1	XIC	8.03492e-07	0.102498	0.000423578	0.758765	9.34472e-05	0.339177	0.89682	7.61035	8.09555	7.81862	7.84974	8.33494	8.05801	8.31666	8.19596	8.03484	8.52935	8.45131	8.14742	SCO1085|SSPG_06480	SCO1085	Q9K3R3|D6ETX1	Nitrogen_metabolism	Amino_acids_degradation	Intracellular	SCO1085|SSPG_06480 Acyltransferase			1.73537		1.6319		5.08514		4.78194				1.73537		1.80033		1.26012		1.30729
c280.a1.a1	XIC_SC	1.04363e-07	0.238045	3.18154e-06	0.844299	4.71127e-05	0.986893	0.265391	7.82093	8.43233	8.3996	7.99409	8.60549	8.57276	8.51802	8.67319	8.64983	9.06348	8.86273	8.56421	SCO4089|SSPG_03603	SCO4089	Q06539|D6EL34	Nitrogen_metabolism	Amino_acids_degradation	Intracellular	SCO4089|SSPG_03603 Valine dehydrogenase			1.48992		3.51118		4.97841		11.7323				1.48992		1.54717		1.74126		1.80818
c875.a1.a1	XIC	0.0389035	7.16914e-06	3.44881e-05	0.251364	0.00520176	0.076549	0.196357	8.28274	7.82652	8.05261	7.82837	7.37216	7.59824	7.88467	7.85187	7.71558	7.28242	7.50528	7.88846	SCO2010|SSPG_05535	SCO2010	Q9S2J3|D6EKA7	Nitrogen_metabolism	Amino_acids_uptake	Multi-transmembrane	SCO2010|SSPG_05535 Branched chain amino acid transport permease		2.84688		4.00174		2.50071		3.51514				2.84688		2.22121			1.0601		1.35871			2.84688
d1468.a1.a1	XIC	0	0.03	0	0.126	0.159	0.558	0.621	7.53231	7.89252	8.20301	7.56781	7.92802	8.23851	7.22816	7.5186	7.94332	7.14092	7.13525	7.83751	SCO2831|SSPG_04697	SCO2831	Q9RDC0|D6EWM6	Nitrogen_metabolism	Amino_acids_uptake	Intracellular	SCO2831|SSPG_04697 Probable amino acid ABC transporter protein			1.08518	1.22248		2.01442		2.67233					1.08518	2.41741		2.36548		6.2054
c568.a1.a1	XIC_SC	0.874937	5.95943e-07	0.00234168	0.235698	0.946552	0.0458179	0.900641	8.57398	8.36659	8.08587	8.33088	8.1235	7.84278	8.43722	8.25714	8.00798	8.505	8.23079	7.88834	SCO2011|SSPG_05534	SCO2011	Q9S2J2|D6EKA6	Nitrogen_metabolism	Amino_acids_uptake	Intracellular	SCO2011|SSPG_05534 Branched chain amino acid transport ATP-binding protein		1.75022			1.1689	1.37011			1.49319			1.75022		1.06255		1.28661			1.28026			1.75022
b39.a1.a1	SC	3.47669e-08	1.82585e-57	1.79521e-52	0.0922996	0.09029	6.52668e-06	2.19521e-06	135	101.667	46	61.75	32.5	43.25	96.3333	61.6667	53.25	57	32.6667	28.6667	SCO2008|SSPG_05537	SCO2008	Q9S2J5|D6EKA9	Nitrogen_metabolism	Amino_acids_uptake	Lipid anchored	SCO2008|SSPG_05537 Branched chain amino acid binding protein		2.18623		1.69006		1.40138		1.08333				3.12821		1.88776		1.64865			1.00513			1.06358
d1306.a1.a1	SC	2.57043e-30	0.00617631	3.08104e-06	0.620147	0.0220153	0.258335	1	0	0.666667	1.75	0	1.25	1.75	2.66667	4.66667	9.5	7	10	12.6667	SCO1559|SSPG_05994	SCO1559	Q9L1C3|D6ENU7	Nitrogen_metabolism	Amino_acids_uptake	Intracellular	SCO1559|SSPG_05994 Methionine import ATP-binding protein MetN					2.625		2.66667		7				1.875		2.14286		7		8			1
b72.a1.a1	XIC_SC	8.01111e-05	5.63009e-06	2.91989e-08	0.0012268	0.000166203	0.0270784	0.0393978	8.00185	8.51497	8.23679	8.18991	8.70304	8.42486	8.55199	8.40803	7.87803	7.8221	8.4335	7.84535	SCO0216|SSPG_07381	SCO0216	Q9RI32|D6EHU0	Nitrogen_metabolism	Nitrogen_assimilation	Intracellular	SCO0216|SSPG_07381 Nitrate reductase alpha subunit			1.54194	5.36891			3.54926	2.33246					1.54194		1.06039	1.2792		1.86011
d1384.a1.a1	XIC	0.128571	0.0187315	1.99393e-05	0.0872511	1.20659e-06	0.249782	0.541618	7.72189	8.43009	8.24351	7.84265	8.55086	8.36427	8.99724	8.48796	7.96368	8.39572	8.42877	7.74449	SCO0213|SSPG_07385	SCO0213	Q9RI35|D6EHU4	Nitrogen_metabolism	Nitrogen_assimilation	Multi-transmembrane	SCO0213|SSPG_07385 Nitrate/nitrite transporter			1.32057	3.99503			18.8518		3.57331				1.32057	1.14601			1.14252	1.3246
c368.a1.a1	SC	0.00391702	5.06915e-08	1.43198e-07	0.0148359	2.04628e-05	0.329758	0.0411284	6	16.6667	8.5	19.75	22.75	17	16.6667	12	5	16.6667	16.3333	5.33333	SCO0217	SCO0217	Q9RI31	Nitrogen_metabolism	Nitrogen_assimilation	Intracellular	SCO0217 Nitrate reductase beta chain NarH			3.29167		1		2.77778	1.185					1.365		1.36111	1.38889		1.39286
c368.a3.a1	SC	2.61334e-13	4.71137e-15	0.000836381	0.013219	0.00274259	0.068492	0.221121	0	0.666667	1.5	11	3.5	8	1.33333	0.666667	0	2	0.666667	0	SCO4948	SCO4948	Q9EWF4	Nitrogen_metabolism	Nitrogen_assimilation	Intracellular	SCO4948 Nitrate reductase beta chain NarH3			11		1.5		1.33333	5.5					5.25		1		1	5.25
c754.a1.a1	XIC	0.915005	0.0103988	4.91265e-06	0.94399	0.250043	0.677099	0.278041	8.00596	7.67412	7.70875	7.84276	7.51092	7.54554	7.95431	7.92987	7.60317	7.82365	7.50053	7.58652	SCO2234|SSPG_05308	SCO2234	Q8CK02|D6EHG6	Nitrogen_metabolism	Nitrogen_assimilation	Intracellular	SCO2234|SSPG_05308 glnE adenylyltransferase		1.45614		1.35102		1.12628			0.956957			1.45614		2.68744			1.80197		0.976367			1.45614
b72.a2.a1	SC	4.37933e-51	6.47999e-68	2.71421e-23	9.29785e-05	0.00740141	0.00264287	0.00741072	0.5	3.33333	0.75	52.5	12	17.25	1.33333	0.333333	1.5	2.66667	2	3.66667	SCO4947|SSPG_02737	SCO4947	Q9EWF3|D6EXT3	Nitrogen_metabolism	Nitrogen_assimilation	Intracellular	SCO4947|SSPG_02737 Nitrate reductase subunit alpha NarG3			105		2		2.66667	19.6875					3.6		6	10		6
d2127.a1.a1	SC	5.6984e-20	5.68256e-21	3.19532e-20	1	1	1	1	0	0	0	15.5	2.25	0.25	0	0	0	0	0	0	SCO2487|SSPG_05045	SCO2487	Q9L2D2|D6EEF9	Nitrogen_metabolism	Nitrogen_assimilation	Intracellular	SCO2487|SSPG_05045 Nitrite reductase large subunit NirB			15.5					15.5					2.25					2.25
c883.a1.a1	XIC_SC	0.990495	2.22529e-05	4.81415e-12	0.109734	0.0164323	0.0588547	0.635694	7.13685	7.98803	8.68091	7.48024	8.33142	9.0243	7.07341	8.21738	9.01309	6.73296	8.27784	9.17055	SCO0888|SSPG_06708	SCO0888	Q9RD22|D6EWU1	Nitrogen_metabolism	Nitrogen_assimilation	Intracellular	SCO0888|SSPG_06708 Putative NADPH-dependent FMN reductase			2.20491	2.19001		1.15728		5.58824					2.20491		1.14937		1.69569	1.13132
c726.a2.a1	SC	4.41433e-11	4.48883e-18	2.0857e-14	1	0.000666292	1	1	0	0	0	12.5	0.5	1.25	0	0	0	0	0	1.33333	SCO5585|SSPG_02118	SCO5585	O69873|D6ERI4	Nitrogen_metabolism	Nitrogen_assimilation	Intracellular	SCO5585|SSPG_02118 glnD regulator			12.5					12.5
d2414.a1.a1	SC	3.04029e-14	6.51251e-15	2.30898e-15	1	1	1	1	0	0	0	11.25	0.5	0.75	0	0	0	0	0	0	SCO2473|SSPG_05059	SCO2473	Q9L2E6|D6EEH3	Nitrogen_metabolism	Nitrogen_assimilation	Intracellular	SCO2473|SSPG_05059 Nitrate reductase			11.25					11.25
d1049.a1.a1	XIC_SC	2.83952e-08	0.559241	0.508509	0.805328	0.00747108	0.223246	0.960961	7.51034	7.43606	7.62074	7.48835	7.41408	7.59876	8.12074	7.91283	7.77526	8.17276	7.87769	7.81553	SCO2553|SSPG_04979	SCO2553	Q9RDD8|D6ED50	Nitrogen_metabolism	Nitrogen_assimilation	Intracellular	SCO2553|SSPG_04979 Nitronate monooxygenase		1.05192			1.12726		4.07757		4.83515			1.05192		1.08427			2.99757		2.90815			1.05192
c425.a1.a1	XIC_SC	1.78302e-14	0.0117142	0.153345	0.274178	0.152937	0.255976	0.736889	8.16264	8.24602	8.13545	8.16174	8.24512	8.13455	7.43073	7.50497	7.51407	7.23133	7.29704	7.50354	SCO2637|SSPG_04892	SCO2637	Q9L1Z8|D6ECW3	Nitrogen_metabolism	Protein_degradation	Secretory(released) (with CS)	SCO2637|SSPG_04892 Serine protease		1.00208		1.58272		5.39393		8.51937				1.00208		1.61409		5.50874		8.87316
d1791.a1.a1	XIC	0	0.001	0.021	0.582	0.456	0.229	0.411	7.99437	7.82419	7.64139	7.86772	7.69754	7.51475	7.60584	7.65245	7.20413	7.94101	7.34286	7.17326	SCO3193|SSPG_04347	SCO3193	Q9KYV2|D6ETD2	Nitrogen_metabolism	Protein_degradation	Intracellular	SCO3193|SSPG_04347 Peptidase family S58		1.3386			2.16357	2.44641			1.18383			1.3386		2.03981		1.48505		2.26298				1.33857
c105.a1.a1	XIC_SC	0.214154	0.702764	0.000415907	0.100068	0.707878	0.449272	0.379676	9.15089	8.98438	8.76484	8.85671	8.69021	8.47066	9.2572	9.02243	8.43845	9.24382	8.79645	9.05092	SCO5838|SSPG_01891	SCO5838	O50512|D6EP34	Nitrogen_metabolism	Protein_degradation	Intracellular	SCO5838|SSPG_01891 Protease		1.96868		1.0313			1.27738		2.43842			1.96868		1.68261			1.09157		1.27715			1.96868
c569.a1.a1	XIC_SC	0.000288869	0.0068968	0.0950094	0.554659	0.0601708	0.779488	0.800991	8.52792	8.36966	8.55891	8.37872	8.22045	8.40971	8.13324	8.35165	8.26911	8.09895	8.15549	8.24851	SCO3977|SSPG_03686	SCO3977	Q93J30|D6EM31	Nitrogen_metabolism	Protein_degradation	Intracellular /TMH start AFTER 60	SCO3977|SSPG_03686 Protease		1.40995		1.08216		2.48135		1.90447				1.40995		1.57093			0.959386	1.16134				1.40995
c630.a1.a1	XIC_SC	1.07304e-07	6.07799e-06	0.0825398	0.0940627	0.392239	0.0741126	0.533095	8.35274	8.19117	7.99628	8.2401	8.07853	7.88363	7.8166	7.82233	7.72735	8.02221	7.92316	7.65849	SCO6076|SSPG_01550	SCO6076	Q9X842|D6EKY0	Nitrogen_metabolism	Protein_degradation	Intracellular	SCO6076|SSPG_01550 Dipeptidase		1.29612			1.60548	3.43669		1.65154				1.29612			1.26131	2.33796		1.43011				1.29612
c490.a1.a1	XIC_SC	0.670121	0.000463387	1.61118e-06	0.230645	2.27231e-05	0.131952	0.713719	8.07506	8.583	8.50441	8.00938	8.51731	8.43873	8.30904	8.23643	8.25538	8.49944	8.37429	8.21433	SCO2920|SSPG_04619	SCO2920	Q9S2G1|D6EWE8	Nitrogen_metabolism	Protein_degradation	N-terminally anchored (with CS)	SCO2920|SSPG_04619 Secreted protease		1.16327			1.55024		1.71389		3.09075			1.16327			1.3736	2.22109		1.39003				1.16327
c880.a1.a1	XIC	1.40903e-07	0.00193052	6.64367e-05	0.225641	0.000874534	0.00313045	0.164853	8.76575	8.65873	8.57446	8.71209	8.60507	8.5208	8.41827	8.41427	8.32762	8.22587	8.63284	8.47646	SCO1230|SSPG_06336	SCO1230	Q9FCD7|D6ESC6	Nitrogen_metabolism	Protein_degradation	Secretory(released) (with CS)	SCO1230|SSPG_06336 Secreted tripeptidylaminopeptidase		1.13151		1.55742		2.22574		3.06354				1.13151			1.65413	1.75572			1.06603			1.13151
c321.a1.a1	XIC	2.67944e-08	0.00167742	0.0224816	0.326314	0.946552	0.952472	0.850238	8.59186	8.51605	8.5445	8.47463	8.39883	8.42727	8.40625	8.32675	8.32408	8.30933	8.27129	8.30112	SCO3610|SSPG_04050	SCO3610	Q9XAJ2|D6EPL8	Nitrogen_metabolism	Protein_degradation	Intracellular	SCO3610|SSPG_04050 Peptide hydrolase		1.30986		1.25002		1.53324		1.46319				1.30986		1.13621		1.54634		1.34134				1.30986
c338.a1.a1	XIC_SC	0.00212975	0.0461225	0.00885768	0.251364	9.81367e-07	0.368795	0.214016	7.17156	8.09047	8.00924	7.17845	8.09736	8.01614	8.44473	8.11573	7.78991	7.78489	8.12547	7.81092	SCO1796|SSPG_05754	SCO1796	Q9X9Z6|D6ELM6	Nitrogen_metabolism	Protein_degradation	N-terminally anchored (with CS)	SCO1796|SSPG_05754 Regulator of protease activity HflC			1.016	4.56925			18.7575		4.04051				1.016		1.02267		1.0599		1.06686
c768.a1.a1	SC	1.00138e-09	1.34888e-26	7.70628e-37	1.31283e-06	0.0137456	0.0692431	0.031232	33.5	19	3.25	4.25	1.75	2.5	13.6667	2.66667	2	9.66667	2	1	SCO2529|SSPG_05002	SCO2529	Q9L2L8|D6EEB6	Nitrogen_metabolism	Protein_degradation	Intracellular	SCO2529|SSPG_05002 Putative metalloprotease		7.88235		1.41379		2.45122			2.27451			10.8571		1.33333		7.125			1.14286			1.3
c525.a1.a1	XIC_SC	0.432848	0.0940706	0.00204891	0.955939	0.218519	0.672251	0.149212	8.218	8.49715	8.56149	8.09979	8.37894	8.44329	8.43233	8.39393	8.35153	7.98056	8.4089	8.43395	SCO5122|SSPG_02566	SCO5122	Q9F348|D6EW71	Nitrogen_metabolism	Protein_degradation	Intracellular	SCO5122|SSPG_02566 Peptidase		1.31282		2.82988			1.63808	1.31592				1.31282			1.03506	1.26828			1.07141			1.31282
b62.a1.a1	XIC_SC	1.02087e-05	0.719602	8.73387e-06	0.406707	2.89521e-07	0.820782	0.340823	8.566	8.93684	9.16548	8.43076	8.8016	9.03024	9.15709	9.07899	8.96438	9.12784	8.80871	9.0905	SCO2179|SSPG_05365	SCO2179	Q9S2Q7|D6EHM3	Nitrogen_metabolism	Protein_degradation	Intracellular	SCO2179|SSPG_05365 Leucyl aminopeptidase		1.36535		1.06967			3.90025		4.97835			1.36535		1.86328			1.38722		1.01651			1.36535
c301.a1.a1	XIC_SC	0.128405	7.86142e-06	0.00270837	0.205203	0.308475	0.495086	0.546044	8.48757	8.36956	8.21007	8.21807	8.10006	7.94057	8.32902	8.18773	8.0327	8.43169	8.02019	7.82238	SCO2018|SSPG_05526	SCO2018	Q9S2I5|D6EK98	Nitrogen_metabolism	Protein_degradation	Intracellular	SCO2018|SSPG_05526 Aminopeptidase		1.85996			1.26671	1.44064			1.6354			1.85996		1.47076		1.51995		1.20189				1.85996
c178.a1.a1	XIC_SC	0.0182952	0.174872	0.683876	0.0940627	0.00242906	0.0455461	0.44459	9.06099	9.06194	8.95183	9.05659	9.05754	8.94743	9.31342	8.86139	8.92137	9.87783	9.19719	8.94699	SCO1643|SSPG_05912	SCO1643	Q7AKQ6|D6ENL5	Nitrogen_metabolism	Protein_degradation	Intracellular	SCO1643|SSPG_05912 Proteasome subunit alpha		1.01019			3.66786		1.78824		6.62584			1.01019			2.16667	1.58688			1.37927
c809.a1.a1	XIC	0.239391	0.361993	5.31042e-05	0.907065	0.133937	0.744693	0.986531	8.97507	8.86331	8.80188	8.91264	8.80088	8.73945	9.14815	8.87232	8.81084	9.08132	8.77499	8.7249	SCO5864	SCO5864	O54130	Nitrogen_metabolism	Protein_degradation	Secreted via minor pathways (bacteriocin) (no CS)	SCO5864 Putative protease		1.15461		1.16637			1.48963		1.47462			1.15461		1.25121			1.02096	1.06142				1.15461
c218.a1.a1	SC	1.24274e-05	0.881771	0.16772	0.624119	0.0310542	0.387182	0.00239405	33	28.3333	21.25	27.5	25.5	32	20	15.3333	28	18.3333	20	22	SCO2618|SSPG_04909	SCO2618	Q9ZH58|D6ECY0	Nitrogen_metabolism	Protein_degradation	Intracellular	SCO2618|SSPG_04909 Endopeptidase Clp2		1.2		1.09091		1.65		1.5				1.11111			1.30435	1.84783		1.275
c119.a1.a1	XIC_SC	0.0751557	0.20653	0.0178915	0.920468	0.12003	0.392594	0.186482	9.05805	9.02966	8.55403	9.36915	9.34076	8.86513	8.86326	8.54542	8.79107	9.32978	9.26086	8.71417	SCO1074|SSPG_06491	SCO1074	Q9K425|D6ETY2	Nitrogen_metabolism	Protein_degradation	Intracellular	SCO1074|SSPG_06491 Peptidase			2.04691		2.92761	1.566		1.09491					2.04691		5.19322	3.04957		1.20199
b98.a1.a1	XIC_SC	0.991363	0.154372	0.000698273	0.544273	0.143109	0.253425	0.234095	8.7585	8.73397	8.39891	8.87972	8.85519	8.52012	8.81364	8.46605	8.45388	9.10804	8.92051	8.37548	SCO2549|SSPG_04983	SCO2549	Q9RDE2|D6EE97	Nitrogen_metabolism	Protein_degradation	Intracellular	SCO2549|SSPG_04983 Protease			1.32194		1.96972		1.13537		1.69172				1.32194		2.84746	1.85319			1.16232
c118.a2.a1	SC	0.0796698	0.0304757	0.00113118	0.926221	0.179748	0.354688	0.00012806	22.75	20.3333	8.75	13.25	17	13.75	21.6667	17	21	17.6667	19.6667	11	SCO1647|SSPG_05908	SCO1647	O87595|D6ENL1	Nitrogen_metabolism	Protein_degradation	Intracellular	SCO1647|SSPG_05908 Proteasome accessory factor PafA2		1.71698		1.22642		1.05			1.33333			1.19608			1.15686	1.19608			1.15686
c116.a1.a1	SC	0.000531751	0.001016	1.39514e-10	0.409091	0.0031165	0.0933874	0.00599209	44.5	43	24.25	58	48.5	31.5	32.3333	29.6667	35.75	41.6667	42	26.3333	SCO3970|SSPG_03693	SCO3970	P0A3Z1|D6EM38	Nitrogen_metabolism	Protein_degradation	Intracellular	SCO3970|SSPG_03693 Xaa-Pro aminopeptidase 1			1.30337		1.28866	1.37629		1.392					1.12791		1.41573	1.44944		1.15476
b92.a1.a1	XIC_SC	0.000101424	0.450823	0.0275077	0.212524	0.0580168	0.798344	0.443669	7.02926	7.7716	7.54759	7.31362	8.05596	7.83196	8.05195	8.01398	7.94851	7.73076	8.42391	7.75616	SCO5837|SSPG_01892	SCO5837	O50511|D6EP35	Nitrogen_metabolism	Protein_degradation	Intracellular	SCO5837|SSPG_01892 Zinc protease			1.92471	2.09503			10.5365		2.61303				1.92471		2.57003		1.74734		2.33319
c125.a1.a1	SC	1.66359e-12	0.146482	1.52374e-10	0.408457	4.3692e-08	0.0131603	0.000211565	70.5	49	23	43.5	48.75	34.25	33	25.3333	34.25	34	26.6667	31	SCO2619|SSPG_04908	SCO2619	Q9F315|D6ECX9	Nitrogen_metabolism	Protein_degradation	Intracellular	SCO2619|SSPG_04908 ATP-dependent Clp1		1.62069			1.0303	2.13636		1.27941					0.994898		1.05263	1.93421		1.82812
c169.a1.a1	SC	0.204335	0.00703886	0.995465	0.938774	0.175022	0.281422	0.0595558	38.5	34.6667	28	25	30.75	30	31	26.3333	34.5	24.6667	26.3333	27.3333	SCO2635|SSPG_04894	SCO2635	Q9L200|D6ECW5	Nitrogen_metabolism	Protein_degradation	Intracellular	SCO2635|SSPG_04894 Aminopeptidase N		1.54		1.25676		1.24194			0.986667			1.12737			1	1.31646		1.16772
b57.a1.a1	SC	3.04029e-14	0.450921	3.29936e-11	0.057896	0.000149982	0.107447	9.58811e-08	62	62.3333	36	34	52	50	81.6667	63	54	87	75.3333	45.6667	SCO1644|SSPG_05911	SCO1644	Q7AKQ5|D6ENL4	Nitrogen_metabolism	Protein_degradation	Intracellular	SCO1644|SSPG_05911 Proteasome subunit beta		1.82353			1.06531		1.3172		2.55882			1.19872			1.19577		1.0107		1.44872
c452.a1.a1	SC	0.000150419	0.203497	0.000139826	0.0498545	0.0048192	0.795515	0.00488061	16.5	15.3333	9.75	7.25	12	10.75	22	13.3333	13.25	25	15	10.3333	SCO2582|SSPG_04949	SCO2582	Q9RDK4|D6ED20	Nitrogen_metabolism	Protein_degradation	Intracellular	SCO2582|SSPG_04949 Membrane metalloendopeptidase		2.27586			1.13636		1.33333		3.44828			1.27778			1.125	1.15			1.25
c126.a1.a1	SC	0.0068672	0.279358	5.05404e-06	0.675311	0.0332626	0.323991	0.00978757	35.5	33.6667	18.75	27	36.25	27	39.6667	29.3333	30.5	44	36.3333	28.3333	SCO4934|SSPG_02750	SCO4934	Q9EWW2|D6EXU6	Nitrogen_metabolism	Protein_degradation	Lipid anchored	SCO4934|SSPG_02750 Lipoprotein transpeptidase		1.31481			1.10924		1.11737		1.62963				1.07673		1.23864	1.14773			1.0023
d1350.a1.a1	XIC	0.0136907	0.297958	0.160391	0.562729	0.606628	0.157898	0.470432	8.5082	8.43523	8.24315	8.63512	8.56215	8.37007	8.64276	8.35526	8.43062	8.86754	8.75454	8.438	SCO5738|SSPG_01998	SCO5738	O86835|D6EQ57	Nitrogen_metabolism	Protein_degradation	Intracellular	SCO5738|SSPG_01998 Protease			1.33941		1.67794		1.3632		1.70774				1.33941		2.50772	1.20218			1.55738
d1220.a1.a1	XIC	0.0828863	0.000616811	0.186666	0.916158	0.152988	0.684717	0.996624	7.82688	7.84387	7.8945	7.43809	7.45507	7.50571	7.82988	7.79363	8.1653	7.48243	7.45683	7.80303	SCO1816|SSPG_05735	SCO1816	Q8CK16|D6ELK7	Nitrogen_metabolism	Protein_degradation	Intracellular	SCO1816|SSPG_05735 Predicted Zn-dependent protease		2.4479		2.22562			1.00694		1.1075			2.4479		2.17172		1.12262			1.00406			2.4479
d1288.a1.a1	SC	0.0152217	1.05575e-17	0.00615455	0.00183596	0.00153324	0.000402074	0.0439133	0	0	1.25	5.5	11	2	2.33333	1.66667	3.75	12.3333	6.66667	4	SCO5285|SSPG_02395	SCO5285	Q9EVK2|D6EUK1	Nitrogen_metabolism	Protein_degradation	Intracellular	SCO5285|SSPG_02395 ATP-dependent protease			5.5		5.28571		2.33333		2.24242				11		4		1.66667	1.65
c461.a1.a1	SC	1.18052e-14	0.0216006	0.0525974	0.960351	0.0396365	0.2942	0.00978757	12.25	13.3333	6.75	8.25	7.25	11.25	20.6667	15.3333	25.25	14.3333	13.6667	21.3333	SCO6736|SSPG_00966	SCO6736	Q9X7P2|D6EF76	Nitrogen_metabolism	Protein_degradation	Secretory(released) (with CS)	SCO6736|SSPG_00966 Metallopeptidase		1.48485		1.44186			1.68707		1.73737			1.83908		1.12195			1.15		1.88506
c107.a1.a1	SC	1.72635e-08	0.660399	3.72999e-10	0.346431	0.245213	0.544769	0.000318913	46.25	36.6667	19.75	40.75	37.75	32.25	55.3333	42.6667	45.5	54	51	34	SCO1648|SSPG_05907	SCO1648	Q9RJ58|D6ENL0	Nitrogen_metabolism	Protein_degradation	Intracellular	SCO1648|SSPG_05907 Proteasome-associated ATPase		1.13497		1.02469			1.1964		1.32515				1.02955		1.19531		1.16364		1.35099
c154.a1.a1	SC	3.50174e-37	7.92204e-12	1.8766e-18	0.00045624	1.25965e-06	2.27135e-08	0.0083331	5.25	18.6667	18.75	12.75	38	33.25	22	29.3333	58.75	48	58.6667	40	SCO0762|SSPG_06836	SCO0762	P61152|D6EYB7	Nitrogen_metabolism	Protein_degradation	Secretory(released) (with CS)	SCO0762|SSPG_06836 Subtilase-type protease inhibitor			2.42857		2.18182		4.19048		3.76471				2.03571		2		1.57143		1.54386
d1388.a1.a1	XIC	9.47449e-10	0.124852	0.0241838	0.974666	0.0822718	0.213067	0.190683	7.59646	7.65221	7.31955	7.73574	7.79148	7.45883	8.27744	8.07168	8.0444	8.77374	8.34726	7.75902	SCO3855|SSPG_03800	SCO3855	Q9XA09|D6EME5	Nitrogen_metabolism	Protein_degradation	Multi-transmembrane	SCO3855|SSPG_03800 Membrane associated serine protease			1.37809		3.1355		4.79702		10.9144				1.37809		1.88616		2.62708		3.59564
d2135.a1.a1	XIC	0	0.792	0	0.406	0.041	0.383	0.656	6.75099	7.03883	6.90211	6.89701	7.18485	7.04813	6.85978	7.22122	7.35463	6.87946	7.38857	7.2657	SCO1086|SSPG_06479	SCO1086	Q9K3R2|D6ETX0	Nitrogen_metabolism	Protein_degradation	Intracellular	SCO1086|SSPG_06479 Transglutaminase-like enzyme			1.39965		1.04636		1.28467		0.960395				1.39965		1.47011		1.52191		1.59853
c235.a1.a1	XIC	9.43475e-10	0.0297217	2.77225e-10	0.432253	8.22386e-08	0.655616	0.506531	7.61177	8.66465	8.72014	7.71917	8.77206	8.82755	8.84407	8.77879	8.95528	8.66009	8.97621	8.90364	SCO1676|SSPG_05878	SCO1676	Q9AD91|D6EMR6	Nitrogen_metabolism	Protein_degradation	Intracellular	SCO1676|SSPG_05878 Peptidase			1.28058	1.5275			17.0728		8.72802				1.28058		1.5755		1.30058		1.6001
c808.a1.a1	XIC	0.000489274	0.523082	0.00257346	0.185654	0.0850874	0.108128	0.79997	7.04798	7.18904	7.40118	7.05683	7.19788	7.41003	7.16354	7.81811	7.75791	7.075	7.46757	7.47773	SCO5185|SSPG_02502	SCO5185	Q9FCK3|D6EW07	Nitrogen_metabolism	Protein_degradation	Intracellular	SCO5185|SSPG_02502 Peptidase			1.02057	1.22614			1.30483		1.04273				1.02057	2.24147			4.25668		1.86079
c118.a1.a1	XIC_SC	0.00726493	0.970253	7.96415e-13	0.837338	0.376772	0.847706	0.514912	8.76367	8.56003	8.27353	8.74288	8.53924	8.25274	8.89595	8.64351	8.3231	8.79722	8.76664	8.30106	SCO1640|SSPG_05915	SCO1640	Q9RJ61|D6ENL8	Nitrogen_metabolism	Protein_degradation	Intracellular	SCO1640|SSPG_05915 Proteasome accessory factor A		1.04904		1.25524			1.35606		1.13329			1.04904			1.32779		1.21195		1.68812
b10.a1.a1	XIC_SC	2.89925e-08	0.652391	8.57035e-08	0.304275	9.13574e-08	0.329231	0.361033	8.37759	8.96396	8.8715	8.49519	9.08157	8.9891	9.04518	8.95927	8.98065	9.46939	9.22321	9.01109	SCO3373|SSPG_04182	SCO3373	Q9S6T8|D6EQR3	Nitrogen_metabolism	Protein_degradation	Intracellular	SCO3373|SSPG_04182 Clp-family ATP-binding protease			1.311		2.65589		4.65141		9.42311				1.311		1.83628		0.98926		1.38563
b53.a1.a1	XIC_SC	4.94234e-05	0.508207	0.0104389	0.868069	0.0116199	0.392594	0.524445	8.48113	8.76067	8.70479	8.75634	9.03588	8.97999	9.04859	8.87601	9.00873	9.42858	9.23007	8.97206	SCO2643|SSPG_04886	SCO2643	Q9L1Z2|D6ECV7	Nitrogen_metabolism	Protein_degradation	Intracellular	SCO2643|SSPG_04886 Aminopeptidase N			1.88455		2.39877		3.69363		4.70146				1.88455		2.25972		1.30419		1.56382
d1448.a1.a1	SC	3.11268e-40	6.03696e-05	0.0317044	1	1	0.772235	1	3.75	6.33333	3	7.5	11	7.5	0	0	0	0	0	0	SCO5724	SCO5724	O86643	Nitrogen_metabolism	Protein_secretion	Intracellular	SCO5724 WXG100 family type VII secretion target			2			3.75		7.5					1.73684			6.33333		11
c484.a1.a1	XIC	0.00523865	0.478042	0.0133809	0.817722	0.292045	0.264307	0.621102	8.14683	8.0196	7.92024	8.18935	8.06211	7.96276	8.11777	7.6931	7.73217	8.03175	7.83258	7.95625	SCO1517|SSPG_06039	SCO1517	Q9L292|D6EPR1	Nitrogen_metabolism	Protein_secretion	N-terminally anchored (with CS)	SCO1517|SSPG_06039 Preprotein translocase			1.10285	1.21903		1.06921		1.43746					1.10285		1.37874	2.12078		1.69642
c150.a1.a1	XIC_SC	0.76809	0.0359728	0.395873	0.742807	0.0315133	0.653569	0.544571	8.62695	8.57304	8.66429	8.65061	8.5967	8.68795	8.63154	8.67507	8.64358	8.53062	8.70462	8.69029	SCO5586|SSPG_02117	SCO5586	O69874|D6ERI3	Nitrogen_metabolism	Protein_secretion	Intracellular	SCO5586|SSPG_02117 Ffh signal recognition particle protein			1.05599	1.26158			1.01062	1.31821					1.05599		1.07041		1.26485		1.28211
c722.a1.a1	XIC	0.0209435	0.695552	0.0269079	0.923726	0.00164663	0.495086	0.433899	8.11053	8.65347	8.57682	8.16879	8.71173	8.63509	8.75714	8.44852	8.65723	9.01654	8.89695	8.47154	SCO3883|SSPG_03769	SCO3883	O54569|D6EMB4	Nitrogen_metabolism	Protein_secretion	Multi-transmembrane	SCO3883|SSPG_03769 Putative inner membrane protein translocase			1.14357		1.8172		4.43213		7.04288				1.14357		2.80822	1.60305			1.53187
d1561.a1.a1	SC	1.52395e-10	8.50435e-34	2.61692e-28	0.000816829	0.000144598	1	1	18.5	11	0.25	0	0	0	6.66667	0	0	1.33333	0	0	SCO6160|SSPG_01469	SCO6160	Q9ZBS8|D6EKP9	Nitrogen_metabolism	Protein_secretion	Multi-transmembrane	SCO6160|SSPG_01469 SecDF protein-export membrane protein		18.5		5		2.775			1.33333			11				11
c975.a1.a1	XIC	6.5781e-06	0.0397284	0.0151936	0.544273	0.538816	0.92445	0.668098	7.73183	7.83531	7.63848	7.54796	7.65144	7.45461	8.00194	7.94973	7.83853	7.7715	7.87362	7.84643	SCO5598|SSPG_02105	SCO5598	O69886|D6ERH1	Nitrogen_metabolism	Protein_secretion	Multi-transmembrane	SCO5598|SSPG_02105 Sip3 signal peptidase I		1.52711		1.69997			1.86255		1.67316			1.52711		1.19155			1.30145		1.66796			1.52711
d2088.a1.a1	XIC	0	0.059	0	0.06	0.475	0.557	0.75	6.2663	6.63648	6.63013	6.49318	6.86336	6.85701	6.71332	7.09913	7.2359	6.60237	7.18165	7.07914	SCO4527|SSPG_03132	SCO4527	Q9L0R7|D6EFQ0	Nitrogen_metabolism	Protein_secretion	Multi-transmembrane	SCO4527|SSPG_03132 Type II secretion system protein F			1.68609	1.29107			2.79911		1.28585				1.68609		1.20926		2.90168		2.08109
d1369.a1.a1	XIC	0.00163652	0.348316	0.331204	0.583445	0.0904688	0.952472	0.919684	7.7497	7.60056	7.68806	7.71917	7.57003	7.65754	7.80876	7.9032	7.73932	7.79466	7.9337	7.84733	SCO5361|SSPG_02347	SCO5361	Q9K4E3|D6ETA9	Nitrogen_metabolism	Protein_secretion	Intracellular	SCO5361|SSPG_02347 Methylase of polypeptide chain release factors		1.07282		1.033			1.14567		1.18983			1.07282			1.07274		2.00746		2.31028			1.07282
b44.a1.a1	XIC_SC	6.27372e-08	0.325794	2.85372e-06	0.912421	8.26069e-06	0.268958	0.872536	7.96881	8.51185	8.6932	8.01142	8.55445	8.7358	8.95216	8.78156	8.74361	8.92613	8.79546	8.89708	SCO3005|SSPG_04534	SCO3005	P0A4G6|D6EV12	Nitrogen_metabolism	Protein_secretion	Intracellular	SCO3005|SSPG_04534 SecA preprotein translocase subunit			1.10307	1.06177			9.62375		8.21698				1.10307		1.03252		1.86086		1.74184
c454.a1.a1	XIC_SC	1.109e-05	0.0067426	0.120486	0.442596	0.0371943	0.430454	0.977975	8.20009	8.27308	8.2065	8.17784	8.25083	8.18425	8.14802	8.15099	7.9448	8.06339	8.04624	7.82413	SCO5275|SSPG_02405	SCO5275	Q9F3J0|D6EUL1	Others	ATP_GTP_binding_protein	Intracellular	SCO5275|SSPG_02405 ATP/GTP binding protein		1.05257		1.21517		1.12738		1.30154				1.05257		1.27276		1.32463		1.60174				1.05257
c377.a1.a1	XIC_SC	0.000373547	0.595119	0.00310748	0.0877964	0.000310038	0.137449	0.370293	9.20123	9.44209	9.48095	9.14002	9.38087	9.41974	9.56504	9.53022	9.36772	10.1105	9.53546	9.52548	SCO5169|SSPG_02520	SCO5169	Q9FBI9|D6EW25	Others	ATP_GTP_binding_protein	Intracellular	SCO5169|SSPG_02520 ATP-binding protein		1.15137			3.51138		2.31107		9.3434			1.15137			1.01214		1.22499		1.42754			1.15137
d1902.a1.a1	XIC	0.923	0.389	0	0.837	0.016	0.535	0.765	8.46513	8.26748	7.82023	8.36563	8.16798	7.72073	8.1674	8.40908	8.03439	7.9968	8.08505	8.06849	SCO3372|SSPG_04183	SCO3372	Q9X8M9|D6EQR4	Others	ATP_GTP_binding_protein	Intracellular	SCO3372|SSPG_04183 Large ATP-binding protein		1.25748		1.48115		1.98486		2.33792				1.25748		2.10877			1.38548	1.2104				1.25748
d1042.a1.a1	XIC	3.37996e-08	0.314327	4.52416e-06	0.272519	0.00425739	0.489172	0.394498	7.57549	7.54978	7.89945	7.43103	7.40532	7.755	7.72541	8.19377	7.9566	7.75163	7.92799	8.08768	SCO5796|SSPG_01934	SCO5796	O69972|D6EP77	Others	ATP_GTP_binding_protein	Intracellular	SCO5796|SSPG_01934 GTPase HflX		1.39462			1.06223		1.41228		2.09217			1.39462		1.84409			4.40553		3.33176			1.39462
c442.a1.a1	XIC_SC	5.24036e-06	0.0112615	2.2078e-07	0.532926	0.99685	0.0900111	0.826786	8.85627	8.62313	8.15663	8.88932	8.65618	8.18967	8.49055	8.16781	7.83081	8.61638	8.44011	7.87971	SCO4411|SSPG_03289	SCO4411	Q9F377|D6EIE8	Others	Calcium_binding_protein	Intracellular	SCO4411|SSPG_03289 Calcium binding protein			1.07906		1.33608	2.32124		1.87471					1.07906		1.87194	2.8531		1.64464
d1085.a1.a1	SC	0.11483	4.29479e-12	3.1542e-13	0.000189654	0.00263281	0.0227239	0.00777381	19.5	9.33333	1	1.5	2.5	2	9	3.66667	3.75	5.33333	2.66667	3.66667	SCO7647|SSPG_00201	SCO7647	Q9F3P0|D6ESV5	Others	Calcium_binding_protein	Intracellular	SCO7647|SSPG_00201 Calcium binding protein		13		1.6875		2.16667			3.55556			3.73333		1.375		2.54545			1.06667
c334.a1.a1	XIC_SC	0.87305	0.000820008	0.616599	0.2714	0.0117695	0.021249	0.54528	8.29868	8.38908	8.21621	8.39695	8.48735	8.31448	8.39906	8.21941	7.95868	8.97751	8.59804	8.00055	SCO1626|SSPG_05929	SCO1626	Q9RJ75|D6ENN2	Others	Cvn_proteins	Intracellular	SCO1626|SSPG_05929 Cvn9 Cytochrome P450			1.25392		3.78838		1.26002		3.80683				1.25392		2.39123	1.47796			1.29029
d1294.a1.a1	XIC	0.378496	0.00118036	0.0205422	0.329216	0.0595556	0.137449	0.891211	7.93129	8.27198	8.23745	7.83851	8.17919	8.14467	8.15515	8.13649	8.00351	8.23937	8.40203	8.02812	SCO6795|SSPG_00909	SCO6795	Q9L237|D6EF19	Others	Cvn_proteins	Intracellular	SCO6795|SSPG_00909 CvnB7 conserved protein		1.23818			1.21399		1.6744		2.51685			1.23818			1.84307	1.36611			1.67047			1.23818
c936.a1.a1	SC	0.0430499	0.000158896	0.00711629	0.902074	1.18123e-07	1.20153e-05	0.00864395	2.5	14	6.75	1	2.25	11	13	10	6.75	5	5	6.33333	SCO6794|SSPG_00910	SCO6794	Q9L238|D6EF20	Others	Cvn_proteins	Multi-transmembrane(Lipid modified N-termini)	SCO6794|SSPG_00910 CvnA7possible membrane protein		2.5		2.6			5.2		5			6.22222		2		1.4			2.22222
c491.a1.a1	XIC_SC	7.31638e-07	0.0985489	1.21176e-09	0.280639	0.00422625	0.616218	0.973818	7.34934	7.66679	8.17099	7.43196	7.74942	8.25362	7.87911	8.19948	8.2909	7.80137	8.07811	8.23061	SCO5289|SSPG_02391	SCO5289	Q8CJR8|D6EUJ7	Others	Cvn_proteins	Multi-transmembrane	SCO5289|SSPG_02391 CvnA5 sensor-like histidine kinase			1.20956	1.19604			3.38671		2.34102				1.20956	1.32243			3.40948		2.13152
b91.a2.a1	SC	0.0147962	0.830024	0.0566336	1	0.0747312	0.288947	2.90522e-05	24.25	27	13.25	15.25	23.25	24.5	20.3333	23	30.5	21.6667	27	24.3333	SCO5540|SSPG_02167	SCO5540	O86522|D6ERN3	Others	Cvn_proteins	Multi-transmembrane	SCO5540|SSPG_02167 CvnA2 sensor-like histidine kinase		1.59016			1.06557	1.19262			1.42077			1.16129			1.17391	1.17391			1.16129
c548.a1.a1	XIC	0.00362803	0.000422984	0.00296434	0.0251834	0.256803	0.139028	0.0102875	6.94664	7.56853	8.04739	6.92888	7.55077	8.02963	8.162	7.88584	8.07302	6.61072	7.58551	8.30217	SCO7463|SSPG_00383	SCO7463	Q9ADJ6|D6EVN1	Others	Cvn_proteins	Secretory(released) (with CS)	SCO7463|SSPG_00383 Cvn13		1.04174		35.5864			16.4194	2.0805				1.04174		1.9968			2.07642		1.08327
d1742.a1.a1	XIC	0	0.017	0.034	0.032	0.498	0.63	0.942	6.64992	6.86669	7.12582	6.99578	7.21255	7.47167	7.55207	8.12621	7.89687	7.19708	7.67761	7.70167	SCO5291|SSPG_02389	SCO5291	Q9XAE0|D6EUJ5	Others	Cvn_proteins	Intracellular	SCO5291|SSPG_02389 CvnC5 uncharacterized protein			2.21748	2.26459			7.9827		1.58964				2.21748	2.80931			18.1769		2.91783
c155.a1.a1	XIC_SC	2.45702e-10	0.0124186	4.4325e-08	0.152394	0.000654472	0.00671731	0.22177	8.40048	8.62278	8.65308	8.50154	8.72384	8.75413	8.79812	8.92327	8.8598	9.28285	9.08998	8.92831	SCO2884|SSPG_04653	SCO2884	Q9KZR7|D6EWI2	Others	Cvn_proteins	Intracellular	SCO2884|SSPG_04653 Cvn12 Cytochrome P450			1.262		3.05299		2.49826		6.04372				1.262		1.46793		1.9975		2.32346
c849.a1.a1	XIC	9.6283e-13	0.690322	2.67453e-13	0.707893	1.62749e-05	0.137449	0.370293	8.04414	8.35598	8.37869	8.09356	8.40539	8.42811	8.39938	8.53642	8.58226	8.5084	8.5546	8.52716	SCO5543|SSPG_02164	SCO5543	O86524|D6ERN0	Others	Cvn_proteins	Intracellular	SCO5543|SSPG_02164 CvnB1 conserved protein			1.12052		1.28536		2.26588		2.59922				1.12052		1.04275		1.51512		1.40996
b91.a1.a1	XIC_SC	0.00310373	0.204686	5.05609e-07	0.855699	0.889878	0.765639	0.829021	7.56642	7.82622	7.88386	7.579	7.8388	7.89644	7.68946	7.877	8.01202	7.7413	7.99792	7.96767	SCO5544|SSPG_02163	SCO5544	O86525|D6ERM9	Others	Cvn_proteins	Multi-transmembrane	SCO5544|SSPG_02163 CvnA1 protein with two possible transmembrane domains			1.02939		1.12678		1.32751		1.45311				1.02939		1.32106		1.12404		1.44252
c349.a1.a1	XIC	0.000280603	0.950594	1.95681e-09	0.797593	1.58826e-05	0.499631	0.111129	7.61272	8.37211	8.78027	7.37315	8.13253	8.5407	8.39369	8.5002	8.43955	7.78583	8.31238	8.60395	SCO6310|SSPG_01322	SCO6310	Q93RT1|D6EJJ0	Others	Cytochrome_P450	Intracellular	SCO6310|SSPG_01322 Cytochrome P450		1.73609		4.05372			6.03903		2.58635			1.73609		1.54106			1.34304		1.51301			1.73609
d1040.a1.a1	SC	0.000157884	3.79693e-27	4.09516e-17	9.54715e-06	0.00607972	9.60506e-05	0.405886	0	0.333333	0.25	16.5	4.5	1.75	2.33333	3.66667	3.5	22	3.66667	7	SCO0774|SSPG_06824	SCO0774	Q9EWS4|D6EYA5	Others	Cytochrome_P450	Intracellular	SCO0774|SSPG_06824 Cytochrome P450			16.5		9.42857		2.33333		1.33333				13.5		1		11	1.22727
c436.a1.a1	XIC_SC	0.00155888	0.000832332	3.55234e-06	0.256512	1.72741e-05	0.707921	0.595939	9.01585	9.08457	8.79814	8.81012	8.87884	8.59241	9.09927	8.72303	8.09014	9.29708	8.74138	7.85515	SCO3290|SSPG_04267	SCO3290	Q9X882|D6ES01	Others	Nucleotide_binding_protein	Intracellular	SCO3290|SSPG_04267 Nucleotide-binding protein		1.60595			1.57692		1.21176		3.06874			1.60595			1.04317	2.29904		1.37234				1.60595
c677.a1.a1	XIC_SC	6.0388e-09	0.106147	0.50053	0.175375	0.154358	0.317886	0.403974	8.07635	8.04633	8.17818	7.72129	7.69127	7.82311	7.47414	7.53895	7.71154	7.45929	7.12665	7.67185	SCO1952|SSPG_05595	SCO1952	Q9Z513|D6EKG7	Others	Nucleotide_binding_protein	Intracellular	SCO1952|SSPG_05595 UPF0042 nucleotide-binding protein		2.26499		1.03476		4.00145		1.82806				2.26499		2.58404		3.21647		3.66954				2.26499
c989.a1.a1	XIC	2.61304e-08	0.00629216	0.000857512	0.194965	0.27765	0.936038	0.526977	8.95019	8.84286	8.75417	8.58875	8.48142	8.39272	8.54859	8.24329	8.13357	8.30822	7.94837	8.20343	SCO6960|SSPG_00892	SCO6960	Q9KZC9|D6EDW0	Others	Other_proteins	Intracellular	SCO6960|SSPG_00892 Nudix hydrolase		2.29849		1.73929		2.52115		1.90778				2.29849		1.97206		3.97716		3.41233				2.29849
d2610.a1.a1	XIC	0.042	0.39	0.168	0.442	0.816	0.329	0.284	7.84872	8.03396	7.93479	7.57988	7.76511	7.66595	7.03728	7.95521	7.57006	7.78941	7.54105	7.30977	SCO3340|SSPG_04215	SCO3340	Q9X8G4|D6ERU9	Others	Other_proteins	Intracellular	SCO3340|SSPG_04215 SAM-dependent methyltransferase		1.85712			5.65106	6.47799			1.62006			1.85716		2.59514		1.19881		1.67517				1.85712
c219.a1.a1	XIC_SC	4.55738e-07	0.120517	0.564038	0.797593	0.0208366	0.47441	0.526977	8.99406	9.06864	9.06175	8.96369	9.03828	9.03139	9.00672	8.67362	8.71083	8.76653	8.69381	8.70898	SCO0705|SSPG_06894	SCO0705	Q9L2K3|D6EYH5	Others	Other_proteins	Intracellular	SCO0705|SSPG_06894 SAM methyltransferase		1.07242		1.73856			1.0296	1.57456				1.07242			1.0476	2.48327		2.21037				1.07242
b96.a2.a1	XIC	0.612054	0.0206742	1.24008e-05	0.982306	0.0451345	0.655523	0.684328	7.7654	7.93253	7.72184	7.84209	8.00923	7.79853	7.83476	8.01927	7.55239	7.76351	8.16507	7.66292	SCO6606|SSPG_01079	SCO6606	O86540|D6EGN5	Others	Other_proteins	Intracellular	SCO6606|SSPG_01079 SAM methyltransferase			1.19314	1.17828			1.17317	1.19834					1.19314		1.39892		1.22106		1.43166
b45.a1.a1	XIC_SC	0.432848	0.922637	0.0462515	0.21822	0.127479	0.320992	0.178732	9.53019	9.63243	9.71953	9.55517	9.6574	9.74451	9.71432	9.97075	9.58553	9.45491	9.61064	9.75894	SCO4253|SSPG_03440	SCO4253	Q9L0N8|D6EJW1	Others	Other_proteins	Intracellular	SCO4253|SSPG_03440 Phage tail sheath protein			1.0592	1.81723			1.528	1.25969					1.0592	2.29148			2.17934	1.1137
d1825.a1.a1	XIC	0.292	0.474	0	0.39	0.48	0.634	0.552	9.97602	9.81264	9.40877	9.82482	9.66144	9.25756	9.95881	9.83657	9.4007	10.26	9.63196	9.39628	SCO0441|SSPG_07160	SCO0441	Q9RL45|D6EEX5	Others	Other_proteins	Intracellular	SCO0441|SSPG_07160 LamB/YcsF family protein		1.41645			2.00097		0.961147		2.72414			1.41645		1.60181			1.05665	1.07024				1.41648
d1467.a1.a1	XIC	0	0.427	0.003	0.78	0	0.137	0.542	7.52482	7.93279	7.75849	7.70343	8.1114	7.93709	8.1251	7.92993	7.76424	8.57369	8.19389	7.83626	SCO2301|SSPG_05240	SCO2301	Q9L012|D6EG51	Others	Other_proteins	Intracellular	SCO2301|SSPG_05240 NIF3 (NGG1p interacting factor 3)			1.50872		2.80925		3.98364		7.41754				1.50872		1.83637		0.993436		1.20918
b96.a4.a1	XIC	0.550181	0.129907	3.91099e-05	0.574343	0.0133336	0.47441	0.193641	8.36745	7.75936	7.3244	8.45696	7.84888	7.41392	7.71134	8.3152	7.75222	8.28501	8.17659	6.94926	SCO6607|SSPG_01077	SCO6607	O86541|D6EGN3	Others	Other_proteins	Intracellular	SCO6607|SSPG_01077 SAM methyltransferase			1.22889		3.74689	4.53013		1.48578					1.22889	1.37599			3.59617		2.12672
b96.a1.a1	XIC_SC	0.859954	0.220758	0.00773682	0.499231	0.97676	0.940338	0.738165	8.45736	8.56099	8.07259	8.80771	8.91135	8.42295	8.59342	8.55032	8.27904	8.717	8.9623	8.19034	SCO7404|SSPG_00443	SCO7404	Q9L173|D6EVU1	Others	Other_proteins	Intracellular	SCO7404|SSPG_00443 SAM methyltransferase			2.24055		1.32917		1.36792	1.23229					2.24055		2.58214		0.975733		1.12449
c220.a1.a1	XIC_SC	0.000511378	0.0343381	5.97135e-06	0.141447	0.000115732	0.764827	0.570551	7.17535	8.30559	8.18442	7.53424	8.66449	8.54332	8.37821	8.30145	8.38978	8.15469	8.62344	8.36752	SCO4244|SSPG_03449	SCO4244	Q9L0P7|D6EJX0	Others	Other_proteins	Intracellular	SCO4244|SSPG_03449 Conserved hypothetical protein in phage tail-like regions			2.28503	1.67309			15.9537		4.17301				2.28503		2.09891		0.990494	1.09912
c419.a1.a1	SC	1.78504e-05	0.550332	0.00426338	0.0593548	0.000555157	0.799458	0.124984	21.75	18.6667	10	23.25	17.5	13.75	12.6667	11	17	11.3333	9	10.3333	SCO4252|SSPG_03441	SCO4252	Q9L0N9|D6EJW2	Others	Other_proteins	Intracellular	SCO4252|SSPG_03441 Phage tail-like protein			1.06897	1.11765		1.71711		2.05147				1.06667		1.22222		1.69697		1.94444
c618.a1.a1	XIC	1.3288e-08	1.61158e-07	0.558272	0.264909	5.11215e-05	0.584984	0.280258	8.46738	8.68233	8.65638	8.33671	8.55167	8.52571	9.0817	8.9247	8.93744	8.98823	8.7453	8.43837	SCO1794|SSPG_05756	SCO1794	Q9X9Z8|D6ELM8	Others	Other_proteins	Intracellular	SCO1794|SSPG_05756 Putative kinase inhibitor protein		1.35104		1.24013			4.11452		4.4825			1.35104		1.51149			1.7473		1.56182			1.35104
d1752.a1.a1	XIC	0.546	0.837	0	0.883	0.014	0.398	0.402	7.97278	8.77301	8.5415	7.93001	8.73024	8.49873	8.15756	8.26635	8.98557	8.48891	8.36932	8.41711	SCO4803|SSPG_02879	SCO4803	Q9KY61|D6ECR9	Others	Other_proteins	Intracellular	SCO4803|SSPG_02879 Gas vesicle protein GvpN		1.10349			2.14462		1.53031		3.6216			1.10349			1.26756	3.21115		2.29573				1.10349
d1697.a1.a1	SC	6.56272e-07	1.34742e-15	3.59784e-15	1.95415e-05	0.000910307	0.0432247	0.867646	0	1	0	9.75	11.5	0	1.66667	1.33333	0.5	4	0.333333	0.333333	SCO3132|SSPG_04404	SCO3132	Q9K3T2|D6ETI9	Others	Other_proteins	Intracellular	SCO3132|SSPG_04404 Trans-aconitate methyltransferase			9.75		2.4		1.66667	2.4375					11.5	4			1.33333	34.5
c328.a1.a1	SC	0.0251626	0.0997581	0.119402	0.0427813	0.112545	0.269032	0.566863	12.75	17.3333	12.75	18.25	24.25	16	19.3333	18.6667	23	20	20.6667	17.3333	SCO4246|SSPG_03447	SCO4246	Q9L0P5|D6EJW8	Others	Other_proteins	Intracellular	SCO4246|SSPG_03447 Protein implicated in typeVI secretion and phage assembly			1.43137		1.03448		1.51634		1.09589				1.39904		1.10714		1.07692	1.17339
d1599.a1.a1	XIC	0.001	0.447	0	0.364	0.099	0.137	0.256	7.85778	7.90815	7.99768	7.99744	8.04781	8.13735	8.03629	7.981	8.27192	7.85002	8.22398	8.3428	SCO3094|SSPG_04440	SCO3094	Q9F2Q5|D6ETM5	Others	Other_proteins	Intracellular	SCO3094|SSPG_04440 Protein with high content in alanine, glycine and proline			1.3793	1.53557			1.50838	1.40417					1.3793		1.74977		1.18263		1.50027
c862.a2.a1	SC	2.25415e-26	0.0363342	0.0890316	0.0177223	0.785723	0.763718	1	1	0.666667	0.75	2.75	3.25	2.5	12.3333	8	6.75	11	10.6667	8.33333	SSPG_03786		D6EMD1	Others	Other_proteins	Intracellular	SSPG_03786 WD-40 repeat-containing protein			2.75	1.12121			12.3333		4				4.875		1.33333		12		3.28205
c862.a1.a1	SC	6.43868e-14	0.0104071	0.000325606	0.00511861	0.637699	0.457941	0.618174	1.75	1.33333	2	6.25	5.75	3	14	7.33333	6.25	12.6667	9.66667	6.66667	SCO3869|SSPG_03785	SCO3869	Q9KXX9|D6EMD0	Others	Other_proteins	Intracellular	SCO3869|SSPG_03785 WD-40 repeat-containing protein			3.57143	1.10526			8		2.02667				4.3125		1.31818		5.5		1.68116
c352.a1.a1	XIC_SC	0	0.0964734	6.53805e-06	0.000240951	0.0134345	0.0264712	0.0281925	8.35794	8.20772	8.04893	8.322	8.17178	8.01298	9.18753	8.83795	8.87752	9.64968	9.35289	8.84682	SCO1993|SSPG_05553	SCO1993	Q9S2L0|D6EKC5	Others	Other_proteins	Intracellular	SCO1993|SSPG_05553 SAM dependent methyltransferase		1.08629			2.89834		6.75439		21.2657			1.08629			3.27295		4.26804		15.1744			1.08629
c667.a1.a1	XIC	0.00200588	0.199993	0.00279549	0.919973	0.203739	0.444232	0.850238	7.58458	7.52946	7.39182	7.31159	7.25646	7.11883	7.74406	7.62034	7.64696	7.43416	7.34515	7.5211	SCO2941|SSPG_04597	SCO2941	Q9L1R7|D6EWC6	Others	Other_proteins	Intracellular	SCO2941|SSPG_04597 Protein with iron-sulfur cluster binding domain		1.87496		2.0413			1.44372		1.32607			1.87496		1.88449			1.23278		1.22654			1.87496
c430.a1.a1	XIC_SC	7.19309e-09	0.613932	8.18084e-08	0.469087	0.472016	0.450026	0.139431	7.72891	7.88995	8.06273	7.93359	8.09464	8.26741	7.92812	8.44376	8.46501	8.68695	8.53905	8.55595	SCO0913|SSPG_06683	SCO0913	Q8CK43|D6EWR6	Others	Other_proteins	Intracellular	SCO0913|SSPG_06683 SAM dependent methyltransferase			1.60209		5.73889		1.58203		5.66704				1.60209		1.24535		3.57942		2.78237
b86.a1.a1	XIC_SC	3.59964e-11	0.0661636	0.0094043	0.242966	1.1557e-06	0.213067	0.621102	8.36306	8.73111	8.5557	8.31629	8.68433	8.50892	9.18729	8.85333	8.823	9.31538	9.0546	8.77227	SCO5204|SSPG_02482	SCO5204	Q9FCI4|D6EUT8	Others	Other_proteins	Multi-transmembrane	SCO5204|SSPG_02482 UPF0182 protein		1.11372			1.34305		6.67152		9.97919			1.11372			1.58952		1.32502		2.34566			1.11372
c370.a1.a1	XIC_SC	3.62021e-06	0.13865	0.438944	0.841442	0.697729	0.270025	0.526785	7.7243	7.62433	7.55481	7.73597	7.636	7.56647	8.01725	7.94717	7.93507	8.29794	7.99493	7.7751	SCO2449|SSPG_05084	SCO2449	Q9L097|D6EEJ8	Others	Other_proteins	Intracellular	SCO2449|SSPG_05084 Gas vesicle protein			1.02722		1.90851		1.96312		3.64735				1.02722		1.11626		2.10297		2.28527
c367.a1.a1	XIC	0.0172437	0.113419	0.000326745	0.894062	0.775677	0.151532	0.66969	8.2923	8.23239	7.6424	8.48725	8.42734	7.83735	8.51699	8.33654	8.02017	8.79364	8.57651	7.91511	SCO0525|SSPG_07075	SCO0525	Q9RK84|D6EEP0	Others	Other_proteins	Intracellular	SCO0525|SSPG_07075 S-adenosyl methyltransferase			1.56656		1.89083		1.67761		2.02486				1.56656		1.73767		1.27101		1.40983
d1204.a1.a1	XIC	0.000214731	0.0873623	0.000527265	0.971484	0.128119	0.788235	0.499833	7.58723	8.06928	8.00699	7.81158	8.29362	8.23134	8.11368	8.12754	8.17212	8.18488	8.65683	8.30683	SCO2600|SSPG_04929	SCO2600	Q9L1H7|D6ED00	Others	Other_proteins	Intracellular	SCO2600|SSPG_04929 Radical SAM-linked protein			1.67628		1.17814		3.36087		2.36212				1.67628		3.38284		1.14358		2.30783
c339.a1.a1	XIC_SC	6.0419e-05	0.291395	0.00263362	0.916106	0.0106059	0.230735	0.295346	8.61708	9.22028	8.64512	9.21876	9.82196	9.24681	9.33369	9.27772	9.26003	10.3183	9.984	9.28012	SCO4614|SSPG_03051	SCO4614	Q9F2U7|D6EFG9	Others	Other_proteins	Intracellular	SCO4614|SSPG_03051 Conserved hypothetical protein			3.99652		9.65234		5.20727		12.5765				3.99652		5.08487		1.14142		1.45226
c497.a1.a1	SC	6.48911e-143	0.0681308	4.88422e-10	1	1	2.04262e-07	1	20.25	36	24	9.5	20.5	35.25	0	0	0	0	0	0	SCO0324|SSPG_07274	SCO0324	Q9RK53|D6EGD7	Others	Secreted_protein	Secretory(released) (with CS)	SCO0324|SSPG_07274 Secreted protein		2.13158				20.25		9.5				1.7561				36		20.5
d1163.a1.a1	SC	6.10109e-55	0.0113277	0.000536952	1	1	1.34596e-07	1	9	17.6667	7.5	2.5	5.5	14	0	0	0	0	0	0	SCO6828	SCO6828	Q9L1V7	Others	Secreted_protein	Intracellular	SCO6828 Putative secreted protein		3.6				9		2.5				3.21212				17.6667		5.5
c273.a1.a1	XIC_SC	1.32304e-10	4.12189e-10	0.0119613	0.00145725	0.0139391	0.000391776	0.404305	9.14547	9.13635	8.87591	8.90975	8.90063	8.64018	8.5006	8.27949	8.38199	8.86442	8.3992	8.37995	SCO1860|SSPG_05688	SCO1860	Q93RW6|D6ELG0	Others	Secreted_protein	LPxTG Cell-wall anchored	SCO1860|SSPG_05688 Secreted protein		1.72078			2.31109	4.41435		1.11001				1.72078			1.31737	7.19221		3.17271				1.72078
c285.a1.a1	XIC_SC	6.97655e-11	0.0257752	1.45782e-09	0.0658618	5.6091e-05	0.134487	0.487354	7.87256	8.02491	8.43119	8.01709	8.16944	8.57572	7.04566	7.68697	8.05729	6.73146	7.65425	8.14669	SCO6198|SSPG_01433	SCO6198	Q9Z5A4|D6EKL3	Others	Secreted_protein	Multi-transmembrane	SCO6198|SSPG_01433 Secreted protein			1.39486	2.06156		6.71274		19.303					1.39486	1.07825		2.1774		3.27483
c956.a1.a1	XIC_SC	0.00262648	2.57508e-05	0.0168566	0.55083	0.572499	0.462995	0.977975	7.78087	8.20732	8.14916	7.49795	7.92441	7.86625	7.69649	7.82323	7.87902	7.20511	7.42645	7.43073	SCO3607|SSPG_04053	SCO3607	Q9XAJ5|D6EPM1	Others	Secreted_protein	N-terminally anchored (No CS)	SCO3607|SSPG_04053 Secreted protein		1.9183		3.10011		1.21445		1.96263				1.9183		2.4933		2.42156		3.14741				1.9183
c889.a1.a1	XIC	0.915005	0.0187896	0.0120374	0.907068	0.669652	0.873693	0.461231	7.63583	7.26386	7.31406	7.27113	6.89916	6.94936	7.44265	7.60018	7.12483	7.2914	6.81397	7.04157	SCO2663|SSPG_04866	SCO2663	Q9L258|D6ECT7	Others	Secreted_protein	Multi-transmembrane	SCO2663|SSPG_04866 Secreted protein		2.31579		1.41661		1.56018			1.04778			2.31579		6.11241			2.16931	1.21672				2.31579
b56.a1.a1	XIC_SC	6.11648e-09	0.87666	0.0058499	0.326314	0.436491	0.557425	0.117688	8.85054	8.77434	8.54895	9.05527	8.97906	8.75367	8.38458	8.4791	8.45351	8.72181	8.68875	8.23748	SCO7657|SSPG_00191	SCO7657	Q9F3N0|D6ESU5	Others	Secreted_protein	Secretory(released) (with CS)	SCO7657|SSPG_00191 Secreted protein			1.60222		2.17388	2.92392		2.15502					1.60222		1.62052	1.9735		1.95122
d1790.a1.a1	XIC	0	0.941	0	0.868	0.019	0.547	0.188	7.97918	8.23268	8.30105	7.89571	8.14921	8.21758	7.89604	7.46038	8.21979	7.43224	7.77827	8.14361	SCO1714|SSPG_05841	SCO1714	Q9S2B6|D6EMM9	Others	Secreted_protein	N-terminally anchored (No CS)	SCO1714|SSPG_05841 Putative secreted protein		1.21191		2.90938		1.21099		2.90717				1.21191			2.07917	5.9197		2.34931				1.21191
c788.a1.a1	XIC	0.000115904	0.595119	0.135617	0.769743	0.206683	0.495086	0.483188	8.77767	8.74083	8.3836	8.9255	8.88866	8.53143	8.37139	8.19112	8.33226	8.57132	8.70199	8.34499	SCO5798|SSPG_01932	SCO5798	O69974|D6EP75	Others	Secreted_protein	Lipid anchored	SCO5798|SSPG_01932 Putative secreted protein			1.4055		1.58461	2.54846		2.26039					1.4055		3.2424	3.54576		1.537
c302.a1.a1	XIC	0.000179315	0.499417	5.36033e-10	0.523016	0.0027339	0.532756	0.669348	8.67361	8.24947	8.08727	8.66275	8.2386	8.07641	8.30791	8.26831	8.10294	8.32935	8.07961	8.02309	SCO3966|SSPG_03698	SCO3966	Q93J40|D6EM43	Others	Secreted_protein	Lipid anchored	SCO3966|SSPG_03698 Putative secreted protein		1.02533			1.05061	2.32114		2.15474				1.02533		1.5442			1.04434	1.44211
c857.a1.a1	SC	2.85125e-07	0.0610793	0.000757816	0.578715	0.0017685	0.345407	0.0221115	10.75	17.6667	5	5	11.5	6.75	5.33333	2.66667	6.5	4	5.33333	4.33333	SCO4672|SSPG_03008	SCO4672	Q9L0J3|D6EE84	Others	Secreted_protein	Secretory(released) (with CS)	SCO4672|SSPG_03008 Putative secreted protein		2.15		1.33333		2.01563		1.25				1.53623			2	6.625		2.15625
c715.a1.a1	XIC	0.0179967	0.780605	1.35425e-06	0.231821	0.0626927	0.0698695	0.919636	7.45653	7.02214	6.98117	7.33779	6.9034	6.86244	7.17752	7.06315	7.13293	6.92282	6.72491	6.71602	SCO3546|SSPG_04110	SCO3546	Q9X912|D6EQJ1	Others	Secreted_protein	Lipid anchored	SCO3546|SSPG_04110 Putative small secreted protein		1.31443		1.79763		1.90115		2.60003				1.31443		2.17891			1.09904	1.5083				1.31443
c424.a1.a1	SC	0.212188	0.0164238	0.441884	0.564954	0.0697207	0.0225751	5.85362e-05	23.5	20	9.75	8.75	15.5	16.25	16	10.6667	17	14	12.6667	11.6667	SCO2837|SSPG_04691	SCO2837	Q9RDB4|D6EWM0	Others	Secreted_protein	N-terminally anchored (No CS)	SCO2837|SSPG_04691 Putative secreted protein		2.68571		1.14286		1.46875			1.6			1.29032			1.1875	1.875		1.22368
d1801.a1.a1	XIC	0.007	0.525	0.866	0.532	0.104	0.434	0.935	7.40096	7.33197	7.52359	7.54653	7.47753	7.66916	7.85675	7.63494	7.63804	7.9641	7.59772	7.59506	SCO3300|SSPG_04257	SCO3300	Q9X892|D6ERZ1	Others	Secreted_protein	Lipid anchored	SCO3300|SSPG_04257 Secreted serine-rich protein			1.3982		1.28041		2.85621		2.61559				1.39817	1.08948			2.00895		1.31883
d2023.a1.a1	SC	4.74454e-22	8.42323e-16	4.41299e-16	1	1	0.0578476	1	11.25	9.33333	0	1.75	0	0	0	0	0	0	0	0	SCO7453|SSPG_00393	SCO7453	Q9L162|D6EVP1	Others	Secreted_protein	Secretory(released) (with CS)	SCO7453|SSPG_00393 Secreted protein		6.42857				11.25		1.75				9.33333				9.33333
c306.a1.a1	XIC_SC	3.5721e-05	0.000214314	1.40973e-05	0.0112704	0.42426	0.741159	0.416218	8.60285	8.68678	8.44841	8.27782	8.36176	8.12338	8.77775	8.57844	8.49621	8.61368	8.72837	8.38482	SCO2591|SSPG_04939	SCO2591	Q9L1I5|D6ED10	Others	Secreted_protein	Secretory(released) (with CS)	SCO2591|SSPG_04939 Secreted protein		2.11363		1.45905			1.4959		2.16701			2.11363			1.41233	1.28336			2.32603			2.11363
c871.a1.a1	XIC	0.00511371	0.242761	0.00494764	0.797593	0.0672915	0.820782	0.552169	6.78909	7.06123	7.10026	6.6601	6.93224	6.97127	7.13002	6.96715	7.32708	6.75918	6.91198	7.2812	SCO6069|SSPG_01558	SCO6069	Q9X836|D6ELN8	Others	Secreted_protein	Multi-transmembrane	SCO6069|SSPG_01558 Large secreted protein (Fragment)		1.34583		2.34878			2.19246		1.25625			1.34583		1.13544		1.24188			0.954429			1.34583
c193.a1.a1	SC	4.00375e-07	0.152837	0.379503	0.865079	0.0292221	0.115087	0.000160176	29.25	29.6667	16.75	17.75	22	27.5	34	26	38.5	31	26.6667	34	SCO1908|SSPG_05639	SCO1908	Q9X9W4|D6ELB1	Others	Secreted_protein	Secretory(released) (with CS)	SCO1908|SSPG_05639 Predicted extracellular nuclease		1.64789		1.09677			1.16239		1.74648			1.34848			1.02564	1.14103			1.21212
c417.a1.a1	XIC_SC	0.106359	0.388327	2.80842e-07	0.0872511	2.40657e-06	0.270025	0.514426	8.3912	7.92908	7.53756	8.70531	8.2432	7.85167	8.07091	8.23695	8.09129	8.36031	8.29187	8.0709	SCO7233|SSPG_00616	SCO7233	Q9K452|D6EXF5	Others	Secreted_protein	Secretory(released) (with CS)	SCO7233|SSPG_00616 Putative secreted protein			2.06116		1.94716	2.09069		2.2131					2.06116		1.13481		2.03173		1.11861
d1139.a1.a1	SC	1.7293e-09	0.672052	1.25912e-15	0.00145679	0.86178	0.732601	1	0.75	2	2.75	1.75	3.75	7.25	2.66667	7	13.75	2.33333	4.33333	12	SCO2348|SSPG_05184	SCO2348	Q9KY42|D6EFZ5	Others	Secreted_protein	Secretory(released) (with CS)	SCO2348|SSPG_05184 Putative secreted protein			2.33333	1.14286			3.55556		1.33333				1.875	1.61538			3.5		1.15556
c753.a1.a1	SC	1.23693e-11	4.8553e-21	5.42118e-13	3.10004e-07	0.388048	0.276488	0.0561279	0.5	2	0.25	7	8.25	14.5	5.33333	6.33333	11.5	8	11	28.6667	SCO6428|SSPG_01256	SCO6428	O69822|D6EIB0	Others	Secreted_protein	Secretory(released) (with CS)	SCO6428|SSPG_01256 Putative secreted protein			14		1.5		10.6667		1.14286				4.125		1.73684		3.16667		1.33333
c357.a1.a1	XIC_SC	1.1114e-08	0.00975938	5.11312e-08	0.731266	0.0826369	0.397529	0.786724	7.43111	8.05139	8.48336	7.62247	8.24275	8.67472	8.29303	8.79631	9.03031	8.5959	8.76326	9.08296	SCO0131|SSPG_07476	SCO0131	Q9S1Z5|D6EJ85	Others	Secreted_protein	Secretory(released) (with CS)	SCO0131|SSPG_07476 Secreted protein			1.55367		2.00846		7.27643		9.40638				1.55367	1.07907			5.55799		3.3152
d1530.a1.a1	XIC	0	0	0	0.696	0.753	0.74	0.37	8.0896	7.72545	7.7529	7.74696	7.38281	7.41026	8.24678	8.05169	7.98664	8.25103	7.5426	7.67581	SCO2570|SSPG_04961	SCO2570	Q9RDL6|D6ED32	Others	Secreted_protein	N-terminally anchored (with CS)	SCO2570|SSPG_04961 Secreted protein		2.2011			1.00983		1.43608		3.19205			2.2011		3.22916			2.11953		1.44474			2.2011
c162.a1.a1	XIC_SC	1.73632e-11	0.0100562	1.33175e-06	0.288774	0.000936291	0.0089918	0.84533	7.93511	8.27765	8.2713	8.12065	8.46318	8.45683	8.72646	8.79862	8.68542	8.85388	8.76885	8.70995	SCO7631|SSPG_00217	SCO7631	Q9F3Q6|D6ESX1	Others	Secreted_protein	Secretory(released) (with CS)	SCO7631|SSPG_00217 Secreted protein			1.53297		1.34098		6.18506		5.41042				1.53297	1.07096			3.31876		2.02147
c527.a1.a1	XIC_SC	1.18868e-13	0.0999683	0.00705216	0.516181	6.43917e-07	0.030137	0.403523	7.79673	8.00658	7.96306	7.86819	8.07804	8.03452	8.52232	8.32695	8.2191	8.64781	8.58233	8.20387	SCO2438|SSPG_05096	SCO2438	Q9L0A8|D6EEL0	Others	Secreted_protein	Secretory(released) (with CS)	SCO2438|SSPG_05096 Secreted protein			1.17884		1.335		5.31611		6.02032				1.17884		1.80047		2.09106		3.19371
c262.a1.a1	XIC_SC	0.00523865	1.08364e-05	3.36198e-09	0.151523	0.00563307	0.221113	0.282721	8.34844	8.64133	8.27305	8.5044	8.79729	8.42901	8.80607	8.51569	7.88331	8.31878	8.56297	7.98921	SCO0179|SSPG_07429	SCO0179	Q9RIY6|D6EHY8	Oxidoreductase	Dehydrogenase	Intracellular	SCO0179|SSPG_07429 Formaldehyde dehydrogenase			1.43204	3.07106			2.86829	1.53328					1.43204		1.11502	1.33551		1.71522
d1305.a1.a1	SC	0.0121778	2.12795e-12	3.17018e-09	0.711281	8.70495e-09	0.0794564	0.000868195	2.5	3	1.75	7	10.75	3.25	1.33333	1.66667	0.75	14.6667	1.33333	0	SCO0645|SSPG_06954	SCO0645	Q9RJB9|D6ED76	Oxidoreductase	Dehydrogenase	Intracellular	SCO0645|SSPG_06954 Zinc-containing dehydrogenase			2.8		11	1.875			2.09524				3.58333	1.25		1.8		8.0625
c398.a1.a1	XIC_SC	0.285895	0.274788	6.81871e-05	0.807748	0.561005	0.988357	0.211657	8.44884	8.33595	8.29473	8.31014	8.19724	8.15603	8.77619	8.43022	8.08855	8.34132	8.26017	8.40788	SCO5262|SSPG_02419	SCO5262	Q9F3K3|D6EUM5	Oxidoreductase	Dehydrogenase	Intracellular	SCO5262|SSPG_02419 Possible dehydrogenase		1.37627		2.72186			2.12495		1.07444			1.37627		1.47929			1.24243		1.1559			1.37627
c412.a1.a1	XIC	0.00423434	0.0059704	8.81021e-13	0.21822	0.121908	0.0202032	0.541618	7.9338	8.09058	8.45828	7.9107	8.06748	8.43519	8.02191	8.1972	8.38383	8.11921	8.14887	8.51656	SCO4913|SSPG_02771	SCO4913	Q9AD84|D6ECG1	Oxidoreductase	Dehydrogenase	Intracellular	SCO4913|SSPG_02771 Aldehyde dehydrogenase		1.05462			1.25113		1.22491		1.61624			1.05462		1.11772			1.27828		1.20611			1.05462
d1012.a1.a1	XIC	0.00930051	0.511394	0.000753119	0.916158	0.00845251	0.47317	0.483188	8.69169	8.90311	9.04489	8.91646	9.12788	9.26966	9.03172	9.06987	9.07402	9.57422	9.19442	9.12536	SCO1337|SSPG_06223	SCO1337	Q9K3Z6|D6ER10	Oxidoreductase	Dehydrogenase	Intracellular	SCO1337|SSPG_06223 Predicted dehydrogenase			1.67791		3.48737		2.18791		4.54733				1.67791		1.33213		1.46812		1.16557
c845.a1.a1	XIC	8.91113e-05	0.470307	4.35796e-10	0.272519	0.000543984	0.940338	0.29404	7.63318	8.00808	8.16516	7.76961	8.14451	8.30159	8.04317	8.00593	8.33972	8.11332	8.21477	8.21076	SCO2847|SSPG_04681	SCO2847	Q9RDA4|D6EWL0	Oxidoreductase	Dehydrogenase	Intracellular	SCO2847|SSPG_04681 Predicted dehydrogenase			1.3691		1.17529		2.57036		2.20651				1.3691		1.61746		0.995077		1.17559
d1759.a1.a1	XIC	0	0.637	0.005	0.459	0.331	0.86	0.028	7.55179	7.67129	7.27816	7.80988	7.92938	7.53624	7.60508	7.82676	7.6611	8.4897	8.3628	7.45134	SCO3573|SSPG_04084	SCO3573	Q9XA40|D6EQG5	Oxidoreductase	Dehydrogenase	Intracellular	SCO3573|SSPG_04084 Predicted amino acid dehydrogenase			1.81172		7.6669		1.13055		4.78432				1.81172		3.4359		1.43044		2.71281
d1972.a1.a1	SC	1.31531e-23	0.0869352	2.3665e-11	1	1	1.67442e-11	1	12	0.333333	0.25	1.5	6.75	0.75	0	0	0	0	0	0	SCO3477	SCO3477	Q9RKG0	Oxidoreductase	Dehydrogenase	Intracellular	SCO3477 Dehydrogenase		8				12		1.5					20.25					6.75
c186.a1.a1	XIC_SC	9.42043e-05	0.010738	3.82216e-06	0.21822	0.75733	0.798355	0.974894	8.67534	8.52504	8.26492	8.4774	8.3271	8.06698	8.74262	8.65902	8.44525	8.74207	8.61544	8.39105	SCO5657|SSPG_02077	SCO5657	O86742|D6EQD6	Oxidoreductase	Dehydrogenase	Intracellular	SCO5657|SSPG_02077 Aldehyde dehydrogenase		1.57739			0.99872		1.16757		1.83936			1.57739		1.10557			1.36141		1.94241			1.57739
d2185.a1.a1	XIC	0.002	0.104	0.591	0.649	0.207	0.748	0.527	7.93451	7.85315	7.97572	7.79149	7.71013	7.83271	7.55277	7.64716	7.48691	7.90864	7.46422	7.27583	SCO1199|SSPG_06367	SCO1199	Q9RJX1|D6ESF7	Oxidoreductase	Oxidoreductase	Intracellular	SCO1199|SSPG_06367 Oxidoreductase		1.39002			2.26919	2.40846			1.30963			1.39002		1.52384		1.6069		1.76161				1.38998
d1141.a1.a1	XIC	0.0193215	0.000206557	3.67133e-05	0.924542	0.000156852	0.00879447	0.95808	8.21652	8.03988	7.91861	8.248	8.07136	7.95009	8.24538	8.15816	7.4976	8.2835	8.12237	7.53783	SCO0592|SSPG_07006	SCO0592	Q9RJP8|D6EDC8	Oxidoreductase	Oxidoreductase	Intracellular	SCO0592|SSPG_07006 Oxidoreductase			1.07518		1.09174		1.06871		1.08517				1.07518	1.0859			1.31305		1.12464
c388.a1.a1	XIC_SC	0.208427	0.950594	0.0040308	0.841442	0.0482137	0.515369	0.751276	8.06996	8.33811	8.6481	8.08571	8.35386	8.66385	8.46747	8.27825	8.62592	8.86528	8.36228	8.52248	SCO6551|SSPG_01135	SCO6551	Q9ZBW7|D6EGU1	Oxidoreductase	Oxidoreductase	Intracellular	SCO6551|SSPG_01135 Oxidoreductase			1.03693		2.49925		2.49751		6.01963				1.03693		1.21347	1.14778			1.01958
d1094.a1.a1	XIC	0.690979	0.334607	2.13915e-09	0.862129	0.590142	0.0698695	0.964269	8.4752	8.21695	7.94951	8.55173	8.29349	8.02605	8.45944	8.28832	7.9326	8.56981	8.34253	8.00931	SCO7654|SSPG_00194	SCO7654	Q9F3N3|D6ESU8	Oxidoreductase	Oxidoreductase	Intracellular	SCO7654|SSPG_00194 Oxidoreductase			1.19272		1.28937		0.964368		1.04251				1.19272		1.13293		1.17861		1.11953
c606.a1.a1	SC	7.23896e-05	0.000427233	0.389919	0.0887067	0.264816	0.446336	0.000343778	9.25	12.6667	7	6.5	6	12.5	18.6667	12	18	10.3333	9	8.33333	SCO4352|SSPG_03347	SCO4352	Q9F2Z5|D6EIK6	Oxidoreductase	Oxidoreductase	Intracellular	SCO4352|SSPG_03347 Oxidoreductase		1.42308		1.80645			2.01802		1.58974			2.11111		1.33333		1.05556			1.5
d1630.a1.a1	XIC	0.657	0	0.002	0.309	0.98	0.016	0.169	8.41117	8.19015	7.8117	8.4887	8.26768	7.88922	8.0936	8.08233	7.86397	8.73334	8.31456	7.74481	SCO2339|SSPG_05193	SCO2339	Q9KXI1|D6EG04	Oxidoreductase	Oxidoreductase	Intracellular	SCO2339|SSPG_05193 Protein with forjhead domain			1.19545		4.36255	2.07764			1.75647				1.19545		1.70699	1.2818			1.11399
c738.a1.a1	XIC	0.893292	0.000648317	0.000529753	0.33679	0.28056	0.820782	0.256197	8.48835	8.38538	8.09943	8.83532	8.73236	8.4464	8.51899	8.22241	8.40869	8.68789	8.76708	8.36817	SCO2262|SSPG_05278	SCO2262	Q9RKR6|D6EHD6	Oxidoreductase	Oxidoreductase	Intracellular	SCO2262|SSPG_05278 NADPH-dependent reductase			2.22318		1.47534		1.07311	1.40422					2.22318		3.50481	1.45537			1.08322
d2101.a1.a1	SC	4.24849e-14	1.20506e-21	8.39628e-15	1	0.0175482	1	1	0	0	0	5.25	12.25	0	0	0	0	1.33333	0	0	SCO1803|SSPG_05747	SCO1803	Q9AJX4|D6ELL9	Oxidoreductase	Oxidoreductase	Intracellular	SCO1803|SSPG_05747 Oxidoreductase			5.25		1.33333			3.9375					12.25					12.25
c892.a1.a1	XIC	0.0230115	0.701822	0.0271045	0.25622	0.00102674	0.393587	0.457774	8.3058	7.31027	7.89081	8.09382	7.0983	7.67883	7.08598	7.76048	8.14586	7.00043	6.64531	7.76727	SCO5492|SSPG_02217	SCO5492	Q9Z587|D6ERT3	Oxidoreductase	Oxidoreductase	Intracellular	SCO5492|SSPG_02217 Uncharacterized oxidoreductase DltE		1.6292		1.21773		16.5889		12.3992				1.6292		13.0368			2.8197	2.83787				1.6292
c930.a1.a1	XIC	1.12493e-05	0.000341533	3.87747e-05	0.0410976	0.0390105	0.0115426	0.649933	7.29605	7.37219	7.81784	7.39284	7.46898	7.91463	7.63492	7.96011	8.36787	7.2409	7.6762	8.31365	SCO4109|SSPG_03583	SCO4109	Q8CJU8|D6EL14	Oxidoreductase	Oxidoreductase	Intracellular	SCO4109|SSPG_03583 Oxidoreductase			1.24965	2.47754			2.18208	1.41885					1.24965	1.92269			3.87181		1.61146
c579.a1.a1	XIC	7.229e-06	0.321088	0.0104017	0.485147	0.587499	0.939661	0.693403	8.03619	7.99418	8.379	7.97415	7.93214	8.31696	8.53341	8.69361	8.6876	8.29998	8.24359	8.63768	SCO5465|SSPG_02244	SCO5465	Q9L1E0|D6ET06	Oxidoreductase	Oxidoreductase	Intracellular	SCO5465|SSPG_02244 NADP oxidoreductase F420-dependent		1.15356		1.71172			3.1421		2.11752			1.15356		2.8185			5.00534		2.04859			1.15356
c839.a1.a1	XIC	3.59964e-11	0.00479223	8.30292e-12	0.408967	4.42359e-10	0.065706	0.34736	7.20292	8.01407	8.21948	7.08852	7.89968	8.10509	8.19382	8.167	8.28159	7.86848	8.06356	8.24404	SCO1073|SSPG_06492	SCO1073	Q9K426|D6ETY3	Oxidoreductase	Oxidoreductase	Intracellular	SCO1073|SSPG_06492 Geranylgeranyl hydrogenase		1.30135		2.11515			9.79266		6.02494			1.30135		1.26894			1.42209		1.45842			1.30135
d2263.a1.a1	XIC	0	0	0	0.053	0.884	0.499	0.642	7.99387	8.14218	8.37545	7.66336	7.81167	8.04494	7.61472	7.56773	7.88289	7.39856	7.63466	7.81537	SCO5390|SSPG_02317	SCO5390	Q9K4C1|D6ET79	Oxidoreductase	Oxygenase	Intracellular	SCO5390|SSPG_02317 Alkanal monooxygenase		2.14047		1.64498		2.39414		1.83992				2.14047			1.16662	3.75362		1.50318				2.14047
c825.a1.a1	XIC	0.000796913	0.00143323	2.21152e-05	0.0431165	0.151988	0.22403	0.403974	6.49731	6.83541	6.90071	6.77472	7.11282	7.17812	6.80961	7.2196	7.28108	6.44552	7.33124	7.27544	SCO2377|SSPG_05154	SCO2377	Q9RDQ7|D6EFW5	Oxidoreductase	Reductase	Intracellular	SCO2377|SSPG_05154 Putative aldo/keto reductase			1.89414	2.31254			2.05258	2.13403					1.89414		1.29311		2.42211		1.65355
c231.a1.a1	XIC_SC	2.27335e-12	0.000395037	7.97266e-10	0.570415	0.0765424	0.382019	0.483188	9.08215	8.91359	8.17909	9.01114	8.84258	8.10808	8.00114	7.72693	7.19412	7.98581	7.61838	7.66415	SCO5079|SSPG_02610	SCO5079	Q7AKH8|D6EWB5	Secondary_metabolites_and_Signaling_molecules_biosynthesis	Actinorhodin	Intracellular	SCO5079|SSPG_02610 ActV-A4		1.17764		1.03593		12.0507		10.6006				1.17764		1.28396		15.3697		16.7573				1.17764
c522.a1.a1	SC	2.21623e-69	2.65992e-05	4.38548e-27	0.0394743	3.78852e-06	0.354688	0.700201	21.5	22	8.25	28	33.5	8.25	2.66667	1.33333	0	9	3	0	SCO5078|SSPG_02611	SCO5078	Q93IZ2|D6EWB6	Secondary_metabolites_and_Signaling_molecules_biosynthesis	Actinorhodin	Intracellular	SCO5078|SSPG_02611 ActV-A3			1.30233		3.375	8.0625		3.11111					1.52273		2.25	16.5		11.1667				1
c482.a1.a1	SC	1.10447e-63	2.20734e-06	1.60465e-37	0.000512655	4.67884e-09	0.434973	0.673273	22.5	27	7.5	27.75	38.75	7.25	3.33333	1	0	14.3333	3.66667	0.333333	SCO5080|SSPG_02609	SCO5080	Q7AKH7|D6EWB4	Secondary_metabolites_and_Signaling_molecules_biosynthesis	Actinorhodin	Intracellular	SCO5080|SSPG_02609 ActV-A5			1.23333		4.3	6.75		1.93605					1.43519		3.66667	27		10.5682				1.03448
c381.a1.a1	SC	8.19345e-75	1.59649e-14	1.31665e-53	0.0266452	5.84623e-08	0.317218	0.774567	24.25	28.3333	7.25	43.5	46.5	8	4.33333	2.33333	0	16.6667	5.66667	0	SCO5073|SSPG_02616	SCO5073	Q7AKI0|D6EWC1	Secondary_metabolites_and_Signaling_molecules_biosynthesis	Actinorhodin	Intracellular	SCO5073|SSPG_02616 ActVI-ORF2			1.79381		3.84615	5.59615		2.61					1.64118		2.42857	12.1429		8.20588
c282.a1.a1	SC	2.71029e-153	1.43387e-11	2.49791e-87	0.503167	0.00149022	0.251356	0.341994	43.25	35.3333	6.75	63.75	61.5	7.25	3.33333	2	0	8.33333	2.66667	0	SCO5086|SSPG_02603	SCO5086	P16544|D6EWA8	Secondary_metabolites_and_Signaling_molecules_biosynthesis	Actinorhodin	Intracellular	SCO5086|SSPG_02603 Act-III			1.47399		2.5	12.975		7.65					1.74057		1.33333	17.6667		23.0625
c492.a1.a1	SC	2.53932e-118	6.30702e-24	4.44041e-43	0.0738192	0.000666292	0.00541844	0.049048	16.25	19	6.5	46.25	47.5	5.75	0	0.333333	0	4.66667	0	0	SCO5088|SSPG_02601	SCO5088	Q02062|D6EWA6	Secondary_metabolites_and_Signaling_molecules_biosynthesis	Actinorhodin	Intracellular	SCO5088|SSPG_02601 ActI-ORF2			2.84615		4.66667	16.25		9.91071					2.5			57		47.5				1.13043
c376.a1.a1	SC	5.79752e-100	9.03389e-05	1.9779e-51	0.0201692	0.00124152	0.223896	0.273085	39	30.3333	6.25	40.75	44	10	3.33333	1.66667	0.5	11.3333	2.66667	1.33333	SCO5074|SSPG_02615	SCO5074	Q9ADD7|D6EWC0	Secondary_metabolites_and_Signaling_molecules_biosynthesis	Actinorhodin	Secretory(released) (with CS)	SCO5074|SSPG_02615 ActVI-ORF3			1.04487		3.4	11.7		3.59559					1.45055		1.6	18.2		16.5
c580.a1.a1	SC	1.27868e-84	1.75217e-17	1.18249e-34	0.207164	0.00940468	0.000784197	0.0215783	11	20	6.25	34.75	39.75	5	0	1.33333	0	5.33333	1.33333	0	SCO5087|SSPG_02602	SCO5087	Q02059|D6EWA7	Secondary_metabolites_and_Signaling_molecules_biosynthesis	Actinorhodin	Intracellular	SCO5087|SSPG_02602 ActI-ORF1			3.15909		5.33333	11		6.51563					1.9875		1	15		29.8125				1.25
d1190.a1.a1	SC	3.51556e-34	2.86769e-06	3.77643e-11	0.00689697	0.0438684	0.323991	1	6.5	7.66667	3	10.5	17.25	3.5	0	0	0	2.66667	1.33333	0	SCO5089|SSPG_02600	SCO5089	Q02054|D6EWA5	Secondary_metabolites_and_Signaling_molecules_biosynthesis	Actinorhodin	Intracellular	SCO5089|SSPG_02600 ActI-ORF3			1.61538		2.66667	6.5		3.9375					2.25		1.33333	7.66667		12.9375
c832.a1.a1	SC	4.32586e-62	2.8049e-05	7.76132e-33	0.255926	0.00402568	0.225542	1	16	10.6667	3	27	18.75	2	0.666667	0	0	3	0	0	SCO5072|SSPG_02617	SCO5072	Q7AKI1|D6EWC2	Secondary_metabolites_and_Signaling_molecules_biosynthesis	Actinorhodin	N-terminally anchored (No CS)	SCO5072|SSPG_02617 ActVI-ORF1			1.6875		4.5	24		9					1.75781			10.6667		18.75				1.5
c943.a1.a1	SC	2.01687e-50	0.793644	4.76991e-24	0.0331599	0.0650785	0.408482	0.774567	17.25	15.3333	2.75	14	16.75	2.5	0.666667	0	0	2.66667	1	0	SCO5084|SSPG_02605	SCO5084	Q53902|D6EWB0	Secondary_metabolites_and_Signaling_molecules_biosynthesis	Actinorhodin	Multi-transmembrane	SCO5084|SSPG_02605 ActII-3		1.23214			4	25.875		5.25					1.09239		1	15.3333		16.75				1.1
c682.a1.a1	SC	5.90601e-49	1.80072e-06	2.492e-41	0.287642	0.178165	0.926473	0.768532	20.5	12	2.5	32.25	18.75	4.5	3	1	0	7	2.66667	0.333333	SCO5075|SSPG_02614	SCO5075	Q8CJS3|D6EWB9	Secondary_metabolites_and_Signaling_molecules_biosynthesis	Actinorhodin	Intracellular	SCO5075|SSPG_02614 ActVI-ORF4			1.57317		2.33333	6.83333		4.60714					1.5625		2.66667	12		7.03125
d1321.a1.a1	SC	1.99568e-39	0.692935	1.56865e-08	0.0782456	0.0989166	0.555296	1	11	10.3333	2.5	8.5	8.75	3.5	0	0	0	1	0	0	SCO5083|SSPG_02606	SCO5083	P46105|D6EWB1	Secondary_metabolites_and_Signaling_molecules_biosynthesis	Actinorhodin	Multi-transmembrane	SCO5083|SSPG_02606 ActII-2		1.29412			1	11		8.5				1.18095				10.3333		8.75
c844.a1.a1	XIC_SC	5.50026e-06	0.252537	0.0035909	0.449015	0.275437	0.788235	0.611643	8.72399	8.55653	8.26241	8.71883	8.55137	8.25725	8.06672	8.16486	7.87797	7.85014	7.54733	7.94781	SCO5071|SSPG_02618	SCO5071	Q7AKI2|D6EWC3	Secondary_metabolites_and_Signaling_molecules_biosynthesis	Actinorhodin	Intracellular	SCO5071|SSPG_02618 ActVI-ORFA		1.01196		1.64658		4.54222		7.39071				1.01196		4.14508		2.46418		10.0935
d1078.a1.a1	SC	9.71728e-38	8.95372e-10	3.05278e-24	0.00345834	0.0566227	0.891314	1	9.5	7	1.25	19.75	16	2.25	0	0	0	4.33333	1	0	SCO5081|SSPG_02608	SCO5081	Q7AKH6|D6EWB3	Secondary_metabolites_and_Signaling_molecules_biosynthesis	Actinorhodin	Intracellular	SCO5081|SSPG_02608 ActV-A6			2.07895		4.33333	9.5		4.55769					2.28571		1	7		16
c779.a1.a1	SC	1.23687e-50	5.59923e-37	1.34729e-43	0.65122	0.00172313	0.069092	0.651375	5.25	7	1.25	38	26.25	1.75	1	0	0	7	1	0	SCO5090|SSPG_02599	SCO5090	Q02055|D6EWA4	Secondary_metabolites_and_Signaling_molecules_biosynthesis	Actinorhodin	Intracellular	SCO5090|SSPG_02599 ActI-ORF4			7.2381		7	5.25		5.42857					3.75		1	7		26.25
c230.a1.a1	SC	1.32102e-28	8.08206e-08	7.79428e-74	0.00164436	6.3115e-06	0.814229	0.131845	41.25	26.6667	5.5	60	48	11.5	28.3333	11	8.75	30	10.6667	6	SCO5077|SSPG_02612	SCO5077	Q93IZ3|D6EWB7	Secondary_metabolites_and_Signaling_molecules_biosynthesis	Actinorhodin	Intracellular	SCO5077|SSPG_02612 ActV-A2			1.45455		1.05882	1.45588		2					1.8		0.969697	2.42424		4.5
c959.a2.a1	SC	1.32475e-29	0.0214472	4.03157e-12	1	1	0.381276	1	5.25	5	0.75	6.5	10.25	0.75	0	0	0	0	0	0	SCO5091|SSPG_02598	SCO5091	Q93IZ0|D6EWA3	Secondary_metabolites_and_Signaling_molecules_biosynthesis	Actinorhodin	Intracellular	SCO5091|SSPG_02598 ActIV			1.2381			5.25		6.5					2.05			5		10.25				1
c403.a1.a1	XIC_SC	0.00647928	0.374837	0.0399536	0.974065	0.00391046	0.14646	0.820162	8.39281	8.482	8.17436	8.50424	8.59343	8.28578	8.50472	8.01056	7.98514	8.69127	8.17115	7.94613	SCO0608|SSPG_06990	SCO0608	Q9RJN6|D6EDB2	Secondary_metabolites_and_Signaling_molecules_biosynthesis	Butyrolactone	Intracellular	SCO0608|SSPG_06990 ScbR-like butyrolactone binding regulator			1.29249		1.53658		1.29391		1.53827				1.29249		1.44742	2.961		2.64407
c456.a1.a1	SC	0.176734	0.0644638	0.0100646	0.971624	0.611472	0.0432247	0.0190778	16.5	14.6667	9.5	6.25	15.75	11.5	12.6667	12.3333	10.5	10	11.6667	7.33333	SCO6265|SSPG_01366	SCO6265	Q7AKF1|D6EJN4	Secondary_metabolites_and_Signaling_molecules_biosynthesis	Butyrolactone	Intracellular	SCO6265|SSPG_01366 ScbR gamma-butyrolactone binding protein		2.64		1.26667		1.30263			1.6				1.07386	1.05714		1.18919		1.35
a3.a2.a1	XIC_SC	2.885e-06	0.652391	0.718207	0.844299	0.980027	0.381855	0.401556	7.85739	7.76448	8.06147	7.60916	7.51625	7.81324	7.05007	7.48346	7.22035	6.98015	6.48372	7.21291	SCO3230|SSPG_04307	SCO3230	Q9Z4X6|D6ES41	Secondary_metabolites_and_Signaling_molecules_biosynthesis	Calcium_dependent_antibiotics	Intracellular	SCO3230|SSPG_04307 Non-ribosomal peptide synthetase		1.77105		1.1747		6.41679		4.25613				1.77105		9.99407		1.90993		10.7778				1.77105
a3.a6.a1	SC	2.17821e-164	3.2478e-10	0.0277096	0.503613	1.66716e-08	0.368429	0.240707	29.5	27.3333	32	53.75	41.25	45.75	0	1.66667	5	0.666667	1	7	SSPG_04306		D6ES40	Secondary_metabolites_and_Signaling_molecules_biosynthesis	Calcium_dependent_antibiotics	Intracellular	SSPG_04306 CDA peptide synthetase I			1.82203			29.5		80.625					1.50915	1.66667		16.4		41.25
d1135.a1.a1	XIC	0	0.0779755	1.65187e-05	0.510693	3.69278e-08	0.78539	0.635694	8.76176	8.58956	8.72003	8.83676	8.66455	8.79502	7.21909	7.63101	8.04799	7.10179	7.72728	8.19119	SCO3218|SSPG_04322	SCO3218	Q9Z388|D6ES56	Secondary_metabolites_and_Signaling_molecules_biosynthesis	Calcium_dependent_antibiotics	Intracellular	SCO3218|SSPG_04322 Small conserved hypothetical protein			1.18848	1.3101		34.8877		54.3212					1.18848		1.24817	9.08964		8.65498
d1304.a1.a1	SC	3.47299e-32	0.0266708	0.000624101	0.988509	0.00147158	0.392574	0.562732	8.25	4.66667	4.25	12.75	8.5	4.25	0	0	1	0	0.666667	1	SCO3244|SSPG_04292	SCO3244	Q9Z4Y7|D6ES26	Secondary_metabolites_and_Signaling_molecules_biosynthesis	Calcium_dependent_antibiotics	Secretory(released) (with CS)	SCO3244|SSPG_04292 Putative secreted protein			1.54545			8.25		12.75					1.82143			4.66667		12.75				1
d1173.a1.a1	SC	2.87253e-36	0.496635	0.527912	0.160482	0.00069285	0.81633	0.807945	8.25	7.66667	7.25	11	8	8.5	0	0.333333	2	0	0	1	SCO3247|SSPG_04289	SCO3247	Q9Z4Y4|D6ES23	Secondary_metabolites_and_Signaling_molecules_biosynthesis	Calcium_dependent_antibiotics	Intracellular	SCO3247|SSPG_04289 Acyl CoA oxidase			1.33333			8.25		11					1.04348			23		8
a3.a3.a1	SC	1.43051e-193	9.71744e-13	0.58805	0.620434	4.4442e-24	0.36264	0.219681	41.75	45.6667	36.25	69.75	59.25	59.75	0	1.66667	10.75	0	4.33333	14	SCO3231|SSPG_04305	SCO3231	Q9Z4X5|D6ES39	Secondary_metabolites_and_Signaling_molecules_biosynthesis	Calcium_dependent_antibiotics	Intracellular	SCO3231|SSPG_04305 CDA peptide synthetase II			1.67066			41.75		69.75					1.29745		2.6	27.4		13.6731
c111.a1.a1	XIC_SC	6.23066e-12	3.74264e-06	7.88643e-13	0.0012268	0.0246089	0.000104623	0.370293	9.01558	9.20338	9.24046	9.09083	9.27863	9.31571	7.96533	8.33401	8.73257	8.61686	8.93668	8.99693	SCO3224|SSPG_04315	SCO3224	Q9S6T6|D6ES49	Secondary_metabolites_and_Signaling_molecules_biosynthesis	Calcium_dependent_antibiotics	Intracellular	SCO3224|SSPG_04315 ABC transporter ATP-binding protein			1.18921		4.48268	11.2266		2.9783					1.18921		4.00567	7.40235		2.19762
d1055.a1.a1	SC	1.08473e-34	0.170115	0.058453	0.92682	4.13414e-08	0.894216	0.721846	11	7.33333	6.75	13.75	9.5	7.5	0	0	2.25	0	0.333333	3.33333	SCO3249|SSPG_04287	SCO3249	Q9Z4Y2|D6ES21	Secondary_metabolites_and_Signaling_molecules_biosynthesis	Calcium_dependent_antibiotics	Intracellular	SCO3249|SSPG_04287 Acyl carrier protein			1.25			11		13.75					1.29545			7.33333		28.5
c873.a1.a1	SC	5.82075e-39	0.00341099	0.626479	0.827453	2.3209e-07	0.959923	1	9.5	10.6667	8.25	14.25	15.25	12.25	0	1	3	0	1	4.33333	SCO3236|SSPG_04299	SCO3236	Q9Z4Z5|D6ES33	Secondary_metabolites_and_Signaling_molecules_biosynthesis	Calcium_dependent_antibiotics	Intracellular	SCO3236|SSPG_04299 Oxygenase			1.5			9.5		14.25					1.42969		1	10.6667		15.25
a3.a7.a1	SC	1.04935e-107	5.21127e-12	0.00146369	0.0546462	1.22601e-15	0.489763	0.028285	17.25	23.3333	22.75	36	40	38	0	0	8.5	0	2	7.66667	SCO3232|SSPG_04304	SCO3232	Q8CJX2|D6ES38	Secondary_metabolites_and_Signaling_molecules_biosynthesis	Calcium_dependent_antibiotics	Intracellular	SCO3232|SSPG_04304 CDA peptide synthetase III			2.08696			17.25		36					1.71429		2	23.3333		20
d1147.a1.a1	SC	4.64962e-25	0.470608	0.000159611	0.251746	1.16378e-05	0.999889	0.282251	5.25	9	8.25	6	11.75	9.25	0	1	3.5	0	0	3	SCO3229|SSPG_04309	SCO3229	Q9Z4X7|D6ES43	Secondary_metabolites_and_Signaling_molecules_biosynthesis	Calcium_dependent_antibiotics	Intracellular	SCO3229|SSPG_04309 4-hydroxyphenylpyruvic acid dioxygenase			1.14286			5.25		6					1.30556	1		9		11.75
c662.a1.a1	XIC	0.0139049	0.222286	4.17208e-06	0.112163	0.0500129	0.0698695	0.119803	8.3854	8.5734	8.55504	8.52059	8.70858	8.69023	8.30617	8.28794	8.41928	8.63201	8.79178	8.44784	SCO3226|SSPG_04312	SCO3226	Q7AKM3|D6ES46	Secondary_metabolites_and_Signaling_molecules_biosynthesis	Calcium_dependent_antibiotics	Intracellular	SCO3226|SSPG_04312 Two-component system response regulator			1.36516		2.11756	1.20013			1.29248				1.36516		3.19039	1.92959			1.21114
b31.a2.a1	SC	0.133097	9.04714e-07	4.5483e-26	0.173348	3.06345e-07	5.16687e-06	2.87755e-05	34.5	46.6667	32.75	14	20.75	43	16.6667	21.6667	49.5	11.6667	21	44	SCO3216|SSPG_04325	SCO3216	Q9Z4W5|D6ES59	Secondary_metabolites_and_Signaling_molecules_biosynthesis	Calcium_dependent_antibiotics	Multi-transmembrane	SCO3216|SSPG_04325 Integral membrane ATPase		2.46429		1.42857		2.07		1.2				2.249			0.969231	2.15385			1.01205
c554.a1.a1	XIC	0.0161033	0.537883	0.0155242	0.971484	0.134362	0.874321	0.477198	7.64445	8.03936	8.41574	7.35459	7.7495	8.12588	8.19735	8.614	8.18574	7.90143	7.8418	8.32947	SCO0493|SSPG_07107	SCO0493	Q9RK13|D6EES2	Secondary_metabolites_and_Signaling_molecules_biosynthesis	Coelichelin	Multi-transmembrane	SCO0493|SSPG_07107 ABC-transporter transmembrane protein		1.94924		1.97662			3.57185		3.52237			1.94924		5.91847			3.75527		1.23679			1.94924
c113.a1.a1	SC	2.21854e-06	1.2289e-06	6.63474e-08	0.193466	0.000194166	0.0343533	0.000711396	70.75	56	29	43.25	33.75	36	38	35.6667	38	32	33.6667	30.3333	SCO0494|SSPG_07106	SCO0494	Q9RK12|D6EES1	Secondary_metabolites_and_Signaling_molecules_biosynthesis	Coelichelin	Lipid anchored	SCO0494|SSPG_07106 Iron-siderophore binding lipoprotein		1.63584		1.1875		1.86184		1.35156				1.65926		1.05941		1.57009			0.997531
b38.a1.a1	XIC_SC	0.0197699	0.0803434	0.00168403	0.233296	0.999308	0.936038	0.694766	9.10824	9.10018	8.80399	9.35856	9.3505	9.0543	9.5271	9.30945	9.17119	9.34458	9.53845	9.09442	SCO0499|SSPG_07101	SCO0499	Q9RK07|D6EER6	Secondary_metabolites_and_Signaling_molecules_biosynthesis	Coelichelin	Intracellular	SCO0499|SSPG_07101 Formyltransferase			1.77959	1.52236			2.62336		0.968327				1.77959		1.69432		1.6191		1.54153
b50.a1.a1	XIC_SC	7.14081e-06	0.897424	0.000199417	0.0340554	0.912925	0.922968	0.405063	8.84768	9.03573	8.58275	9.09715	9.28519	8.83222	9.29988	9.30617	9.13757	9.24225	9.49358	8.86857	SCO0498|SSPG_07102	SCO0498	Q9RK08|D6EER7	Secondary_metabolites_and_Signaling_molecules_biosynthesis	Coelichelin	Intracellular	SCO0498|SSPG_07102 Peptide monooxygenase			1.7761	1.14188			2.83267		1.39672				1.7761		1.53961		1.86398		1.6158
a3.a1.a1	XIC_SC	0.0259921	0.736687	6.36444e-06	0.126245	0.701348	0.899064	0.730816	8.49662	8.47527	8.26111	8.54666	8.52532	8.31115	8.84755	8.71897	8.38982	8.53465	8.56597	8.32468	SCO0492|SSPG_07108	SCO0492	Q9RK14|D6EES3	Secondary_metabolites_and_Signaling_molecules_biosynthesis	Coelichelin	Intracellular	SCO0492|SSPG_07108 Non-ribosomal peptide synthetase			1.12213	2.05544			2.24353		0.972709				1.12213	1.42234			1.75267		1.09812
c157.a1.a1	XIC_SC	8.83077e-05	0.607619	1.83932e-12	0.0346939	0.00062487	0.475125	0.628865	8.54984	8.97398	9.4425	8.26228	8.68642	9.15494	7.62809	8.77256	9.06746	7.75048	8.65364	9.32347	SCO6276|SSPG_01355	SCO6276	Q93S13|D6EJM3	Secondary_metabolites_and_Signaling_molecules_biosynthesis	CPK	N-terminally anchored (No CS)	SCO6276|SSPG_01355 Secreted protein		1.93892			1.32555	8.35121		3.24932				1.93892		1.31499		1.59009		1.07841				1.93892
b81.a1.a1	XIC_SC	1.69933e-07	0.595119	2.73506e-11	0.0872949	8.67313e-08	0.764827	0.758521	8.98534	9.20932	9.13299	8.93442	9.1584	9.08207	7.98103	8.88965	9.09655	8.28101	8.99563	9.2392	SCO6279|SSPG_01352	SCO6279	Q93S10|D6EJM0	Secondary_metabolites_and_Signaling_molecules_biosynthesis	CPK	Intracellular	SCO6279|SSPG_01352 Diaminobutyrate-pyruvate aminotransferase		1.12439			1.9952	10.0998		4.50203				1.12439			1.2764	2.08771		1.45467				1.12439
c199.a1.a1	SC	0.0260505	1.75217e-17	2.16387e-08	7.81402e-09	0.15644	4.47387e-05	0.309489	7.25	14.6667	17.5	31.75	40.25	32.5	15.6667	23.3333	36.25	22.6667	38	30	SCO6284|SSPG_02172	SCO6284	Q93S05|D6ERN8	Secondary_metabolites_and_Signaling_molecules_biosynthesis	CPK	Intracellular	SCO6284|SSPG_02172 Decarboxylase			4.37931		1.44681		2.16092	1.40074					2.74432		1.62857		1.59091	1.05921
c209.a1.a1	SC	6.14391e-08	4.21986e-10	6.66362e-16	0.51789	5.72461e-23	0.591175	0.0097031	30.25	47.6667	28.25	18.75	26.25	26.75	7.66667	14	46	5.66667	12.6667	27.3333	SCO6283|SSPG_01348	SCO6283	Q93S06|D6EJL6	Secondary_metabolites_and_Signaling_molecules_biosynthesis	CPK	Intracellular	SCO6283|SSPG_01348 NmrA family protein		1.61333		1.35294		3.94565		3.30882				1.81587		1.10526		3.40476		2.07237				1.05607
b64.a1.a1	SC	3.30307e-05	0.428802	1.89397e-194	0.0984279	3.58627e-29	0.000575569	1.68903e-06	5.25	27.3333	43.5	11.75	28.75	50.25	0	5.66667	87	1.33333	22	78.3333	SCO6275|SSPG_01356	SCO6275	Q8CJN6|D6EJM4	Secondary_metabolites_and_Signaling_molecules_biosynthesis	CPK	Intracellular	SCO6275|SSPG_01356 Type I polyketide synthase			2.2381		1.33333	5.25		8.8125					1.05183		3.88235	4.82353		1.30682
b64.a3.a1	SC	8.04456e-05	0.026444	8.63139e-87	0.0107127	5.44822e-17	0.158774	0.00777381	2.25	8	14.25	7	10.25	23.75	0	2	38.25	0	8	38	SCO6273	SCO6273	Q9EX54	Secondary_metabolites_and_Signaling_molecules_biosynthesis	CPK	Intracellular	SCO6273 Putative type I polyketide synthase			3.11111			2.25		7					1.28125		4	4		1.28125
b64.a2.a1	SC	0.00262874	0.00263764	3.40294e-156	8.96911e-05	4.02645e-23	0.00919153	6.98563e-06	3.75	22.3333	31	13.5	26.25	51.75	0.666667	6.33333	72.75	1	19.6667	65	SCO6274|SSPG_01358	SCO6274	Q9EX53|D6EJM6	Secondary_metabolites_and_Signaling_molecules_biosynthesis	CPK	Intracellular	SCO6274|SSPG_01358 Type I polyketide synthase			3.6		1.5	5.625		13.5					1.17537		3.10526	3.52632		1.33475
c550.a1.a1	XIC_SC	0.370615	0.222121	0.00135481	0.188391	0.0583379	0.981304	0.370293	8.98271	9.07273	8.94382	8.84648	8.93651	8.8076	8.2365	8.88618	9.05778	8.89735	8.86728	9.02431	SCO6278|SSPG_01353	SCO6278	Q93S11|D6EJM1	Secondary_metabolites_and_Signaling_molecules_biosynthesis	CPK	Multi-transmembrane	SCO6278|SSPG_01353 Integral membrane transport protein		1.36844			4.57984	5.57456			1.12425			1.36844			0.957428	1.53659		1.17281				1.36844
a8.a1.a1	XIC_SC	0.0672643	0.954627	5.94339e-14	0.0707934	0.00438979	0.0821937	0.283609	9.12012	10.0186	10.1643	9.0885	9.98693	10.1327	8.99772	10.0801	10.2113	8.40593	9.89947	10.1241	SCO6282|SSPG_01349	SCO6282	Q93S07|D6EJL7	Secondary_metabolites_and_Signaling_molecules_biosynthesis	CPK	Intracellular	SCO6282|SSPG_01349 3-oxoacyl-[acyl-carrier protein] reductase		1.07553		3.90653		1.32557		4.81472				1.07553		1.51561			1.15214	1.22309				1.07553
c130.a1.a1	XIC_SC	0.708803	0.0232977	2.60174e-05	0.86817	0.308475	0.657044	0.682276	9.47944	9.38608	9.15242	9.52511	9.43175	9.19809	9.4714	9.30133	9.26609	9.44086	9.52337	9.32872	SCO2780|SSPG_04748	SCO2780	Q9L074|D6EXX3	Secondary_metabolites_and_Signaling_molecules_biosynthesis	Desferrioxiamines	Lipid anchored	SCO2780|SSPG_04748 Iron-siderophore binding lipoprotein			1.11088	1.07283			0.981636	1.21408					1.11088		1.66737	1.21548			1.23485
d1011.a1.a1	SC	2.40025e-05	7.82652e-05	8.4613e-27	5.25839e-10	1.08761e-05	0.0312907	0.0122413	1	0.333333	1.5	2.25	11	9.75	0	2.66667	18.75	1.66667	6	14	SCO2782|SSPG_04746	SCO2782	Q9L072|D6EXX1	Secondary_metabolites_and_Signaling_molecules_biosynthesis	Desferrioxiamines	Intracellular	SCO2782|SSPG_04746 Pyridoxal-dependent decarboxylase			2.25		1.66667	1		1.35					33		2.25		8	1.83333
c631.a1.a1	XIC_SC	0.0137128	0.00165193	2.22143e-07	0.257178	0.067824	0.382123	0.772248	7.74922	8.09707	8.38144	7.99863	8.34648	8.63086	7.81126	8.48841	8.99785	7.95199	8.2312	9.0338	SCO2783|SSPG_04745	SCO2783	Q9L071|D6EXX0	Secondary_metabolites_and_Signaling_molecules_biosynthesis	Desferrioxiamines	Intracellular	SCO2783|SSPG_04745 Monooxygenase			1.77589		1.38272		1.15357	1.11337					1.77589	1.80806			2.46231	1.30403
b95.a1.a1	XIC_SC	3.71936e-08	1.34131e-05	0.309994	0.0201123	0.0482137	0.185875	0.683188	7.83411	8.22575	8.30542	8.26061	8.65225	8.73193	9.21874	8.89278	9.06422	8.82614	8.94042	9.00148	SCO2785|SSPG_04743	SCO2785	Q9L069|D6EXW8	Secondary_metabolites_and_Signaling_molecules_biosynthesis	Desferrioxiamines	Intracellular	SCO2785|SSPG_04743 Siderophore biosynthetic enzyme			2.66997	2.46942			24.2455		3.6773				2.66997		1.11594		4.64547		1.94162
c998.a1.a1	XIC	2.69345e-08	8.18622e-09	0.0231978	0.0099995	0.0553047	0.00237798	0.0363134	8.02411	7.99467	7.8947	7.99287	7.96344	7.86347	8.10961	8.08259	8.07489	8.45886	8.47518	7.93726	SCO6073|SSPG_01553	SCO6073	Q9X839|D6EKY3	Secondary_metabolites_and_Signaling_molecules_biosynthesis	Geosmin	Intracellular	SCO6073|SSPG_01553 Geosmin synthase		1.07457			2.23484		1.2176		2.92406			1.07457			2.46938		1.22438		3.24894			1.07457
d1007.a1.a1	XIC	3.69246e-05	0.0241637	6.46967e-05	0.972691	2.11898e-07	0.660486	0.750341	7.34592	7.8086	7.54775	7.49714	7.95983	7.69897	8.56019	8.00133	7.37261	8.74434	7.91581	7.64044	SCO7221|SSPG_00628	SCO7221	Q9K464|D6EC11	Secondary_metabolites_and_Signaling_molecules_biosynthesis	Germicidin	Intracellular	SCO7221|SSPG_00628 Type III polyketide synthase			1.41652		1.52808		16.3785		17.6683				1.41652	1.21766			1.55858	1.10667
d1606.a1.a1	XIC	0	0.102	0.194	0.174	0.016	0.029	0.188	8.39922	8.32597	8.00826	8.5364	8.46315	8.14543	7.87845	8.02179	7.97774	8.41868	8.28313	8.05121	SCO6762|SSPG_00941	SCO6762	Q9X7V7|D6EF51	Secondary_metabolites_and_Signaling_molecules_biosynthesis	Hopene	Intracellular	SCO6762|SSPG_00941 Phytoene dehydrogenase			1.37145		3.46921	3.31719		1.31135					1.37145		1.82532	2.01456		1.51363
c847.a1.a1	XIC	7.25578e-06	0.934023	4.74211e-06	0.652159	0.0570461	0.138561	0.219089	8.45846	8.2683	8.25033	8.39223	8.20206	8.18409	8.79007	8.70368	8.24579	8.52642	8.64495	8.53385	SCO2822|SSPG_04706	SCO2822	Q93J75|D6EWN5	Secondary_metabolites_and_Signaling_molecules_biosynthesis	Hydroxyectoine	Intracellular	SCO2822|SSPG_04706 Ectoine utilization protein EutA		1.16475		1.83504			2.14588		1.36205			1.16475		1.14482			2.72511		2.77257			1.16475
d1837.a1.a1	SC	9.85337e-27	4.71784e-24	9.26607e-07	1	1	0.224267	1	0	0.666667	0	12	9.5	2.5	0	0	0	0	0	0	SCO6928	SCO6928	Q9KYA5	Secondary_metabolites_and_Signaling_molecules_biosynthesis	Lantipeptide	Intracellular	SCO6928 O-methyltransferase			12					12					14.25					9.5
a3.a8.a1	SC	3.86655e-43	0.231375	0.310601	0.319992	0.0274408	0.763718	0.28621	7.25	10.6667	6.25	9	10.5	9.75	0	0	1.25	0	0.333333	0.333333	SSPG_04308		D6ES42	Secondary_metabolites_and_Signaling_molecules_biosynthesis	NRPS	Intracellular	SSPG_04308 Non-ribosomal peptide synthetase			1.24138			7.25		9					0.984375			10.6667		31.5
d1386.a1.a1	SC	4.19048e-38	2.79783e-20	0.512115	0.601765	0.173426	0.616187	1	1.25	2	2.25	11.25	12.75	10.25	0	0	0	0	0.666667	0	SCO6431|SSPG_01253	SCO6431	O69825|D6EIA7	Secondary_metabolites_and_Signaling_molecules_biosynthesis	NRPS	Intracellular	SCO6431|SSPG_01253 Peptide synthase			9			1.25		11.25					6.375			2		19.125
d1383.a1.a1	XIC	3.84425e-11	0.000458231	0.0269079	0.507909	0.336418	0.0745046	0.234095	8.47581	8.53665	8.73575	8.34954	8.41039	8.60949	7.59219	7.87	7.54672	7.54903	6.92046	7.51892	SCO5897|SSPG_01831	SCO5897	O54095|D6ENX4	Secondary_metabolites_and_Signaling_molecules_biosynthesis	RED	Intracellular	SCO5897|SSPG_01831 RedG		1.3374		1.10448		7.64911		6.31696				1.3374		8.90306		4.64136		30.8974				1.3374
c611.a1.a1	SC	1.23053e-61	0.0706823	2.61692e-28	0.00977213	0.198181	0.00645135	0.0165414	8.5	21	26	3	17.25	29.5	1	6	2.75	0.666667	0	1.66667	SCO5892	SCO5892	O54155	Secondary_metabolites_and_Signaling_molecules_biosynthesis	RED	Intracellular	SCO5892 RedL		2.83333		1.5		8.5		4.5				1.21739		6		3.5		17.25
c567.a1.a1	XIC_SC	1.18868e-12	0.000283427	0.803798	0.126245	0.00877635	0.0108057	0.522177	8.64641	8.76979	8.58061	8.83881	8.96219	8.77301	8.08955	7.99056	7.63275	8.19763	7.5896	7.53023	SCO5895|SSPG_01833	SCO5895	O54158|D6ENX6	Secondary_metabolites_and_Signaling_molecules_biosynthesis	RED	Intracellular	SCO5895|SSPG_01833 RedI			1.55741		1.28256	3.60459		4.37703					1.55741	2.51744		6.01491		23.5825
c625.a1.a1	XIC_SC	3.59964e-11	1.00439e-05	0.0140976	0.272519	0.0141177	0.0202032	0.139431	8.2213	8.14338	8.31572	8.21429	8.13637	8.30871	7.73394	7.86469	7.55649	7.86916	7.2233	7.44038	SCO5896|SSPG_01832	SCO5896	Q8CJQ2|D6ENX5	Secondary_metabolites_and_Signaling_molecules_biosynthesis	RED	Intracellular	SCO5896|SSPG_01832 RedH		1.01627			1.36527	3.07159		2.21377				1.01627		4.37914		1.89972		8.18594
c823.a1.a1	SC	7.07567e-25	0.127811	8.7166e-08	0.00981474	0.0593832	0.0102353	0.0401477	9.25	10.3333	14.75	4.25	9.75	19.5	5	4	3.75	1.33333	0	3	SCO5890|SSPG_01839	SCO5890	O54153|D6ENY2	Secondary_metabolites_and_Signaling_molecules_biosynthesis	RED	Intracellular	SCO5890|SSPG_01839 RedN		2.17647		3.75		1.85		3.1875				1.05983		4		2.58333		9.75
c574.a1.a1	XIC_SC	0.000429388	0.765726	0.0220521	0.679615	0.344305	0.421292	0.977839	8.37427	8.57815	8.51985	8.45156	8.65544	8.59714	8.18248	8.12568	8.16594	8.38609	8.27915	8.28454	SCO5878|SSPG_01851	SCO5878	O54142|D6ENZ4	Secondary_metabolites_and_Signaling_molecules_biosynthesis	RED	Intracellular	SCO5878|SSPG_01851 RedX			1.19478		1.59809	1.55521		1.16273					1.19478		1.42388	2.83448		2.37842
c391.a1.a1	XIC_SC	0.00121616	0.608731	0.000563102	0.109695	0.319979	0.329231	0.526977	8.45806	8.54805	7.83681	8.98839	9.07838	8.36714	8.40912	8.24515	7.72278	8.8571	8.4361	7.45356	SCO5879|SSPG_01850	SCO5879	O54143|D6ENZ3	Secondary_metabolites_and_Signaling_molecules_biosynthesis	RED	Intracellular	SCO5879|SSPG_01850 RedW			3.39103		2.80527	1.11928		1.353					3.39103		1.55221	2.00865		4.3882
c400.a1.a1	SC	5.68203e-06	0.457601	0.025211	0.000404966	8.39442e-22	0.0109498	0.0275608	3.5	13.3333	8	3.25	11.5	21.5	14.3333	7.33333	2.75	7.33333	4.33333	0.666667	SCO6681|SSPG_01020	SCO6681	O88037|D6EFD0	Secondary_metabolites_and_Signaling_molecules_biosynthesis	SapB	Intracellular	SCO6681|SSPG_01020 Serine/threonine protein kinase		1.07692		1.95455			4.09524		2.25641			1.15942		1.69231		1.81818		2.65385
c523.a1.a1	XIC	0.0420652	0.29746	0.000152609	0.0989789	0.512871	0.594712	0.611643	8.09449	7.94155	7.48485	7.7833	7.63036	7.17367	8.12137	7.92297	7.40346	8.2516	7.7613	7.85091	SCO4233|SSPG_03460	SCO4233	Q9L0Q8|D6EJY1	Secondary_metabolites_and_Signaling_molecules_biosynthesis	Terpenoids	Intracellular	SCO4233|SSPG_03460 IspD		2.04731			1.34969		1.06385		2.93965			2.04731		1.45099			0.958118		1.35188			2.04731
c259.a1.a1	XIC_SC	0.442459	0.00483669	6.47847e-07	0.520741	0.133868	0.253425	0.84955	8.1074	8.10959	7.60366	8.21105	8.21324	7.70731	8.0259	7.96035	7.80409	8.31848	8.24299	7.92134	SCO6013|SSPG_01614	SCO6013	Q8CJP7|D6ELU4	Secondary_metabolites_and_Signaling_molecules_biosynthesis	Terpenoids	Intracellular	SCO6013|SSPG_01614 1-deoxy-D-xylulose-5-phosphate synthase 2			1.26956		1.96143	1.20642			1.28062				1.26956		1.9171	1.41006			1.07091
c879.a1.a1	XIC	0.00118488	0.0629447	0.0693511	0.537725	0.00520176	0.722763	0.193301	7.35867	7.3116	7.09388	7.60903	7.56195	7.34424	7.14138	7.61371	7.72016	7.66444	7.77664	7.5206	SCO2509|SSPG_05021	SCO2509	Q9L2H4|D6EED5	Secondary_metabolites_and_Signaling_molecules_biosynthesis	Terpenoids	Intracellular	SCO2509|SSPG_05021Undecaprenyl phosphate synthetase			1.77973		3.33475	1.64928			1.13609				1.77973		1.4552		2.00501		1.6394
d1271.a1.a1	XIC	0.0200486	0.0292846	0.000485596	0.858405	0.308475	0.92453	0.925262	7.79969	8.29059	8.22264	8.00304	8.49394	8.42599	8.17291	8.3662	8.38627	8.33791	8.60748	8.44191	SCO5058|SSPG_02631	SCO5058	Q9FBM1|D6EXH7	Secondary_metabolites_and_Signaling_molecules_biosynthesis	Terpenoids	Intracellular	SCO5058|SSPG_02631 LytB protein			1.59718		1.46219		2.36169		2.16209				1.59718		1.74293		1.19017		1.29878
c611.a2.a1	SC	1.04989e-41	0.127608	7.59807e-19	0.165223	0.489458	0.0140239	0.0272832	5.75	15	16.75	1.5	11.5	19.25	0.666667	3.33333	1.75	0.666667	0	1.33333	SSPG_01836		D6ENX9	Secondary_metabolites_and_Signaling_molecules_biosynthesis	Type_I_modular_PKS	Secretory (released) (with CS)	SSPG_01836 Polyketide synthase		3.83333		1		8.625		2.25				1.30435		3.33333		4.5		11.5
b64.a4.a1	SC	0.0235826	0.0638763	3.08501e-37	0.0625098	1.23748e-08	0.999889	0.113083	1.5	5.66667	6	3	7.5	11.75	0.333333	2	18	0	4	19.3333	SSPG_01357		D6EJM5	Secondary_metabolites_and_Signaling_molecules_biosynthesis	Type_I_modular_PKS	Intracellular	SSPG_01357 Type I polyketide synthase			2			4.5		3					1.32353		2	2.83333		1.875
d2081.a1.a1	XIC	0.208	0	0	0.101	0.004	0.165	0.964	8.20228	8.39091	7.88024	7.93386	8.1225	7.61182	8.4519	8.38583	7.47811	8.48792	8.36053	7.56754	SCO0394|SSPG_07206	SCO0394	Q9RJJ4|D6EG69	Secondary_metabolites_and_Signaling_molecules_biosynthesis	Uncharacterized_secondary_metabolite_cluster	Intracellular	SCO0394|SSPG_07206 Uncharacterized protein		1.85533			1.08648		1.77672		3.58146			1.85528		1.05999			0.988371		1.72994			1.85533
c613.a1.a1	SC	9.59383e-06	9.04714e-07	9.08267e-10	0.177136	2.43439e-05	0.0309673	0.10971	15.5	25.6667	8	7.75	8.5	8.5	14.6667	8.66667	3.5	11	5.66667	2	SCO0387	SCO0387	Q9RJK1	Secondary_metabolites_and_Signaling_molecules_biosynthesis	Uncharacterized_secondary_metabolite_cluster	Intracellular	SCO0387 Bi-domain oxidoreductase		2		1.33333		1.05682			1.41935			3.01961		1.52941		2.96154		1.5
c635.a1.a1	XIC_SC	0.425063	6.60269e-05	0.000518311	0.439703	0.0128331	0.337948	0.256197	8.53742	8.4962	8.24013	8.38464	8.34342	8.08736	8.43292	8.53852	7.94254	8.8229	8.30286	7.72098	SCO0392|SSPG_07208	SCO0392	Q9RJJ6|D6EG71	Secondary_metabolites_and_Signaling_molecules_biosynthesis	Uncharacterized_secondary_metabolite_cluster	Intracellular	SCO0392|SSPG_07208 Methyltransferase		1.42161			2.45461	1.27204			2.74322			1.42161		1.72053			1.10235	1.0979				1.42161
d1008.a1.a1	XIC	0.138317	2.66816e-06	4.69277e-09	0.520741	0.0270189	0.00159816	0.408025	8.6275	8.49543	8.02063	8.5443	8.41223	7.93743	8.77393	8.33592	7.72392	8.53311	8.52421	7.75282	SCO0398|SSPG_07202	SCO0398	Q9RJJ0|D6EG65	Secondary_metabolites_and_Signaling_molecules_biosynthesis	Uncharacterized_secondary_metabolite_cluster	Intracellular	SCO0398|SSPG_07202 Glycosyl transferase		1.21116		1.7411			1.40098		0.974559			1.21116			1.54272	1.44378			1.29415			1.21116
d1436.a1.a1	XIC	0.027	0.004	0	0.747	0.05	0.215	0.831	8.38576	8.32147	7.86171	8.30851	8.24422	7.78446	8.5253	7.99413	7.58359	8.39742	8.10171	7.5454	SCO0396|SSPG_07204	SCO0396	Q9RJJ2|D6EG67	Secondary_metabolites_and_Signaling_molecules_biosynthesis	Uncharacterized_secondary_metabolite_cluster	Intracellular	SCO0396|SSPG_07204 Uncharacterized protein		1.19468		1.34239			1.37892		1.22718			1.19468			1.28109	2.12491		1.38839				1.19468
d1353.a1.a1	XIC	0.423956	0.000549084	2.60617e-09	0.905029	8.87646e-06	0.0171652	0.541618	8.13549	8.23567	7.75293	8.23595	8.33613	7.85338	8.4216	8.25348	7.59007	8.57436	8.36513	7.48353	SCO0401|SSPG_07199	SCO0401	Q9RJI7|D6EG62	Secondary_metabolites_and_Signaling_molecules_biosynthesis	Uncharacterized_secondary_metabolite_cluster	Intracellular	SCO0401|SSPG_07199 Glutamate-1-semialdehyde 21-aminomutase			1.26023		1.42155		1.93242		2.17977				1.26023		1.29316		1.04185		1.06907
c902.a1.a1	SC	0.000427002	1.58013e-07	2.86291e-15	1	0.231454	0.0692431	0.070055	13.5	17	3	6.75	5.25	4	9.66667	9	2.25	6.33333	3.33333	0.333333	SCO0382|SSPG_07218	SCO0382	Q9RJK6|D6EG81	Secondary_metabolites_and_Signaling_molecules_biosynthesis	Uncharacterized_secondary_metabolite_cluster	N-terminally anchored (No CS)	SCO0382|SSPG_07218 UDP-glucose/GDP-mannose family dehydrogenase		2		1.52632		1.39655		1.06579				3.2381		2.7		1.88889		1.575
c561.a1.a1	SC	0.0226022	0.000177475	9.29963e-21	0.0023655	0.994187	0.273349	0.21615	26.75	16.6667	5.75	11.5	8	6	15	10.3333	5	15.3333	9.66667	5	SCO0395|SSPG_07205	SCO0395	Q9RJJ3|D6EG68	Secondary_metabolites_and_Signaling_molecules_biosynthesis	Uncharacterized_secondary_metabolite_cluster	Intracellular	SCO0395|SSPG_07205 Epimerase/dehydratase		2.32609			1.02222	1.78333			1.33333			2.08333		1.06897		1.6129			1.20833			0.958333
c976.a1.a1	SC	3.20745e-67	0.382819	0.0455743	0.43829	0.513314	0.0143832	1	12.25	13.6667	11	6	11.25	15.25	0	0	0.25	0	0	0	SCO4214|SSPG_03480	SCO4214	Q9FCF6|D6EK01	Signaling_and_Regulators	AbaA_like_protein	Intracellular	SCO4214|SSPG_03480 AbaA-like regulatory protein		2.04167				12.25		6				1.21481				13.6667		11.25
c287.a1.a1	XIC_SC	5.16079e-10	0.747374	0.0499835	0.983361	0.239547	0.317886	0.477198	8.55614	8.56837	8.45857	8.67309	8.68531	8.57552	8.87797	8.83921	8.74946	9.05345	9.03585	8.73061	SCO2792|SSPG_04736	SCO2792	Q9L062|D6EXW1	Signaling_and_Regulators	AraC_regulator	Intracellular	SCO2792|SSPG_04736 AraC-family transcriptional regulator			1.30902		1.4979		2.0981		2.40084				1.30902		1.57267		1.86571		2.24148
b27.a1.a1	XIC_SC	0.000980717	0.154372	1.42728e-08	0.974065	1.65072e-05	0.530976	0.186482	7.42506	8.9606	8.27029	7.72677	9.26231	8.572	8.28181	8.31835	8.73249	8.46633	9.17381	8.66249	SCO4505|SSPG_03161	SCO4505	Q9L0T9|D6EGX3	Signaling_and_Regulators	Cold_shock_protein_regulator	Intracellular	SCO4505|SSPG_03161 Cold shock protein scoF2			2.00315		1.52938		7.19042		5.48978				2.00315		7.16895	4.38782		1.22604
b27.a3.a1	SC	0.102331	0.098982	0.211254	0.966688	3.99982e-08	0.888246	0.0670575	9.75	9	4.25	11.25	9.75	7.75	4.33333	7	15.5	7.33333	10	15.6667	SCO3731|SSPG_03930	SCO3731	Q9L0X3|D6ENJ1	Signaling_and_Regulators	Cold_shock_protein_regulator	Intracellular	SCO3731|SSPG_03930 Cold shock protein scoF1			1.15385		1.69231	2.25		1.53409					1.08333		1.42857	1.28571			1.02564
b27.a2.a1	XIC_SC	0.0173942	0.716515	0.00120517	0.982306	5.6091e-05	0.788235	0.802351	9.20723	8.17208	7.55984	9.3222	8.28705	7.67481	7.70343	8.18429	8.12732	8.15131	8.09869	8.12701	SCO0527|SSPG_07073	SCO0527	P48859|D6EEN8	Signaling_and_Regulators	Cold_shock_protein_regulator	Intracellular	SCO0527|SSPG_07073 Cold shock protein scoF			1.30307		2.80463	31.9002		14.8212					1.30307	1.21786			1.02851	1.54297
c466.a1.a1	SC	0.567558	3.68199e-06	6.70268e-05	0.0406757	0.000404795	0.15466	0.00363481	21	21.6667	10.5	7.75	9	11.5	21.3333	10.6667	14	20.6667	7.33333	9.66667	SCO4920|SSPG_02764	SCO4920	Q9AD80|D6ECF4	Signaling_and_Regulators	DeoR_family_regulator	Intracellular	SCO4920|SSPG_02764 DeoR familly regulator SdrA		2.70968		1.03226			1.01587		2.66667			2.40741		1.45455		2.03125		1.22727
d3703.a1.a1	XIC	0.071	0.03	0.167	0.134	0.461	0.59	0.603	8.26832	8.24359	8.09288	8.65256	8.62783	8.47712	8.17021	8.47446	8.14309	8.49517	8.47291	8.12287	SCO7702|SSPG_00141	SCO7702	Q93JH0|D6ESP5	Signaling_and_Regulators	GntR_family_regulator	Intracellular	SCO7702|SSPG_00141 GntR-family transcriptional regulator			2.42237		2.11329	1.25346		1.43678					2.42237		0.996437		1.70165	1.42863
d1292.a1.a1	SC	2.98804e-49	0.783912	0.1076	0.346431	0.0922332	0.226576	0.195173	0	0.333333	0	0	0.25	0.75	12	6.66667	7.5	9.66667	11	5.66667	SCO4215|SSPG_03479	SCO4215	Q9FCF5|D6EK00	Signaling_and_Regulators	GntR_family_regulator	Intracellular	SCO4215|SSPG_03479 GntR family regulatory protein				1.24138			12		9.66667			1.33333			1.65		20		44
c957.a1.a1	XIC	6.25477e-07	0.57316	0.00065592	0.358	7.99369e-06	0.115314	0.544571	7.80409	8.16876	7.99921	7.92621	8.29088	8.12133	8.39292	8.31989	8.13538	8.59929	8.39427	8.09177	SCO2440|SSPG_05094	SCO2440	Q9L0A6|D6EEK8	Signaling_and_Regulators	IclR_family_regulator	Intracellular	SCO2440|SSPG_05094 IclR transcriptional regulator			1.3247		1.60831		3.87992		4.71059				1.3247		1.1868		1.41623		1.2688
d1095.a1.a1	XIC	3.9453e-06	0.646369	0.00018539	0.58594	0.00101959	0.373512	0.80812	7.72324	8.10704	8.12499	7.82991	8.21372	8.23166	8.32941	8.28602	8.23113	8.62143	8.52309	8.29725	SCO6246|SSPG_01387	SCO6246	Q9RKU6|D6EJQ5	Signaling_and_Regulators	IclR_family_regulator	Intracellular	SCO6246|SSPG_01387 IclR transcriptional regulator for glyoxylate bypass			1.27843		1.95894		4.03805		6.18751				1.27843		1.7261		1.51001		2.03878
d1727.a1.a1	XIC	0	0.595	0	0.652	0	0.238	0.751	7.26419	7.64505	7.69325	7.34575	7.72662	7.77482	7.65355	7.66509	7.7302	7.73851	7.88775	7.83438	SCO2753|SSPG_04775	SCO2753	Q9RDH4|D6EY00	Signaling_and_Regulators	LacI_family_regulator	Intracellular	SCO2753|SSPG_04775 LacI-family transcriptional regulator			1.20659		1.21607		2.45109		2.47036				1.20662		1.66978		1.04722		1.44921
c166.a1.a1	XIC_SC	0.00749933	0.000464961	1.78774e-11	0.311692	0.00278028	0.820782	0.433899	8.75076	8.92995	8.1191	9.17888	9.35807	8.54722	9.00921	8.73142	7.88446	9.24658	9.24401	7.84482	SCO0204|SSPG_07393	SCO0204	Q9RI42|D6EHV2	Signaling_and_Regulators	LuxR_family_regulator	Intracellular	SCO0204|SSPG_07393 LuxR family two-component system response regulator			2.67992		1.72727		1.81325		1.16868				2.67992		3.25531	1.57953		1.30034
d1168.a1.a1	SC	3.06119e-52	0.0719971	1.25899e-08	0.315984	0.245301	0.0676937	1	0	0	0.25	0	0	0	13.6667	3	4.75	15.3333	9.66667	4	SSPG_06608		D6EVE3	Signaling_and_Regulators	LuxR_family_regulator	Intracellular	SSPG_06608 Transcriptional regulator LuxR-like					1.12195		13.6667		15.3333						3.22222				9.66667
d1673.a1.a1	XIC	0	0.405	0	0.842	0	0.282	0.961	7.62975	8.26501	8.50431	7.46684	8.1021	8.34139	8.5909	8.17926	8.344	8.41038	8.12078	8.2111	SCO4336|SSPG_03357	SCO4336	Q9KXM1|D6EIL6	Signaling_and_Regulators	MarR_family_regulator	Intracellular	SCO4336|SSPG_03357 MarR-family protein		1.45516		1.51537			9.14429		8.78092			1.45516		1.14414		1.21829			1.04395			1.45519
c264.a1.a1	XIC_SC	0.000177564	0.550783	0.0138878	0.855825	0.0516186	0.543365	0.650476	8.27553	8.88653	8.61674	8.65207	9.26307	8.99328	9.19194	9.11836	9.15528	10.0492	9.65269	9.1971	SCO5405|SSPG_02303	SCO5405	Q9L2B5|D6ET65	Signaling_and_Regulators	MarR_family_regulator	Intracellular	SCO5405|SSPG_02303 MarR-like regulator			2.3798		7.19875		8.24903		24.9528				2.3798		3.42233		1.70543		2.45254
c838.a1.a1	XIC	3.76878e-09	0.0328618	0.0369903	0.792976	0.17066	0.526426	0.539284	8.27643	8.45661	8.36299	8.28396	8.46414	8.37052	7.75808	7.86699	7.77137	8.05938	7.86191	7.67138	SCO3857|SSPG_03798	SCO3857	Q9XA07|D6EME3	Signaling_and_Regulators	Other_regulator	Intracellular /TMH start AFTER 60	SCO3857|SSPG_03798 Regulatory protein			1.01749		2.00126	3.29879		1.67719					1.01749		0.988351	3.88701		4.00162
c604.a1.a1	XIC_SC	0.928226	2.57621e-06	6.50319e-08	0.0595648	0.0032204	0.368349	0.117688	8.25621	8.73992	8.28273	8.58186	9.06557	8.60838	9.1414	8.68247	8.12511	8.49731	9.01804	8.29844	SCO0168|SSPG_07440	SCO0168	Q9RIZ7|D6EHZ9	Signaling_and_Regulators	Other_regulator	Intracellular	SCO0168|SSPG_07440 Regulator protein with cNMP binding motif			2.11664	4.40644			7.6768	1.21494					2.11664		2.16558	1.14145		1.11565
d1426.a1.a1	XIC	0.002	0.111	0	0.237	0.275	0.309	0.917	8.36131	8.10748	7.64838	8.33735	8.08352	7.62442	8.03826	7.91811	7.52431	8.06588	8.07842	7.70448	SCO1809|SSPG_05741	SCO1809	Q9S280|D6ELL3	Signaling_and_Regulators	Other_regulator	Intracellular	SCO1809|SSPG_05741 Phosphohistidine phosphatase SixA		1.05672			1.06566	2.10402		1.8684				1.05672			1.44647	1.54657			0.988325			1.05672
a3.a4.a1	SC	7.62672e-12	0.945155	2.87566e-09	0.000612312	0.000147772	0.873695	0.0147896	18.75	19.6667	11.25	18.75	27	20.25	46.3333	30.6667	25	38.6667	25.6667	15	SSPG_07109		D6EES4	Signaling_and_Regulators	Other_regulator	Intracellular	SSPG_07109 Amino acid adenylation protein			1	1.19828			2.47111		2.06222				1.37288	1.19481			1.55932	1.05195
c749.a1.a1	XIC_SC	0.0229126	0.00218259	0.000929153	0.0595648	0.414184	0.0270784	0.183285	8.64394	8.3963	7.97372	8.73702	8.48939	8.0668	8.22615	7.93025	7.99963	8.79267	8.56146	7.98685	SCO5803|SSPG_01927	SCO5803	O69979|D6EP70	Signaling_and_Regulators	Other_regulator	Intracellular	SCO5803|SSPG_01927 LexA repressor SOS response			1.23904		3.6857	2.61692			1.1367				1.23904		4.27767	2.9245			1.18051
d1146.a1.a1	XIC	0.100781	0.0014636	0.00365708	0.242966	0.682011	0.668366	0.846669	7.48376	7.71843	7.50526	7.7133	7.94797	7.7348	7.78775	7.90293	7.63727	7.73257	8.05334	7.68087	SCO2539|SSPG_04992	SCO2539	Q9RDF2|D6EEA6	Signaling_and_Regulators	Other_regulator	Intracellular	SCO2539|SSPG_04992 Era-like GTP-binding protein			1.69645	1.13549			2.01369		1.04537				1.69645		1.41388		1.52934		1.2746
c653.a1.a1	XIC	0.681045	0.641342	0.000178738	0.610591	0.00672355	0.974393	0.925262	7.33612	7.32484	6.9239	7.40526	7.39398	6.99304	7.04917	7.34351	7.09219	7.16047	7.53982	7.15664	SCO5216|SSPG_02467	SCO5216	Q7AKG9|D6EUS3	Signaling_and_Regulators	Other_regulator	Intracellular	SCO5216|SSPG_02467 SigR regulator			1.17257		1.29212	1.93622		1.75708					1.17257		1.5715		1.04393		1.39909
c652.a1.a1	XIC	0.000631681	0.432296	0.228391	0.358	0.192603	0.137028	0.190683	8.13175	7.70589	7.92258	8.29954	7.87368	8.09037	8.07777	8.12133	8.36121	8.48836	8.13899	8.06992	SCO4394|SSPG_03306	SCO4394	Q7AKJ7|D6EIG5	Signaling_and_Regulators	Other_regulator	Intracellular	SCO4394|SSPG_03306 DmdR1 iron-repressor			1.47161		2.5739	1.13235			1.5446				1.47161		1.04151		2.60282		1.84211
c566.a1.a1	XIC_SC	9.06775e-07	0.113419	0.412325	0.326314	0.870916	0.521691	0.450577	8.03739	8.18903	8.22712	8.10141	8.25305	8.29114	8.49826	8.42186	8.55131	8.27011	8.56707	8.46546	SCO1758|SSPG_05795	SCO1758	Q9EWW8|D6EMI3	Signaling_and_Regulators	Other_regulator	Intracellular	SCO1758|SSPG_05795 GTPase Der			1.15883	1.69103			2.88976		1.47466				1.15883		1.39705		1.70935		2.06073
c257.a2.a1	XIC	1.25304e-05	0.981467	6.18184e-05	0.809507	0.00946161	0.597254	0.942312	7.5679	8.15284	8.12199	7.6898	8.27474	8.24388	8.23659	8.41457	8.31137	8.35703	8.53934	8.31736	SCO5678|SSPG_02056	SCO5678	Q9KYT7|D6EQB5	Signaling_and_Regulators	Other_regulator	Intracellular	SCO5678|SSPG_02056 Regulatory protein			1.32403		1.31959		4.6632		4.64759				1.32403		1.33283		1.82695		1.83911
c112.a1.a1	XIC_SC	2.06722e-09	0.0116751	1.6433e-06	0.420924	1.80777e-07	0.197283	0.967023	8.22333	8.59774	8.64545	8.19007	8.56448	8.61219	8.81353	8.77068	8.64154	8.86744	8.77517	8.67664	SCO3848|SSPG_03807	SCO3848	Q9XA16|D6EN68	Signaling_and_Regulators	ST_protein_kinases	Intracellular /TMH start AFTER 60	SCO3848|SSPG_03807 Serine/threonine protein kinase		1.0796			1.13217		3.89228		4.75749			1.0796			1.01037		1.48916		1.62438			1.0796
c112.a2.a1	XIC	0.000637364	0.0366536	6.88403e-06	0.697203	0.416811	0.137449	0.188386	8.53092	8.19497	7.79537	8.70453	8.36859	7.96899	8.08607	8.01744	7.84433	8.63136	8.22216	7.7661	SCO3820|SSPG_03836	SCO3820	Q9XA57|D6EN97	Signaling_and_Regulators	ST_protein_kinases	Intracellular /TMH start AFTER 60	SCO3820|SSPG_03836 Probable serine/threonine protein kinase			1.49147		3.50981	2.78514		1.18353					1.49147		1.6022	1.505		1.40099
d1318.a1.a1	XIC	0.00318016	0.231767	1.60563e-08	0.25755	0.931322	0.115151	0.394498	7.41312	7.93867	8.04851	7.53624	8.06179	8.17163	7.59557	8.11888	8.4167	7.75479	8.16445	8.06727	SCO4779|SSPG_02904	SCO4779	Q9L0H8|D6EDY0	Signaling_and_Regulators	ST_protein_kinases	N-terminally anchored (No CS)	SCO4779|SSPG_02904 Serine/threonine protein kinase			1.32777		1.44283		1.52214		1.65405				1.32777		1.11061		1.51432		1.26666
c701.a1.a1	XIC	0.843198	0.441369	0.000231843	0.997824	0.687998	0.904991	0.758521	7.85854	7.82954	7.37552	7.95717	7.92817	7.47415	7.7776	7.7747	7.50843	7.84315	8.09584	7.44493	SCO3845|SSPG_03810	SCO3845	Q9XA19|D6EN71	Signaling_and_Regulators	ST_protein_kinases	Intracellular	SCO3845|SSPG_03810 Serine/threonine phosphatase			1.25496		1.16294	1.20489		1.30022					1.25496		2.09482	1.1346			1.47121
d1497.a1.a1	SC	4.83351e-19	0.0140139	1.3512e-06	0.390687	0.0292369	0.786342	0.362756	1	1	0	1.25	2.75	0.5	8.66667	3.66667	3.25	12.3333	6.33333	3.33333	SCO2450|SSPG_05083	SCO2450	Q9L096|D6EEJ7	Signaling_and_Regulators	ST_protein_kinases	Intracellular	SCO2450|SSPG_05083 Serine/threonine protein kinase			1.25		1.42308		8.66667		9.86667				2.75		1.72727		3.66667		2.30303
c288.a1.a1	XIC_SC	0.000216456	0.106092	0.0660956	0.821146	0.228979	0.47441	0.39747	7.92607	8.06864	7.75615	8.26554	8.40811	8.09562	8.28724	8.176	8.16494	8.76698	8.6063	8.12813	SCO4775|SSPG_02909	SCO4775	Q9L0I2|D6EDY5	Signaling_and_Regulators	ST_protein_kinases	Intracellular /TMH start AFTER 60	SCO4775|SSPG_02909 Serine/threonine protein kinase			2.18512		3.01812		2.29708		3.17276				2.18512		2.69341		1.28046		1.57831
d1390.a1.a1	XIC	0.002	0.111	0	0.303	0	0.417	0.775	7.69937	8.08514	8.26479	7.51855	7.90432	8.08398	8.16845	8.05134	8.12964	8.33756	7.95089	8.14443	SCO6474|SSPG_01210	SCO6474	Q9ZBK0|D6EI64	Signaling_and_Regulators	TetR_family_regulator	Intracellular	SCO6474|SSPG_01210 TetR-family transcriptional regulators		1.51642			1.47608		2.94496		6.59189			1.51642		1.26023		1.08094			1.11319			1.51639
d2080.a1.a1	XIC	0	0.949	0	0.219	0.042	0.023	0.667	6.87527	6.87419	6.80384	6.80476	6.80367	6.73332	7.127	7.23625	7.00278	6.85235	7.15645	6.81785	SCO4850|SSPG_02832	SCO4850	Q9KZ96|D6ECM2	Signaling_and_Regulators	TetR_family_regulator	Intracellular	SCO4850|SSPG_02832 TetR-family transcriptional regulator		1.17628		1.88213			1.78538		1.11581			1.17631		1.20171			2.30176		2.2531			1.17631
c457.a1.a1	XIC_SC	3.55361e-07	0.000355182	0.126923	0.960671	0.0140013	0.114328	0.964269	9.0911	8.98969	8.86629	9.07547	8.97407	8.85067	8.68477	8.47049	7.80599	8.66633	8.42277	7.62977	SCO2517|SSPG_05014	SCO2517	Q9L2G6|D6EEC8	Signaling_and_Regulators	Two_component_system	Intracellular	SCO2517|SSPG_05014 Two-component system response regulator		1.03663		1.04338		2.54875		2.56536				1.03663		1.11613		3.3052		3.5587
c757.a1.a1	XIC_SC	3.24145e-09	0.093811	2.93391e-06	0.0594984	0.723258	0.42675	0.744894	8.6844	8.3861	8.05496	8.52455	8.22625	7.89511	7.83394	7.56013	7.22813	8.22202	7.69151	7.32851	SCO5862|SSPG_01866	SCO5862	P0A4I1|D6EP09	Signaling_and_Regulators	Two_component_system	Intracellular	SCO5862|SSPG_01866 Two-component regulator CutR		1.44493			2.44387	7.08688		2.00692				1.44493			1.35326	6.69834		3.42562				1.44493
d1185.a1.a1	XIC_SC	2.08726e-07	1.12824e-07	7.99135e-10	0.000240951	0.458162	0.00647526	0.078441	8.67754	8.22142	7.78695	8.44072	7.9846	7.55013	8.06512	7.31709	7.28318	8.46046	8.05272	7.21681	SCO6162|SSPG_01468	SCO6162	Q9ZBS6|D6EKP8	Signaling_and_Regulators	Two_component_system	Intracellular	SCO6162|SSPG_01468 LuxR family two-component system response regulator		1.72511			2.48508	4.09658			1.04649			1.72511			5.44032	8.02283			1.16981			1.72511
c557.a1.a1	XIC	0.0777556	0.994623	0.0116769	0.333503	0.414184	0.684717	0.390222	8.12208	8.0454	8.05233	8.00268	7.92601	7.93293	8.0334	8.0424	7.76807	7.88038	7.95446	7.99012	SCO4596|SSPG_03069	SCO4596	Q9F2W5|D6EFI7	Signaling_and_Regulators	Two_component_system	Intracellular	SCO4596|SSPG_03069 AbrC3 two-component system response regulator		1.31642		1.42239		1.22653		1.32526				1.31642		1.22446			0.993117		1.0677			1.31642
c223.a1.a1	XIC	0.0431134	0.816051	0.148337	0.709249	0.00309274	0.498629	0.967317	7.89239	8.05968	8.18432	7.81174	7.97904	8.10368	8.3743	8.49037	7.98186	8.10032	8.31715	7.8067	SCO3013|SSPG_04526	SCO3013	Q9KYW8|D6EV04	Signaling_and_Regulators	Two_component_system	Intracellular	SCO3013|SSPG_04526 Two-component system response regulator		1.20406		1.87922			3.03325		1.94347			1.20406		1.49013			2.6958		2.17827			1.20406
c980.a1.a1	XIC	4.25287e-07	0.0172986	8.43646e-06	0.978526	0.243762	0.0484583	0.282721	7.99995	7.89172	7.68425	8.1072	7.99897	7.7915	7.79106	7.74092	7.51524	8.02599	7.84493	7.45627	SCO0203|SSPG_07394	SCO0203	Q9RI43|D6EHV3	Signaling_and_Regulators	Two_component_system	Intracellular	SCO0203|SSPG_07394 Two-component sensor			1.2801		1.71765	1.61769		1.2056					1.2801		1.2706	1.41513		1.42571
b94.a1.a1	XIC_SC	0.0204387	0.719602	0.000141072	0.738371	0.310763	0.705429	0.772248	8.00266	7.76915	7.53344	8.07091	7.8374	7.60169	7.72659	7.81855	7.49032	7.8382	7.67904	7.50626	SCO5748|SSPG_01984	SCO5748	O86808|D6EQ43	Signaling_and_Regulators	Two_component_system	Intracellular	SCO5748|SSPG_01984 Sensory histidine kinase			1.17017		1.29305	1.88831		1.70886					1.17017	1.37881			1.12046	1.43998
c247.a1.a1	SC	0.0164476	0.203084	1.80865e-11	0.413002	0.18487	0.276488	0.258614	18.5	14.3333	8.25	13.25	16.75	11.25	22	16	9	24	22.3333	9.66667	SCO1654|SSPG_05900	SCO1654	Q9RJ54|D6ENK3	Signaling_and_Regulators	Two_component_system	Intracellular	SCO1654|SSPG_05900 Two-component system response regulator		1.39623			1.09091		1.18919		1.81132				1.1686		1.39583		1.11628		1.33333
c426.a1.a1	SC	4.7289e-17	0.28178	0.000381294	0.0536278	8.62617e-06	0.0497624	0.118082	3.25	14.6667	8	5.75	16	12.5	17.3333	18.3333	24	22	20	16.3333	SCO2879|SSPG_04658	SCO2879	Q9KZS2|D6EWI7	Signaling_and_Regulators	Two_component_system	N-terminally anchored (No CS)	SCO2879|SSPG_04658 Histidine kinase-like ATPase			1.76923		1.26923		5.33333		3.82609				1.09091		1.09091		1.25		1.25
c386.a1.a1	SC	1.40654e-05	0.00563512	0.166222	0.863384	0.237278	0.683178	0.0471334	12.75	14.3333	8	13.5	17.5	13.5	17	14	18.75	22.6667	23	17	SCO2013|SSPG_05532	SCO2013	Q9S2J0|D6EKA4	Signaling_and_Regulators	Two_component_system	Intracellular	SCO2013|SSPG_05532 Two-component system response regulator			1.05882		1.33333		1.33333		1.67901				1.22093		1.64286		0.976744		1.31429
c760.a1.a1	XIC	0.00477333	0.239888	0.0636532	0.344568	0.0676829	0.820782	0.977975	7.76953	8.19794	8.02343	7.85648	8.28489	8.11038	8.43625	8.38622	8.23193	8.31164	8.34125	8.11976	SCO3063|SSPG_04471	SCO3063	Q9KZ82|D6EUU9	Signaling_and_Regulators	Two_component_system	Intracellular	SCO3063|SSPG_04471 Two-component system response regulator			1.22167	1.33234			4.64217		2.85203				1.22167	1.10909			1.54269		1.13857
c337.a1.a1	XIC	0.0482956	0.960521	0.0382478	0.916366	0.130831	0.684717	0.80812	8.32081	8.76013	8.78744	8.15964	8.59897	8.62627	8.77651	9.1388	8.646	8.54034	8.72795	8.62516	SCO0741|SSPG_06857	SCO0741	Q9EWT0|D6EYD8	Stress_defense	Mycothiol	Intracellular	SCO0741|SSPG_06857 S-(hydroxymethyl)mycothiol dehydrogenase		1.44932		1.72256			2.85564		2.40267			1.44932		2.57543			2.39148		1.34581			1.44932
c814.a1.a1	XIC	0.626808	0.528084	0.254784	0.50552	0.0164323	0.540356	0.2767	8.10872	8.56367	8.17756	8.24274	8.6977	8.31159	8.36422	7.91996	8.34493	8.96601	8.7056	8.14404	SCO1959|SSPG_05588	SCO1959	Q9Z506|D6EKG0	Stress_defense	Mycothiol	Intracellular	SCO1959|SSPG_05588 Mycothiol-dependent maleylpyruvate isomerase			1.36151		3.99748		1.80095		5.2877				1.36151		6.1044	4.40265			1.01837
c666.a1.a1	XIC	0.0836097	0.0356451	0.00218668	0.94399	0.23376	0.39439	0.796526	7.59926	7.45494	6.99944	7.98194	7.83762	7.38212	7.24094	7.32097	7.10192	7.76103	7.71218	7.32789	SCO4151|SSPG_03537	SCO4151	Q9KZV0|D6EK58	Stress_defense	Mycothiol	Intracellular	SCO4151|SSPG_03537 Mycothiol acetyltransferase			2.41369		3.31197	2.28201		1.66308					2.41369		2.46151	1.36133		1.33489
c406.a1.a1	XIC_SC	0.00176257	0.535362	0.00164879	0.821146	0.675167	0.433961	0.825777	7.81636	7.96098	8.30293	7.70352	7.84813	8.19008	8.05193	8.37776	8.44002	7.84801	8.08059	8.39869	SCO1663|SSPG_05891	SCO1663	Q9ADA4|D6EMS9	Stress_defense	Mycothiol	Intracellular	SCO1663|SSPG_05891 Mycothiol ligase		1.29671		1.59928			1.72016		1.39472			1.29671		1.9823			2.61084		1.70787			1.29671
c800.a1.a1	SC	1.00941e-75	0.000531067	0.00882213	1	1	0.279969	1	7	14.6667	8.5	12.25	16.75	16.25	0	0	0	0	0	0	SCO6627	SCO6627	Q8CJM2	Stress_defense	Other_response_protein	Intracellular	SCO6627 pglX			1.75			7		12.25					1.14205			14.6667		16.75
c658.a1.a1	SC	1.55527e-109	0.10651	4.3989e-08	1	1	0.0128766	1	22.25	20.6667	7.5	18	26	15	0	0	0	0	0	0	SCO6635	SCO6635	O86682	Stress_defense	Other_response_protein	Intracellular	SCO6635 Bacteriophage (PhiC31) resistance gene pglY		1.23611				22.25		18					1.25806			20.6667		26
c405.a1.a1	SC	4.20115e-96	0.314305	4.23449e-06	0.693638	0.418868	0.0273684	0.673676	36.75	29.6667	16.75	23.75	30.25	20.5	3	2.33333	2.75	2.66667	3.33333	2.66667	SCO0596|SSPG_07002	SCO0596	Q9R408|D6EDC4	Stress_defense	Other_response_protein	Intracellular	SCO0596|SSPG_07002 DpsA		1.54737		1.125		12.25		8.90625					1.01966		1.42857	12.7143		9.075
c622.a1.a1	SC	1.12629e-08	4.38799e-09	1.35283e-14	0.171642	4.13414e-08	0.742235	0.0163944	6.25	14.6667	5.5	18.75	20.75	11.5	12.6667	6	0.5	12.3333	12	1.33333	SCO0167|SSPG_07441	SCO0167	Q9RIZ8|D6EI00	Stress_defense	Other_response_protein	Intracellular	SCO0167|SSPG_07441 Universal stress protein family			3	1.02703			2.02667	1.52027					1.41477		2	2.44444		1.72917
b74.a1.a1	XIC_SC	0.000339506	0.00218259	1.48536e-10	0.164405	0.00206655	0.356341	0.340823	8.68387	8.71289	8.30833	8.79277	8.82178	8.41722	9.15077	8.46955	7.79943	8.56208	8.51601	7.77805	SCO0200|SSPG_07397	SCO0200	Q9RI46|D6EHV6	Stress_defense	Other_response_protein	Intracellular	SCO0200|SSPG_07397 Universal stress protein family			1.28496	3.87868			2.93018	1.70091					1.28496		1.11289	1.75121		2.02198
c641.a1.a1	XIC_SC	0.00747049	0.0533488	6.59648e-06	0.510693	5.3632e-07	0.577299	0.492614	7.80293	8.35664	8.19566	7.79235	8.34607	8.18508	8.83672	8.48892	7.82709	8.40556	8.52956	7.81547	SCO0198|SSPG_07399	SCO0198	Q9RI48|D6EHV8	Stress_defense	Other_response_protein	Intracellular	SCO0198|SSPG_07399 Universal stress protein		1.02465		2.69875			10.8092		4.10396			1.02465			1.0981		1.35605		1.52578
d1061.a1.a1	XIC	0.0258521	0.113139	1.6433e-06	0.322631	0.464953	0.0259722	0.487354	8.85094	8.42548	8.04216	8.97968	8.55422	8.1709	8.6348	8.04642	7.95678	9.11735	8.45532	7.9914	SCO1836|SSPG_05714	SCO1836	Q9RJ32|D6ELI6	Stress_defense	Other_response_protein	Intracellular	SCO1836|SSPG_05714 Stress-like protein			1.34505		3.03768	1.64488			1.373				1.34505		2.56385	2.39365		1.25576
d1447.a1.a1	XIC	0.236	0.1	0.173	0.487	0.012	0.443	0.343	7.825	7.85056	7.714	7.85438	7.87994	7.74338	7.96783	7.76693	7.68748	8.427	7.889	7.55703	SCO0937|SSPG_06660	SCO0937	Q9RCX3|D6EVJ5	Stress_defense	Other_response_protein	Intracellular	SCO0937|SSPG_06660 Universal stress protein family			1.06999		2.87852		1.38941		3.73783				1.06999		1.32456	1.21236			1.02108
d1039.a1.a1	SC	9.74441e-17	0.0611431	0.000246579	0.0851069	0.0443131	0.287575	0.103572	2	3	0.5	3.75	5.5	2.25	11.6667	6.66667	7.75	14	9.66667	4.66667	SCO7299|SSPG_00546	SCO7299	Q9K4L5|D6EX85	Stress_defense	Other_response_protein	Intracellular	SCO7299|SSPG_00546 Universal stress protein family			1.875		1.2		5.83333		3.73333				1.83333		1.45		2.22222		1.75758
d1867.a1.a1	XIC	0	0	0.002	0.221	0	0.818	0.621	8.61875	9.08136	8.98068	8.15738	8.61998	8.51931	8.35658	8.40622	7.61874	8.35345	7.93171	7.39966	SCO6983|SSPG_00868	SCO6983	Q9KZG9|D6EDT6	Stress_defense	Oxidative_strees	Intracellular	SCO6983|SSPG_00868 Glyoxalase		2.89314		1.00723		1.82882			1.57062			2.89321		2.98202		4.73304		4.87832				2.89314
c172.a1.a1	XIC_SC	3.65034e-06	0.00392183	9.65866e-05	0.831905	0.56772	0.0542942	0.506531	8.59852	8.57909	8.21872	8.43378	8.41435	8.05398	8.37727	8.00062	7.54349	7.98226	7.89337	7.73891	SCO0379|SSPG_07221	SCO0379	Q9RJK9|D6EG84	Stress_defense	Oxidative_strees	Intracellular	SCO0379|SSPG_07221 Catalase		1.4613		2.48323		1.66435		2.82827				1.4613		1.28012		3.78853		3.3188				1.4613
c822.a1.a1	XIC	1.08111e-09	6.60888e-06	5.11312e-08	0.203767	0.673436	0.225309	0.885785	8.62382	8.31731	8.16169	8.44775	8.14125	7.98562	8.15979	7.87746	7.7248	8.08437	7.92038	7.66611	SCO2021|SSPG_05523	SCO2021	Q9S2I2|D6EK95	Stress_defense	Oxidative_strees	Intracellular	SCO2021|SSPG_05523 Oxidative stress defense protein		1.49992		1.18965		2.91095		2.3088				1.49992			1.10388	2.75332		1.6629				1.49992
d1816.a1.a1	XIC	0	0.038	0.003	0.88	0.006	0.074	0.943	8.21707	8.12609	7.65384	8.29638	8.2054	7.73314	7.3962	7.33108	7.28648	7.51377	7.5519	7.41638	SCO4590|SSPG_03075	SCO4590	Q9F2X1|D6EFJ3	Stress_defense	Oxidative_strees	Intracellular	SCO4590|SSPG_03075 Glyoxalase-like protein			1.20036		1.3109	6.62018		6.06192					1.20036		1.66272	6.23749		4.50298
b90.a1.a1	XIC_SC	0.485152	0.000476099	0.0021586	0.151523	0.00438979	0.00112335	0.0348623	8.54695	8.81282	8.92559	8.47716	8.74303	8.8558	8.93949	9.01666	8.68103	8.4761	8.55948	8.8529	SCO0560|SSPG_07039	SCO0560	Q9RJH9|D6EDG1	Stress_defense	Oxidative_strees	Intracellular	SCO0560|SSPG_07039 Catalase-peroxidase		1.17432		2.90665			2.46914		0.997558			1.17432		2.86535			1.59899	1.52597				1.17432
d1076.a1.a1	XIC	0.913536	0.702764	0.00995303	0.691955	0.433308	0.547343	0.89682	8.31059	8.35979	8.72327	8.1245	8.1737	8.53718	8.31639	8.36273	8.54031	8.33053	8.15978	8.44858	SCO2901|SSPG_04637	SCO2901	Q9KZQ2|D6EWG6	Stress_defense	Oxidative_strees	Intracellular	SCO2901|SSPG_04637 Redoxin		1.53495			1.03309		1.01343		1.60704			1.53495		1.5957			1.00679		0.968452			1.53495
d2475.a1.a1	XIC	0.325	0.28	0	0.048	0.033	0.046	0.185	7.36053	7.17303	6.9557	7.36813	7.18063	6.9633	7.36329	7.098	6.77361	7.30604	7.4196	6.99486	SCO7171|SSPG_00676	SCO7171	Q9FBS1|D6EC59	Stress_defense	Oxidative_strees	Intracellular	SCO7171|SSPG_00676 Glyoxalase-like protein			1.01765	1.14091			1.00638	1.15369					1.01765		2.09701	1.18858			1.73368
d2233.a1.a1	XIC	0.127	0.143	0.006	0.323	0.475	0.402	0.202	6.9908	6.69985	6.50819	7.03115	6.7402	6.54854	6.68344	6.64507	6.4033	7.3303	6.4468	6.52085	SCO0477|SSPG_07124	SCO0477	Q9RJF7|D6EET9	Stress_defense	Oxidative_strees	Intracellular	SCO0477|SSPG_07124 Glyoxalase			1.09736		4.43466	2.02936			1.99136				1.09736	1.57859		1.13444		1.96517
b71.a2.a1	SC	2.93809e-58	3.55792e-05	6.65058e-19	0.0322111	2.93854e-06	0.273189	0.109223	43.75	37	18.5	70	39.75	28.25	16.3333	10.3333	15	13.3333	13	15	SCO0999	SCO0999	Q7AKR0	Stress_defense	Oxidative_strees	Intracellular	SCO0999 Superoxide dismutase			1.6	1.225		2.67857		5.25					1.07432		1.25806	3.58065		3.05769
c640.a1.a1	XIC_SC	0.935446	0.309172	3.04284e-05	0.0256516	0.945577	0.114401	0.316294	7.51307	7.96769	8.34789	7.93686	8.39148	8.77168	7.58132	8.08815	8.96355	7.53147	8.28291	8.08017	SCO5031|SSPG_02657	SCO5031	Q7AKI6|D6EXK3	Stress_defense	Oxidative_strees	Intracellular	SCO5031|SSPG_02657 Alkyl hydroperoxide reductase AhpD			2.65329	1.12164			1.17018	2.54325					2.65329		1.5659		1.31966	1.28399
c295.a1.a1	XIC	3.45282e-06	0.511394	0.000418631	0.974035	2.98573e-05	0.1304	0.0573406	8.54323	8.93832	8.53884	8.90941	9.30451	8.90503	9.13762	8.94696	8.87767	9.88972	9.49782	8.71525	SCO5419|SSPG_02291	SCO5419	Q9L2A3|D6ET53	Stress_defense	Oxidative_strees	Intracellular	SCO5419|SSPG_02291 Thioredoxin			2.32374		5.65073		3.92999		9.55672				2.32374		3.55519		1.02008		1.56067
b71.a1.a1	SC	1.77989e-44	0.000663629	8.12115e-18	0.0149472	1.07998e-15	0.35182	0.0097031	69.5	54.3333	26	91.75	57	43.5	25.6667	22.6667	36.25	28.3333	25.3333	30.3333	SCO2633|SSPG_04896	SCO2633	O51917|D6ECW7	Stress_defense	Oxidative_strees	Intracellular	SCO2633|SSPG_04896 Superoxide dismutase			1.32014		1.1039	2.70779		3.23824					1.04908		1.11765	2.39706		2.25
c267.a1.a1	XIC_SC	0.000264802	0.00205973	1.22498e-05	0.21822	0.000129409	0.164794	0.363087	8.42585	8.56045	7.56582	8.26549	8.40009	7.40546	7.84644	7.82686	7.59632	8.28403	7.56907	7.71858	SCO6531|SSPG_01154	SCO6531	O86713|D6EGW0	Stress_defense	Oxidative_strees	Intracellular	SCO6531|SSPG_01154 Organic hydroperoxide reductase		1.44664			2.73898	3.79674			1.04361			1.44664		1.81045		5.41491		6.7767				1.44664
c650.a1.a1	SC	0.704083	0.0930579	4.2699e-11	0.0131574	1.67979e-11	0.0036338	0.170955	5.25	7.33333	8.5	13	10.75	10.25	1	4	22	4	7.66667	15.3333	SCO5032|SSPG_02656	SCO5032	Q9FBP5|D6EXK2	Stress_defense	Oxidative_strees	Intracellular	SCO5032|SSPG_02656 Alkyl hydroperoxide reductase			2.47619		4	5.25		3.25					1.46591		1.91667	1.83333		1.40217
c460.a1.a1	SC	0.935033	0.0713782	0.000349373	0.115662	9.57423e-08	0.764608	0.00179276	23.75	13.6667	5.75	17.75	12.75	11.5	14	11	22	12.6667	9.66667	12.6667	SCO2634|SSPG_04895	SCO2634	Q9L201|D6ECW6	Stress_defense	Oxidative_strees	Intracellular	SCO2634|SSPG_04895 Protein with DSBA-like thioredoxin domain		1.33803		1.10526		1.69643		1.40132				1.0719		1.13793		1.24242		1.31897
c526.a1.a1	XIC	0.00172381	7.90482e-05	0.117913	0.236882	0.115198	0.791199	0.749587	8.60818	8.70249	8.63214	8.8836	8.9779	8.90755	8.72792	8.83164	8.99106	8.8476	9.09285	9.06047	SCO3889|SSPG_03763	SCO3889	P52230|D6EMA8	Stress_defense	Oxidative_strees	Intracellular	SCO3889|SSPG_03763 Thioredoxin			1.88543		1.31728		1.31745	1.08642					1.88543		1.82479		1.34634		1.30303
d1018.a1.a1	XIC	3.28699e-08	0.243703	0.797638	0.549401	0.0139391	0.0821937	0.872536	7.87235	8.09018	8.41892	7.77646	7.9943	8.32304	8.83024	8.76916	8.83729	8.72591	8.41199	8.55769	SCO5254|SSPG_02427	SCO5254	P80735|D6EUN3	Stress_defense	Oxidative_strees	Intracellular	SCO5254|SSPG_02427 Superoxide dismutase		1.24705		1.27155			9.07609		8.90121			1.24705		2.27599			4.77511		2.61635			1.24705
c928.a1.a1	XIC	9.26448e-06	0.00165193	2.13844e-05	0.389731	0.710971	0.655523	0.925262	7.65136	8.0537	8.16661	7.98276	8.3851	8.49801	8.11837	8.52957	8.49611	8.30882	8.59563	8.71809	SCO0885|SSPG_06711	SCO0885	Q9RD25|D6EWU4	Stress_defense	Oxidative_strees	Intracellular	SCO0885|SSPG_06711 Thioredoxin			2.14487		1.55042		2.93094		2.11862				2.14487		1.16429		2.99136		1.62378
c373.a1.a1	XIC_SC	2.74181e-10	0.786972	0.0432506	0.707515	0.000233539	0.0260521	0.585476	8.6585	8.65622	8.89275	8.60092	8.59863	8.83517	9.22046	8.95676	8.97744	9.07932	8.93449	9.04101	SCO2067|SSPG_05476	SCO2067	Q9S2S3|D6EJ36	Stress_defense	Oxidative_strees	N-terminally anchored (No CS)	SCO2067|SSPG_05476 Thioredoxin		1.14179		1.38403			3.64719		3.00885			1.14179		1.05261			1.99775		2.167			1.14179
c175.a1.a1	XIC_SC	0.000719076	0.92539	1.61118e-06	0.997824	0.424194	0.475125	0.259282	9.01083	9.09268	9.26933	9.06543	9.14728	9.32392	9.11537	9.32555	9.39929	9.41491	9.16968	9.38955	SCO3890|SSPG_03762	SCO3890	P52215|D6EMA7	Stress_defense	Oxidative_strees	Intracellular	SCO3890|SSPG_03762 Thioredoxin reductase			1.13396		1.99317		1.27214		2.23606				1.13396	1.43176			1.70949		1.05293
d1268.a1.a1	XIC	9.39186e-07	0.0232977	0.00220145	0.192195	0.032477	0.826417	0.254819	8.01394	8.28862	8.33564	8.20037	8.47505	8.52207	8.54402	8.44204	8.59118	8.4596	8.74324	8.5088	SCO4444|SSPG_03255	SCO4444	Q9KZY2|D6EH67	Stress_defense	Oxidative_strees	Intracellular	SCO4444|SSPG_03255 Glutathione peroxidase			1.53611	1.21456			3.38901		1.81649				1.53611		2.00076		1.4237		1.85435
a4.a3.a1	XIC_SC	8.38234e-06	0.324995	1.65935e-05	0.792976	4.75629e-05	0.48261	0.925262	8.08351	9.20401	9.13832	8.09698	9.21748	9.15179	8.27579	8.21244	8.09594	8.50623	8.43195	8.10388	SCO0641|SSPG_06958	SCO0641	Q8CK50|D6ED80	Stress_defense	Tellurium_resistance	Intracellular	SCO0641|SSPG_06958 Tellurium resistance protein tdd1			1.0315		1.69996		1.55696		2.56593				1.0315		1.65771	9.80778		6.10283
d1300.a1.a1	XIC	0.00372172	0.228571	5.98588e-07	0.576226	0.0289924	0.936038	0.68606	8.13905	8.04375	7.94734	7.98354	7.88823	7.79182	8.14765	7.91667	7.57171	8.03857	7.73019	7.61652	SCO1020|SSPG_06544	SCO1020	Q9EX20|D6EV79	Stress_defense	Tellurium_resistance	Intracellular	SCO1020|SSPG_06544 Tellurium resistance protein tdd2		1.43059		1.28552			1.02		1.1351			1.43059		1.5363		1.33992		1.43892				1.43059
c156.a1.a1	XIC_SC	1.73866e-07	0.0583715	6.18968e-06	0.326314	0.0765424	0.820782	0.667408	9.15107	8.92395	8.64914	8.85549	8.62837	8.35357	8.64382	8.20664	8.29259	8.3418	8.22618	8.26147	SCO1965|SSPG_05582	SCO1965	Q9Z501|D6EKF4	Stress_defense	Tellurium_resistance	Intracellular	SCO1965|SSPG_05582 Tellurium resistance protein tdd5		1.97502		2.00461		3.21545		3.26362				1.97502			1.046	5.21559		2.52463				1.97502
d1460.a1.a1	XIC	0.06	0.947	0.022	0.92	0.034	0.532	0.367	7.7073	8.11726	8.10142	8.16419	8.57415	8.55831	7.8771	7.57773	7.85552	8.47976	8.45185	7.71336	SCO2367|SSPG_05165	SCO2367	Q9KY23|D6EFX6	Stress_defense	Tellurium_resistance	Intracellular	SCO2367|SSPG_05165 Tellurium resistance protein tdd7			2.86345		4.00553		1.47843		2.06809				2.86345		7.48376	3.46362		1.32526
c591.a1.a1	XIC_SC	9.30017e-06	1.48829e-05	0.197988	0.0940627	0.495409	0.0433142	0.407354	8.83568	8.68033	8.63305	8.76552	8.61017	8.56288	8.40338	8.40696	8.46682	8.67614	8.4796	8.43076	SCO5195|SSPG_02492	SCO5195	Q9FCJ3|D6EVZ7	Stress_defense	Tellurium_resistance	Intracellular	SCO5195|SSPG_02492 Tellurium resistance protein tdd14		1.17535			1.87397	2.70588		1.22851				1.17535			1.18204	1.87659		1.35073				1.17535
a4.a2.a1	SC	6.3593e-06	0.000427233	0.000276792	0.988509	1.48234e-68	0.000345751	1.26357e-05	40.5	90.6667	50.5	26	63.75	62	128.667	36.6667	52	84.3333	45.6667	48	SCO2368|SSPG_05164	SCO2368	Q9KY22|D6EFX5	Stress_defense	Tellurium_resistance	Intracellular	SCO2368|SSPG_05164 Tellurium resistance protein tdd8		1.55769		1.52569			3.17695		3.24359			1.42222			1.24545	2.47273		1.39599
c145.a2.a1	XIC	1.99272e-05	0.502013	1.93561e-09	0.551509	6.72398e-07	0.010113	0.22177	8.40449	8.9891	8.86238	8.70597	9.29059	9.16387	8.95057	8.94246	8.91512	9.55312	9.37966	9.00698	SCO3767|SSPG_03896	SCO3767	Q9F2L4|D6ENF7	Stress_defense	Tellurium_resistance	Intracellular	SCO3767|SSPG_03896 Tellurium resistance protein terB-like			2.00209		4.00445		3.51632		7.03312				2.00209		2.73656	1.11339			1.22765
c145.a1.a1	SC	0.00401742	0.429544	1.10219e-15	0.182571	8.92435e-10	4.89031e-05	0.000264854	29.25	23.6667	11.25	9.5	27.75	17	41.6667	17	14.75	38.3333	21	13.6667	SCO7481|SSPG_00363	SCO7481	Q93JB5|D6EVL1	Stress_defense	Tellurium_resistance	Intracellular	SCO7481|SSPG_00363 Tellurium resistance protein terB-like		3.07895		1.08696			1.4245		4.03509				1.17254		1.23529	1.39216		1.32143
d1117.a1.a1	XIC	0.0220182	0.000879044	5.41322e-06	0.470152	0.101356	0.329231	0.713719	7.40047	7.56277	7.80043	7.60172	7.76401	8.00167	7.36349	7.89938	7.95092	7.44791	7.85743	8.17529	SCO2362|SSPG_05170	SCO2362	Q9KY28|D6EFY1	Stress_defense	Tellurium_resistance	Intracellular	SCO2362|SSPG_05170 Phosphoribosyl transferase			1.58943		1.21455	1.08888		1.42498					1.58943	1.10141			2.17075		1.23999
d1031.a1.a1	XIC	0.381791	0.0106013	0.000146669	0.126651	0.0486973	0.935455	0.967317	8.43685	8.36396	8.09819	8.67779	8.60489	8.33913	8.42561	8.63825	8.32162	8.4273	8.64857	8.38714	SCO3727|SSPG_03934	SCO3727	Q9L0X7|D6ENJ5	Stress_defense	Tellurium_resistance	Intracellular	SCO3727|SSPG_03934 Tellurium resistance protein tdd10			1.74155		1.00389		0.974448	1.78029					1.74155		1.02407		1.88057		1.10582
a4.a1.a1	SC	1.52833e-133	0.0122598	2.1856e-189	0.189401	8.91667e-14	1.74506e-08	1.03249e-18	182.25	166.667	71	139.75	149.5	85.75	391.667	184.333	163.5	325.333	253.667	106	SCO4277|SSPG_03416	SCO4277	Q9KXW4|D6EIS5	Stress_defense	Tellurium_resistance	Intracellular	SCO4277|SSPG_03416 Tellurium resistance protein tdd13		1.30411		1.20389			2.14906		2.32797			1.11483			1.37613		1.106		1.69677
b85.a1.a1	XIC_SC	0.000490945	0.163836	1.75305e-08	0.188391	0.359273	0.397529	0.479911	9.12823	9.01377	8.71541	8.87567	8.7612	8.46285	9.44912	9.00625	8.75579	9.20675	9.19891	8.66723	SCO1903|SSPG_05644	SCO1903	Q9X9W9|D6ELB6	Stress_defense	Tellurium_resistance	Intracellular	SCO1903|SSPG_05644 Tellurium resistance protein tdd3		1.7888		1.74732			2.09358		2.14327			1.7888			1.55834		0.982835		2.73971			1.7888
c899.a1.a1	XIC	0.00047161	0.255769	6.70499e-07	0.537725	0.816427	0.67344	0.289217	8.85689	8.72768	8.65366	8.74897	8.61976	8.54574	8.83007	8.44033	8.3793	8.54725	8.54808	8.48056	SCO2140|SSPG_05403	SCO2140	Q9X7Z9|D6EIW3	Transcription	Other_transcriptional_regulator	Intracellular	SCO2140|SSPG_05403 Transcriptional regulator		1.2821		1.91788		1.0637		1.59119				1.2821			1.2816	1.93798		1.17945				1.2821
c824.a1.a1	XIC	2.30261e-07	0.00650665	8.26978e-07	0.459476	0.0925183	0.350812	0.486427	8.16337	7.79448	7.61909	8.26543	7.89654	7.72115	7.83629	7.70351	7.37969	7.97374	7.69051	7.15533	SCO6484|SSPG_01200	SCO6484	Q9ZBJ0|D6EI54	Transcription	Other_transcriptional_regulator	Intracellular	SCO6484|SSPG_01200 DNA-binding protein			1.26491		1.3723	2.12363		1.95745					1.26491		0.970519	1.23303		1.60705
d1387.a1.a1	XIC	0.867191	0.00293782	0.000539345	0.281448	0.436491	0.0304003	0.942312	8.02541	8.02454	8.03805	7.84142	7.84054	7.85405	7.9337	8.11809	7.80252	8.03263	8.06431	7.87476	SCO1366|SSPG_06193	SCO1366	Q9AK96|D6EQY0	Transcription	Other_transcriptional_regulator	Intracellular	SCO1366|SSPG_06193 Transcriptional regulators of the PadR family		1.52756			1.25583	1.23513			1.55315			1.52756		1.13184			1.24038		1.67405			1.52756
d1006.a1.a1	XIC	8.83077e-05	0.369166	4.34624e-05	0.709249	2.0941e-07	0.359458	0.697389	7.48783	9.23049	8.67002	7.75191	9.49457	8.93409	9.14635	9.05074	8.47473	9.60356	9.77651	8.64094	SCO1839|SSPG_05711	SCO1839	Q9RJ29|D6ELI3	Transcription	Other_transcriptional_regulator	Intracellular	SCO1839|SSPG_05711 Predicted transcriptional regulator			1.83686		2.86556		45.5531		71.0643				1.83686		5.31833	1.5127			1.91402
d1484.a1.a1	SC	9.7526e-19	1.59892e-20	5.80195e-19	0.000647229	0.0120533	0.127202	0.0168183	19.75	10.3333	0.75	1.25	0.5	1	1.66667	0	0.5	2.33333	0	0	SCO4678|SSPG_03002	SCO4678	Q9L0G4|D6EE78	Transcription	Other_transcriptional_regulator	Intracellular	SCO4678|SSPG_03002 Transcriptionnal regulator		15.8			1.4	11.85			1.86667			20.6667				10.3333
c437.a1.a1	XIC	0.392308	0.0707278	0.0310297	0.825851	0.000250874	0.495086	0.648819	8.7162	8.77407	8.87611	8.7516	8.80946	8.9115	8.97024	8.75265	8.77785	8.92688	8.85735	8.72032	SCO1463|SSPG_06091	SCO1463	Q9L0Z6|D6EPW3	Transcription	Other_transcriptional_regulator	Intracellular	SCO1463|SSPG_06091 Putative transcriptional regulator			1.08491	1.10498			1.79488		1.49723				1.08491		1.27263	1.05056			1.11658
d1086.a1.a1	SC	0.971598	9.91297e-22	1.67719e-18	0.00106863	0.00115128	0.980086	8.6962e-05	0	3.66667	0	10.25	14.25	3.75	7	2.33333	0.75	12	11.6667	0.333333	SCO0174|SSPG_07434	SCO0174	Q9RIZ1|D6EHZ3	Transcription	Other_transcriptional_regulator	Intracellular	SCO0174|SSPG_07434 DNA-binding protein			10.25		1.71429		7		1.17073				3.88636		5	1.57143		1.22143
c605.a1.a1	XIC	0.00200588	0.816051	0.000698273	0.625552	0.00542732	0.178225	0.401564	7.67468	8.21275	7.58707	7.97277	8.51084	7.88516	8.29021	8.17474	7.74879	8.95765	8.91831	7.75571	SCO3859|SSPG_03797	SCO3859	Q9XA05|D6EME2	Transcription	Other_transcriptional_regulator	Intracellular	SCO3859|SSPG_03797 Transcriptional regulator			1.98651		4.64981		4.12601		9.6577				1.98651		5.54072	1.09146			2.55546
c245.a1.a1	SC	0.940193	0.815084	0.0929285	0.60003	0.0228696	0.158774	0.0001331	27.25	25	14.25	20.5	28.75	22	22.6667	18	28.5	24.3333	25.3333	17.3333	SCO3659|SSPG_04000	SCO3659	Q9X8S6|D6EPG8	Transcription	Other_transcriptional_regulator	Intracellular	SCO3659|SSPG_04000 Putative bacterial sensory transduction regulator		1.32927			1.07353	1.20221			1.18699				1.15		1.40741	1.38889		1.13487
d2167.a1.a1	XIC	0	0.326	0	0.511	0.513	0.788	0.542	7.0905	7.19791	6.74305	7.32061	7.42802	6.97316	7.41169	7.77172	7.28509	7.72811	7.92551	7.03628	SCO4043|SSPG_03639	SCO4043	Q9AK74|D6EL70	Transcription	Other_transcriptional_regulator	Intracellular	SCO4043|SSPG_03639 Arc/MetJ class transcription regulator			1.69867		2.07214		2.09503		2.55564				1.69867		1.42492		3.74809		3.14405
c378.a1.a1	XIC	0.640883	0.369956	4.4319e-10	0.191551	0.297873	0.853422	0.611643	8.54569	8.55026	7.66847	8.2419	8.24647	7.36468	8.62282	8.425	7.53967	8.61015	8.1987	7.83461	SCO2904|SSPG_04634	SCO2904	Q9S2H7|D6EWG3	Transcription	RNA_degradation	Intracellular	SCO2904|SSPG_04634 RNase PH		2.01276		1.02961			1.19433		2.33478			2.01276		1.68385		1.33431		1.11627				2.01276
d2039.a1.a1	XIC	0.238	0.297	0	0.094	0.025	0.926	0.194	7.98178	7.56993	7.47198	8.40239	7.99054	7.8926	8.0648	7.92319	7.80364	8.29788	8.35504	7.4531	SCO2547|SSPG_04985	SCO2547	Q9RDE4|D6EE99	Transcription	RNA_degradation	Intracellular	SCO2547|SSPG_04985 Ribonuclease Z			2.63397		1.71033		1.21065	1.27207					2.63397		2.70302		2.25559		2.31473
c307.a1.a1	XIC_SC	1.46894e-09	0.0397284	0.00218108	0.735402	0.0074713	0.715693	0.208876	7.27409	7.52016	7.80389	7.20431	7.45038	7.7341	8.09602	8.54198	8.00422	7.97126	7.95796	8.1847	SCO5028|SSPG_02660	SCO5028	Q9FBP8|D6EXK6	Transcription	RNA_degradation	Intracellular	SCO5028|SSPG_02660 Ribonuclease YlaK		1.17433		1.33277			6.63628		5.84732			1.17433		3.83723			10.5151		3.21797			1.17433
c695.a1.a1	XIC	5.37202e-09	0.123515	6.0213e-10	0.911484	8.28916e-06	0.766403	0.492614	7.66967	8.63051	8.58215	7.87571	8.83655	8.78818	8.64877	8.736	8.95744	9.00995	9.11986	8.93353	SCO6028|SSPG_01601	SCO6028	O69858|D6ELT1	Transcription	RNA_degradation	Intracellular	SCO6028|SSPG_01601 Putative ribonuclease			1.60709		2.29714		9.53016		13.6222				1.60709		2.42026		1.27494		1.92005
c692.a1.a1	XIC_SC	0.0979529	0.000742141	0.0880013	0.281378	0.00565732	0.143319	0.520697	8.46822	8.78626	8.52058	8.31414	8.63218	8.3665	8.45818	8.48768	7.98958	8.9937	8.46339	7.9126	SCO4895|SSPG_02789	SCO4895	Q9AK31|D6ECH9	Transcription	Transcriptional_apparatus	Intracellular	SCO4895|SSPG_02789 ECF sigma factor		1.42586			3.43178		0.977144		4.78138			1.42586		1.05752		1.98875		1.475				1.42586
c449.a1.a1	XIC	0.00585517	0.556689	0.0214951	0.463201	0.0120414	0.705429	0.33377	7.63482	6.39531	6.93993	6.87493	5.63543	6.18005	6.16025	6.36076	6.41578	5.89198	5.18977	6.91172	SCO7324|SSPG_00521	SCO7324	Q9KY14|D6EX60	Transcription	Transcriptional_apparatus	Intracellular	SCO7324|SSPG_00521 Anti-anti-sigma regulatory factor		5.75288		1.85468		29.8241		9.61503				5.75288		14.825		1.08281		2.79037				5.75288
b34.a1.a1	XIC_SC	0.00717091	0.277798	0.000261904	0.510693	0.000166203	0.0337695	0.87944	8.5521	9.19383	8.99617	8.5656	9.20732	9.00966	9.31183	9.00052	8.95038	9.69418	9.20449	9.05887	SCO4729|SSPG_02956	SCO4729	P60312|D6EE32	Transcription	Transcriptional_apparatus	Intracellular	SCO4729|SSPG_02956 RNA polymerase subunit alpha			1.03156		2.41184		5.75082		13.4457				1.03156		1.59945	1.56066			0.993499
d1835.a1.a1	XIC	0.001	0.525	0	0.798	0.513	0.312	0.438	8.60609	8.58157	7.47701	9.07062	9.0461	7.94154	8.31107	8.22486	7.73991	8.71976	8.8811	7.63394	SCO6164|SSPG_01466	SCO6164	Q9ZBS4|D6EKP6	Transcription	Transcriptional_apparatus	Intracellular	SCO6164|SSPG_01466 RNA polymerase-binding transcription factor DksA			2.91427		2.56265	1.97251		2.24316					2.91427		4.53148	2.27358		1.46218
c816.a1.a1	XIC	0.966665	0.143013	2.33284e-07	0.797593	0.715985	0.107505	0.180454	8.78028	8.60482	8.05214	9.01437	8.83892	8.28623	8.67839	8.50296	8.18667	9.25814	8.89807	8.08688	SCO5244|SSPG_02437	SCO5244	Q9R3X8|D6EUP3	Transcription	Transcriptional_apparatus	Intracellular	SCO5244|SSPG_02437 Anti-sigma factor			1.71433		3.79966	1.2644			1.75293				1.71433		2.48376	1.26434			1.14591
c350.a1.a1	XIC	0.685823	0.878199	0.0382478	0.627824	0.792496	0.72182	0.211657	8.37821	8.26091	7.99464	8.66192	8.54462	8.27835	8.35188	8.17744	8.28251	8.63961	8.68087	8.11696	SCO5704|SSPG_02031	SCO5704	Q9KYR1|D6EQ90	Transcription	Transcriptional_apparatus	Intracellular	SCO5704|SSPG_02031 Transcriptional termination/antitermination factor			1.92182		1.93971	1.06251		1.05271					1.92182		3.18732	1.2119			1.36851
b42.a1.a1	SC	0.204905	0.488497	0.0155704	0.068989	0.589359	0.0115836	1.74202e-05	80.5	68	49.25	51	64.75	63.25	62	52	59	63.6667	66	53	SCO5357|SSPG_02351	SCO5357	Q8CJR6|D6ETB3	Transcription	Transcriptional_apparatus	Intracellular	SCO5357|SSPG_02351 Rho transcription terminator factor		1.57843			1.02688	1.29839			1.24837			1.05019			1.26923	1.30769			1.01931
c380.a1.a1	SC	0.0494808	1.13989e-09	5.6887e-07	0.097569	0.380719	0.00426515	0.0732164	4.5	13.6667	13	15.25	24.5	19.5	11.6667	13	19	16.6667	28.6667	17	SCO6743|SSPG_00959	SCO6743	Q9X7P9|D6EF69	Transcription	Transcriptional_apparatus	Intracellular	SCO6743|SSPG_00959 Transcriptional accessory protein			3.38889		1.42857		2.59259		1.0929				1.79268		2.20513	1.05128			1.17007
a7.a1.a1	XIC_SC	0.000190752	0.511394	2.64238e-06	0.231821	7.02598e-05	0.10405	0.193641	8.64917	9.09824	8.9414	8.78716	9.23623	9.07939	9.01142	8.96963	9.06334	9.6521	9.30367	9.04906	SCO4655|SSPG_03025	SCO4655	Q8CJT1|D6EFE3	Transcription	Transcriptional_apparatus	Intracellular	SCO4655|SSPG_03025 DNA-directed RNA polymerase subunit beta			1.37401		4.37193		2.30278		7.32717				1.37401		2.15797	1.34467			1.16799
c160.a1.a1	SC	0.270438	0.0065158	4.13344e-11	0.836077	0.000199748	0.484891	0.0177966	51.25	31	18.5	35.75	24.75	23	30.6667	31.3333	29.75	30.3333	26.3333	23.3333	SCO3549|SSPG_04107	SCO3549	Q9WVX8|D6EQI8	Transcription	Transcriptional_apparatus	Intracellular	SCO3549|SSPG_04107 Anti-sigma-B factor antagonist		1.43357		1.01099		1.6712		1.17857				1.25253		1.18987			1.01075		1.06397
b12.a1.a1	XIC_SC	6.12572e-05	0.00499697	1.35199e-05	0.855699	1.06171e-05	0.788235	0.829623	8.7568	8.17286	8.1772	8.65428	8.07034	8.07468	8.1154	7.96728	8.33655	8.04081	7.90884	8.11381	SCO4654|SSPG_03026	SCO4654	Q9L0L0|D6EFE4	Transcription	Transcriptional_apparatus	Intracellular	SCO4654|SSPG_03026 DNA-directed RNA polymerase subunit beta		1.26625		1.18739		4.37921		4.10648				1.26625		1.14406		1.60537		1.45046				1.26625
c723.a1.a1	XIC	0.000400287	0.0714487	0.00033201	0.427035	0.434124	0.581472	0.190683	7.84433	7.9383	7.96391	7.88276	7.97674	8.00235	7.87827	8.03359	8.22941	8.15366	8.49322	8.01857	SCO4965|SSPG_02722	SCO4965	Q9ADK2|D6EXR8	Transcription	Transcriptional_apparatus	Intracellular	SCO4965|SSPG_02722 Transcription elongation factor			1.09254		1.88531		1.08131		1.86593				1.09254		2.88158		1.24535		3.28462
d1601.a1.a1	XIC	0	0.297	0.001	0.791	0.027	0.739	0.497	8.25407	8.58242	8.3692	8.33943	8.66778	8.45455	7.69476	7.71167	7.96926	7.92378	7.80425	7.7763	SCO2625|SSPG_04902	SCO2625	Q9F309|D6ECX3	Transferases	Acetyltransferase	Intracellular	SCO2625|SSPG_04902 Putative acetyltransferase			1.21719		1.69442	3.62502		2.60405					1.21719		1.2376	7.42592		7.30348
d1291.a1.a1	XIC	0.00523865	0.0645439	1.31527e-10	0.735402	0.149621	0.0124966	0.498305	7.49075	8.05425	8.37058	7.39522	7.95873	8.27505	7.62265	8.38783	8.268	7.49238	8.19897	8.4657	SCO1563|SSPG_05990	SCO1563	Q9L1B9|D6ENU3	Transferases	Acetyltransferase	Intracellular	SCO1563|SSPG_05990 Acetyltransferase		1.24602		1.34979			1.35487		1.25071			1.24602		1.54477			2.15565		1.73876			1.24602
d1805.a1.a1	XIC	0.197	0	0.006	0.723	0.024	0.01	0.967	8.00262	7.98609	7.80477	8.05298	8.03645	7.85513	7.62079	8.04552	7.73371	7.7579	8.17329	7.79019	SCO4558|SSPG_03105	SCO4558	Q9XAQ0|D6EFM3	Transferases	Acetyltransferase	Intracellular	SCO4558|SSPG_03105 Acetyltransferase			1.12295		1.37123	2.40896		1.97279					1.12295		1.34205		1.14665		1.37038
d2215.a1.a1	XIC	0	0	0.017	0.008	0.057	0.003	0.527	7.14252	7.41532	7.27749	7.54933	7.82213	7.6843	6.71542	7.3527	7.25676	7.01088	7.34921	7.28645	SCO1250|SSPG_06315	SCO1250	Q9FCB7|D6ESA5	Transferases	Acetyltransferase	Intracellular	SCO1250|SSPG_06315 Acetyltransferase			2.55158		1.97451	2.67362		3.45502					2.55158		0.991996	1.1551		2.97112
d2466.a1.a1	XIC	0.436	0.753	0	0.205	0.163	0.952	0.527	8.27753	8.32253	7.78051	8.4417	8.4867	7.94468	8.40009	8.13504	7.98365	8.4438	8.26975	7.74769	SCO5503|SSPG_02206	SCO5503	Q9Z576|D6ERS2	Transferases	Acetyltransferase	Intracellular	SCO5503|SSPG_02206 Acetyltransferase			1.45939		1.10589		1.32605		1.00485				1.45939		1.36367	1.53989		1.64797
d1406.a1.a1	XIC	0.001	0.162	0	0.682	0.051	0.046	0.925	8.07516	7.99216	7.49195	8.52157	8.43857	7.93836	8.64086	8.29703	7.60604	9.05717	8.91556	8.10482	SCO0977|SSPG_06619	SCO0977	Q93J66|D6EVF4	Transferases	Acetyltransferase	Intracellular	SCO0977|SSPG_06619 Acetyltransferase			2.79518		2.60801		3.67875		3.43242				2.79518		4.15461		2.01776		2.99909
d1785.a1.a1	SC	2.65185e-28	0.126217	1.01913e-13	1	1	0.210184	1	0.5	6	5.25	0.5	5	10.25	0	0	0	0	0	0	SCO0995	SCO0995	Q9EX43	Transferases	Methyl_transferase	Intracellular	SCO0995 Methyltransferase			1									1.2				6		5
c971.a1.a1	XIC	0.000103224	0.00888034	0.00158566	0.759667	0.824308	0.646127	0.401556	8.43024	8.24155	8.06773	8.37542	8.18673	8.01291	8.06458	8.06879	7.81808	8.33969	7.90901	7.70222	SCO2338|SSPG_05194	SCO2338	Q9KXI2|D6EG05	Transferases	Methyl_transferase	Intracellular	SCO2338|SSPG_05194 O-methyltransferase		1.13454			1.88414	2.32093		1.08575				1.13454		1.4447		1.48853		1.89547				1.13454
c439.a1.a1	XIC	1.82115e-05	0.00116372	7.62402e-10	0.841442	0.107351	0.651322	0.0957027	8.08583	8.08232	8.41008	8.16805	8.16454	8.4923	7.45464	7.88101	8.30376	7.94909	8.08097	7.99821	SCO4873|SSPG_02810	SCO4873	Q9EWD4|D6ECK0	Transferases	Methyl_transferase	Intracellular	SCO4873|SSPG_02810 Methyltransferase			1.20843		3.1221	4.2775		1.65563					1.20843		1.58475	1.58967		1.21218
c636.a1.a1	XIC	1.26499e-07	0.106092	3.34225e-05	0.499231	1.69134e-05	0.584984	0.457774	7.56986	7.84387	7.75603	7.42986	7.70387	7.61603	8.16627	7.98833	7.72292	8.03089	7.88079	7.84962	SCO2098|SSPG_05446	SCO2098	Q9S2V8|D6EJ06	Transferases	Methyl_transferase	Intracellular	SCO2098|SSPG_05446 Methyltransferase		1.38036		1.36577			3.94829		3.99047			1.38036		1.281			1.39466		1.50285			1.38036
c586.a1.a1	XIC	0.318917	0.0444417	0.0820766	0.210983	0.0313821	0.820782	0.10689	7.79161	7.72703	8.13607	7.64503	7.58045	7.98949	7.73423	7.92444	7.60787	7.53879	7.69734	8.09862	SCO3670|SSPG_03990	SCO3670	Q05562|D6EPF8	Translation	Protein_folding	Intracellular	SCO3670|SSPG_03990 Heat chock protein		1.40146		1.56834		1.14126		1.27717				1.40146		1.68691			1.57547		1.30887			1.40146
d1053.a1.a1	SC	5.70089e-32	4.62088e-06	4.40363e-05	0.801425	0.203252	0.00120823	0.00451787	14.75	18.6667	5.25	2.25	9.75	7.25	1.33333	1.33333	1.75	1.66667	0.666667	0.333333	SCO1766|SSPG_05787	SCO1766	Q9S234|D6EMH5	Translation	Protein_folding	Intracellular	SCO1766|SSPG_05787 ADP-ribosyl glycohydrolase		6.55556			1.25	11.0625		1.35				1.91453		2		14		14.625
b32.a1.a1	XIC_SC	5.05181e-10	0.648689	1.24197e-06	0.206514	7.38328e-05	0.441811	0.344286	9.62153	9.06283	8.22145	9.83019	9.27149	8.43011	8.09324	7.87681	7.99095	8.67491	8.8227	8.12605	SCO4761|SSPG_02923	SCO4761	P0A345|D6EDZ9	Translation	Protein_folding	Intracellular	SCO4761|SSPG_02923 10 kDa chaperonin			1.6168		3.81659	33.7518		14.2981					1.6168		8.82864	15.347		2.81051
c458.a1.a1	XIC	0.025717	0.0054464	0.000532978	0.0814717	0.257257	0.397529	0.734129	8.85731	8.67501	8.7205	8.61922	8.43691	8.4824	9.01033	8.62044	8.62083	8.86044	8.6803	8.62158	SCO1639|SSPG_05916	SCO1639	Q9RJ62|D6ENL9	Translation	Protein_folding	Lipid anchored	SCO1639|SSPG_05916 Secreted peptidyl-prolyl cis-trans isomerase		1.7302		1.41218			1.42238		1.7427			1.7302			1.14779	1.13389			1.75141			1.7302
a1.a2.a1	XIC_SC	1.1007e-09	0.737531	0.21123	0.632145	4.65093e-06	0.816812	0.545085	8.81778	8.54938	8.24354	8.84381	8.57541	8.26956	7.64226	7.97281	8.15746	7.93976	8.19689	8.08724	SCO4762|SSPG_02922	SCO4762	P40171|D6EDZ8	Translation	Protein_folding	Intracellular	SCO4762|SSPG_02922 60 kDa chaperonin 1			1.06176		1.98384	14.9805		8.01766					1.06176		1.67526	3.77199		2.39064
d1974.a1.a1	XIC	0.004	0.01	0	0.709	0.135	0.637	0.636	6.2692	7.14848	6.89094	6.3506	7.22988	6.97234	6.77106	7.14601	6.86648	6.72566	7.49005	7.17766	SCO1771	SCO1771	Q9S229	Translation	Protein_folding	Intracellular	SCO1771 Heat shock protein GrpE			1.20615	1.1102			3.17585		2.3717				1.20615		2.20821		0.994329		1.82041
c744.a1.a1	XIC	0.0243037	0.199745	0.803553	0.707893	0.0241317	0.765639	0.258805	9.21702	9.08817	9.2789	9.18154	9.05269	9.24343	9.26425	9.44741	9.27786	9.05868	9.20228	9.41631	SCO1638|SSPG_05917	SCO1638	Q9RJ63|D6ENM0	Translation	Protein_folding	Intracellular	SCO1638|SSPG_05917 Peptidyl-prolyl cis-trans isomerase		1.08512		1.60534			1.11489	1.32696				1.08512		1.75845			2.28689		1.41121			1.08512
b14.a1.a1	XIC_SC	0.000272252	0.791953	2.64238e-06	0.523016	9.17777e-05	0.526426	0.489305	8.6887	9.28377	9.36303	8.79515	9.39022	9.46948	9.29691	9.31385	9.38362	9.83555	9.49245	9.38571	SCO3671|SSPG_03989	SCO3671	Q05558|D6EPF7	Translation	Protein_folding	Intracellular	SCO3671|SSPG_03989 Chaperone protein DnaK			1.27775		3.45651		4.05704		10.9749				1.27775		1.50869		1.07171		1.26541
c187.a1.a1	SC	0.293205	0.0428758	0.0942971	0.00856415	0.540091	0.890719	0.0028156	23	27	17	28.25	29.5	32.75	31	28.6667	27.75	28.3333	32.3333	20.3333	SCO7516|SSPG_00333	SCO7516	P58481|D6EUD5	Translation	Protein_folding	Intracellular	SCO7516|SSPG_00333 Chaperone protein HtpG			1.22826	1.09412			1.34783		1.00295				1.09259		1.12791		1.06173		1.09605
a1.a1.a1	XIC_SC	0.00277706	0.646369	1.32941e-07	0.907067	6.62309e-05	0.961304	0.863851	8.63342	9.69617	9.71359	8.76164	9.82438	9.84181	9.5215	9.61969	9.73835	9.7252	9.74471	9.66664	SCO4296|SSPG_03396	SCO4296	Q9KXU5|D6EIQ5	Translation	Protein_folding	Intracellular	SCO4296|SSPG_03396 60 kDa chaperonin 2			1.34343		1.59848		7.72812		9.19531				1.34343		1.33358	1.19256		1.20137
c110.a1.a1	XIC_SC	1.0881e-09	0.991098	4.27755e-11	0.151523	1.87484e-10	0.0318299	0.211657	8.13599	9.3362	9.26867	8.30154	9.50176	9.43423	9.4982	9.22768	9.33117	10.164	9.79497	9.31567	SCO7510|SSPG_00339	SCO7510	Q93J09|D6EUE1	Translation	Protein_folding	Intracellular	SCO7510|SSPG_00339 Peptidyl-prolyl cis-trans isomerase			1.46404		4.63189		23.0259		72.8486				1.46404		3.69228	1.28389			1.96433
b10.a2.a1	XIC_SC	1.32304e-10	6.06449e-05	7.66544e-06	0.284643	4.57542e-09	0.207283	0.635694	7.7899	8.37603	8.34239	7.9344	8.52053	8.4869	8.70375	8.53431	8.5177	8.72913	8.6832	8.46011	SCO3661|SSPG_03999	SCO3661	Q8CJV9|D6EPG7	Translation	Protein_folding	Intracellular	SCO3661|SSPG_03999 ATP-dependent chaperone ClpB			1.39477		1.06018		8.20078		6.2335				1.39477		1.40893		1.43975		1.45436
d1549.a1.a1	XIC	0.005	0.879	0.106	0.697	0.041	0.746	0.827	7.75339	8.14538	8.09315	7.71937	8.11136	8.05913	8.35088	8.26599	8.17578	8.70588	8.3889	8.11701	SCO3669|SSPG_03991	SCO3669	P40170|D6EPF9	Translation	Protein_folding	Intracellular	SCO3669|SSPG_03991 Chaperone protein DnaJ		1.08148			2.26464		3.95813		9.69416			1.08148			1.32712		1.32011		1.8947			1.08148
c637.a1.a1	XIC	0.000220446	0.0288043	0.281283	0.25622	0.501044	0.871853	0.680622	7.84879	8.07045	7.90064	8.17687	8.39854	8.22872	8.26671	8.27052	8.24977	8.42805	8.57108	8.24615	SCO2554|SSPG_04978	SCO2554	Q9RDD7|D6ED49	Translation	Protein_folding	Intracellular	SCO2554|SSPG_04978 Chaperone protein DnaJ 2			2.12856		1.44988		2.61774		1.78309				2.12856		1.99784		1.58515		1.48781
c331.a1.a1	XIC_SC	0.196357	0.106881	0.589796	0.242561	4.75629e-05	0.712704	0.491139	8.35091	8.63582	8.7378	8.30741	8.59232	8.6943	8.62936	8.23855	8.26637	9.06356	8.13921	8.59212	SCO3909|SSPG_03743	SCO3909	Q9X8U5|D6EM88	Translation	Ribosomal_protein	Intracellular	SCO3909|SSPG_03743 50S ribosomal protein L9		1.10535			2.71772		1.89866		5.70368			1.10535		1.25702		2.49613		2.83863				1.10535
c888.a1.a1	XIC	0.277704	0.000887374	0.000498585	0.650537	0.0384675	0.935455	0.287381	7.55903	8.06817	8.31183	7.52584	8.03498	8.27864	7.99808	8.12374	7.91362	7.71341	8.19607	8.36151	SCO4659|SSPG_03021	SCO4659	P0A4A3|D6EFD9	Translation	Ribosomal_protein	Intracellular	SCO4659|SSPG_03021 30S ribosomal protein S12		1.07942		1.92608			2.74821		1.54016			1.07942			1.18122		1.13652		1.4491			1.07942
c967.a1.a1	XIC	0.389796	0.0101043	0.0297033	0.106419	0.0520588	0.131952	0.83406	8.33877	8.47361	8.53092	8.26176	8.3966	8.4539	8.33284	8.23243	8.15302	8.6203	8.57466	8.24813	SCO3009|SSPG_04530	SCO3009	Q9KYX2|D6EV08	Translation	Ribosomal_protein	Intracellular	SCO3009|SSPG_04530 Ribosome-associated translation inhibitor RaiA		1.19403			1.93848		0.98643		2.28319			1.19403			2.199	1.74253			1.50682			1.19403
c623.a1.a1	XIC	4.68102e-05	0.550783	2.03019e-09	0.682132	2.84268e-05	0.333924	0.977975	8.34135	9.08402	9.2859	8.29462	9.03728	9.23917	8.92152	9.19388	9.17568	8.94729	9.18407	9.21478	SCO4712|SSPG_02973	SCO4712	Q9L0D0|D6EE49	Translation	Ribosomal_protein	Intracellular	SCO4712|SSPG_02973 50S ribosomal protein L14		1.11361			1.06114		3.80337		4.49442			1.11361			0.977664		1.28784		1.40212			1.11361
c278.a1.a1	XIC	0.849635	0.0790027	6.33389e-09	0.742807	0.342204	0.076549	0.648239	9.2584	9.4467	9.66341	9.15899	9.34729	9.564	9.21479	9.45305	9.64009	9.08269	9.37076	9.67066	SCO4701|SSPG_02984	SCO4701	P66337|D6EE60	Translation	Ribosomal_protein	Intracellular	SCO4701|SSPG_02984 30S ribosomal protein S10		1.25722		1.35549		1.10563		1.19205				1.25722		1.20862			1.01474		1.05554			1.25722
c263.a1.a1	XIC_SC	0.474201	0.579262	0.000131625	0.497783	0.834223	0.660659	0.533095	8.8242	8.87646	9.13049	8.72485	8.77711	9.03114	8.73017	8.91866	9.10823	8.99337	8.76037	9.07629	SCO4721|SSPG_02964	SCO4721	P46787|D6EE40	Translation	Ribosomal_protein	Intracellular	SCO4721|SSPG_02964 50S ribosomal protein L15		1.25705			1.83316	1.24176			1.85573			1.25705		1.43976			1.10204		0.962189			1.25705
c332.a1.a1	XIC	0.0240743	0.987495	0.000146669	0.837338	0.0940767	0.739045	0.925262	8.56265	8.86668	9.19224	8.54797	8.85201	9.17757	8.95587	9.0073	9.17023	9.10649	8.9397	9.21407	SCO4652|SSPG_03028	SCO4652	P41103|D6EFE6	Translation	Ribosomal_protein	Intracellular	SCO4652|SSPG_03028 50S ribosomal protein L10		1.03436			1.41455		2.47303		3.61842			1.03436		1.16842			1.38237		1.22376
c329.a1.a1	XIC	0.477443	0.0549401	1.42692e-06	0.971484	0.130678	0.620844	0.219455	8.18531	8.3914	7.75199	8.06604	8.27213	7.63271	8.29894	8.1252	7.75146	7.65112	8.13083	8.04013	SCO4718|SSPG_02967	SCO4718	P46788|D6EE43	Translation	Ribosomal_protein	Intracellular	SCO4718|SSPG_02967 50S ribosomal protein L18		1.31606		4.44451			1.29906	2.59969				1.31606			1.01305	1.84588		1.38452				1.31606
d1585.a1.a1	XIC	0.128	0.379	0	0.817	0.057	0.798	0.812	8.25533	8.83926	8.95208	8.3127	8.89663	9.00945	8.75064	8.83395	9.05778	8.91152	8.7994	8.79878	SCO3908|SSPG_03744	SCO3908	P66470|D6EM89	Translation	Ribosomal_protein	Intracellular	SCO3908|SSPG_03744 30S ribosomal protein S18			1.14122		1.44837		3.12831		3.97027				1.14122	1.0828			0.987848	1.25092
c671.a1.a1	XIC	0.288368	0.111439	0.0209347	0.974065	0.0839299	0.802185	0.234725	8.74418	9.39893	8.98978	9.08944	9.74419	9.33504	9.05347	8.92566	9.35805	9.65324	9.82094	9.12962	SCO4710|SSPG_02975	SCO4710	Q9L0D2|D6EE51	Translation	Ribosomal_protein	Intracellular	SCO4710|SSPG_02975 50S ribosomal protein L29			2.21442		3.97895		2.03843		3.66271				2.21442		7.8575	2.97354			1.1933
c204.a1.a1	SC	0.0329529	0.229801	4.48453e-08	0.165223	0.859386	0.0692431	0.0130035	16	23	26	19.75	27.25	32	20.3333	22	38.5	24	31	26	SCO1505|SSPG_06050	SCO1505	Q9KXP5|D6EPS2	Translation	Ribosomal_protein	Intracellular	SCO1505|SSPG_06050 30S ribosomal protein S4			1.23438		1.18033		1.27083		1.21519				1.18478		1.40909		0.956522		1.13761
c356.a1.a1	XIC_SC	2.77364e-05	0.0159198	2.22621e-08	0.782122	0.000388487	0.868514	0.572936	7.91389	9.11594	9.23475	8.24592	9.44798	9.56678	9.04396	9.15876	9.46214	9.15801	9.74312	9.49584	SCO4704|SSPG_02981	SCO4704	Q9L0D8|D6EE57	Translation	Ribosomal_protein	Intracellular	SCO4704|SSPG_02981 50S ribosomal protein L23			2.148		1.30033		13.4919		8.16754				2.148		3.8403		1.10361		1.97308
b23.a1.a1	XIC_SC	3.15404e-06	0.716515	8.36669e-07	0.63747	1.12945e-05	0.293976	0.219089	7.62465	9.19386	8.57199	8.15639	9.7256	9.10373	9.12876	9.02264	9.1783	10.5528	9.99881	9.04326	SCO1998|SSPG_05548	SCO1998	Q9S2K5|D6EKC0	Translation	Ribosomal_protein	Intracellular	SCO1998|SSPG_05548 30S ribosomal protein S1			3.40205		26.5476		31.9234		249.111				3.40205		9.46602	1.48325			1.87591
b61.a1.a1	SC	0.926991	0.196041	0.0161364	1	0.318231	0.190914	0.0256104	31.25	36	27.75	29.25	41.5	32.5	30	29	36.25	33.6667	40.3333	28.3333	SCO4708|SSPG_02977	SCO4708	Q9L0D4|D6EE53	Translation	Ribosomal_protein	Intracellular	SCO4708|SSPG_02977 30S ribosomal protein S3		1.06838			1.12222	1.04167			1.151				1.15278		1.3908	1.24138			0.971888
c205.a1.a1	XIC_SC	3.0004e-06	0.0420262	4.92648e-09	0.881507	3.28007e-06	0.648696	0.702951	7.49669	8.97811	8.94238	7.7577	9.23912	9.20339	8.98296	9.00889	9.14447	9.42572	9.42172	9.15425	SCO4730|SSPG_02955	SCO4730	O86775|D6EE31	Translation	Ribosomal_protein	Intracellular	SCO4730|SSPG_02955 50S ribosomal protein L17			1.82393		2.77182		30.6384		46.561				1.82393		2.58719		1.07345		1.52266
c152.a1.a1	SC	0.239971	0.048066	0.00706085	0.241782	0.132308	0.196023	0.00399447	26.75	35.6667	26.25	30.25	40.5	35	27.3333	28.6667	43	33.6667	40.3333	31.3333	SCO4714|SSPG_02971	SCO4714	Q9L0C8|D6EE47	Translation	Ribosomal_protein	Intracellular	SCO4714|SSPG_02971 50S ribosomal protein L5			1.13084		1.23171		1.02181		1.11295				1.13551		1.40698	1.24419			0.995885
c232.a1.a1	XIC_SC	0.000589253	0.042972	4.40208e-06	0.448247	0.0178116	0.902261	0.526977	8.17436	9.26844	9.07853	8.5949	9.68898	9.49907	9.093	9.26757	9.53989	9.28241	9.85974	9.4519	SCO4702|SSPG_02983	SCO4702	Q9L0E0|D6EE59	Translation	Ribosomal_protein	Intracellular	SCO4702|SSPG_02983 50S ribosomal protein L3			2.63355		1.54674		8.29157		4.86982				2.63355		3.90988		0.998022		1.48171
c585.a1.a1	XIC	8.17455e-06	0.0824658	8.21692e-09	0.831905	4.75629e-05	0.769901	0.424206	8.18646	9.13574	9.08817	8.34272	9.292	9.24443	8.941	9.07436	9.28923	9.29476	9.48503	9.19751	SCO4713|SSPG_02972	SCO4713	Q9L0C9|D6EE48	Translation	Ribosomal_protein	Intracellular	SCO4713|SSPG_02972 50S ribosomal protein L24			1.43305		2.25815		5.68253		8.95434				1.43305		2.57439	1.15181			1.55967
c326.a1.a1	XIC_SC	2.82842e-05	0.0172986	1.50952e-08	0.731266	5.54685e-06	0.691057	0.350987	7.29026	9.05828	8.98344	7.46061	9.22862	9.15379	8.94013	8.83807	9.07889	8.53399	9.39437	9.12847	SCO1598|SSPG_05955	SCO1598	O88058|D6ENQ8	Translation	Ribosomal_protein	Intracellular	SCO1598|SSPG_05955 50S ribosomal protein L20			1.48028	2.54768			44.6546		11.8407				1.48028		3.60002	1.66039			1.4647
c109.a1.a1	SC	0.0100813	0.560978	0.00395846	0.0300524	0.00771939	0.429502	0.0017733	36.75	39.3333	33	33.25	43.75	42.75	38.6667	36.3333	61.25	38	39	41.3333	SCO5624|SSPG_02095	SCO5624	O31212|D6ERG1	Translation	Ribosomal_protein	Intracellular	SCO5624|SSPG_02095 30S ribosomal protein S2		1.10526		1.01754			1.05215		1.14286				1.11229		1.07339	1.08257		1.12179
c327.a1.a1	SC	0.00141297	0.0045604	1.30541e-05	0.702148	0.0899956	0.50049	0.00289375	9.75	23	12	13.75	23	20.25	15.3333	18	24	21	27.3333	20.3333	SCO4727|SSPG_02958	SCO4727	O86773|D6EE34	Translation	Ribosomal_protein	Intracellular	SCO4727|SSPG_02958 30S ribosomal protein S13			1.41026		1.36957		1.57265		1.52727				1		1.51852	1.27778			1.18841
c141.a1.a1	SC	1.55226e-10	0.0776438	6.1088e-07	0.0808879	0.00158022	0.113835	6.99104e-07	21.75	36	22	21.5	39.25	36	30.6667	29.6667	57.5	39.3333	46.6667	37.3333	SCO4703|SSPG_02982	SCO4703	Q9L0D9|D6EE58	Translation	Ribosomal_protein	Intracellular	SCO4703|SSPG_02982 50S ribosomal protein L4		1.01163			1.28261		1.40996		1.82946				1.09028		1.57303	1.21348			1.18896
c120.a1.a1	XIC_SC	0.000209666	0.775886	3.86657e-07	0.498115	6.47653e-05	0.572303	0.483188	7.63284	8.67426	8.45407	7.73076	8.77218	8.55199	8.41086	8.42345	8.6875	9.0688	8.75096	8.63225	SCO4705|SSPG_02980	SCO4705	Q9L0D7|D6EE56	Translation	Ribosomal_protein	Intracellular	SCO4705|SSPG_02980 50S ribosomal protein L2			1.2529		4.54933		5.99813		21.7794				1.2529		2.12575	1.78162		1.05007
c221.a1.a1	SC	0.286407	0.481096	0.00711498	1	0.00158327	0.248826	0.0151526	24	29.3333	16.25	20.25	31.75	20	22	20	30	25.3333	29.3333	22.3333	SCO5591|SSPG_02112	SCO5591	O69879|D6ERH8	Translation	Ribosomal_protein	Intracellular	SCO5591|SSPG_02112 30S ribosomal protein S16		1.18519			1.15152	1.09091			1.25103				1.08239		1.46667	1.46667		1.08239
c159.a1.a1	SC	0.0995046	0.0617392	1.6421e-08	0.741715	0.00010245	0.521807	0.175389	20.75	38.6667	24.5	21.5	44.25	28.75	24.3333	29.3333	37.75	32	35.3333	33.6667	SCO4719|SSPG_02966	SCO4719	P46790|D6EE42	Translation	Ribosomal_protein	Intracellular	SCO4719|SSPG_02966 30S ribosomal protein S5			1.03614		1.31507		1.17269		1.48837				1.1444		1.20455	1.31818		1.25236
c404.a1.a1	SC	0.73591	0.959108	0.935015	0.275465	3.25848e-06	0.64721	0.070119	17.5	15.3333	9.5	17	17.25	12.25	10.6667	12.3333	23.25	13.3333	13	16.3333	SCO4734|SSPG_02951	SCO4734	Q53874|D6EE27	Translation	Ribosomal_protein	Intracellular	SCO4734|SSPG_02951 50S ribosomal protein L13		1.02941			1.25	1.64062		1.275					1.125		1.05405	1.24324		1.32692
c371.a1.a1	SC	0.059859	0.27599	0.000889684	0.863384	2.30391e-10	0.128411	0.0525736	25	14.6667	9	26.25	18	11	9.33333	12	20.25	13.3333	19	14	SCO3124|SSPG_04413	SCO3124	Q9K3T9|D6ETJ8	Translation	Ribosomal_protein	Intracellular	SCO3124|SSPG_04413 50S ribosomal protein L25			1.05		1.42857	2.67857		1.96875					1.22727		1.58333	1.22222			1.05556
b54.a1.a1	XIC_SC	1.04363e-07	0.133859	7.69465e-12	0.160712	3.90775e-05	0.410095	0.370293	8.44851	8.87477	8.83858	8.51352	8.93978	8.9036	8.72013	8.85072	8.95032	9.00038	9.04317	8.99581	SCO4717|SSPG_02968	SCO4717	P49399|D6EE44	Translation	Ribosomal_protein	Intracellular	SCO4717|SSPG_02968 50S ribosomal protein L6			1.16149		1.90657		1.86904		3.06801				1.16149		1.5576	1.05694			1.26879
c308.a1.a1	SC	7.38753e-06	0.589566	7.53428e-09	0.960351	0.0162576	0.68897	0.966754	7.75	18.3333	19	8.5	18.25	19.25	15	22.3333	23.5	19.6667	22.3333	23	SCO4706|SSPG_02979	SCO4706	Q9L0D6|D6EE55	Translation	Ribosomal_protein	Intracellular	SCO4706|SSPG_02979 30S ribosomal protein S19			1.09677		1.31111		1.93548		2.31373				0.995455		1		1.21818		1.22374			0.987013
b83.a1.a1	XIC_SC	0.000290569	0.374837	0.00825867	0.577162	0.511861	0.832365	0.973574	9.01857	9.29929	9.34227	8.95678	9.2375	9.28047	9.43963	9.57814	9.62424	9.30176	9.39284	9.39731	SCO4653|SSPG_03027	SCO4653	P41102|D6EFE5	Translation	Ribosomal_protein	Intracellular	SCO4653|SSPG_03027 50S ribosomal protein L7/L12		1.15291		1.37363			2.63666		2.21299			1.15291		1.53216			1.90044		1.43003			1.15291
c180.a1.a1	XIC_SC	2.73197e-07	0.010246	2.93344e-09	0.820733	9.63379e-06	0.988357	0.942312	7.8708	8.84291	8.85725	8.10381	9.07592	9.09026	8.85642	8.98271	9.08346	9.10228	9.15337	9.19497	SCO4660|SSPG_03020	SCO4660	Q9L0K4|D6EFD8	Translation	Ribosomal_protein	Intracellular	SCO4660|SSPG_03020 30S ribosomal protein S7			1.71006		1.76142		9.67433		9.96486				1.71006		1.48137		1.37973		1.19522
b93.a1.a1	XIC_SC	0.0943776	0.73891	8.65092e-05	0.64437	0.708322	0.495742	0.667408	8.79034	8.97486	9.07729	8.81595	9.00048	9.1029	8.80396	8.97234	9.22662	9.16494	9.07465	9.19084	SCO4649|SSPG_03031	SCO4649	P48950|D6EFE9	Translation	Ribosomal_protein	Intracellular	SCO4649|SSPG_03031 50S ribosomal protein L1			1.06075		2.29607		1.03186		2.23353				1.06075		1.26563		0.994206		1.18623
c390.a1.a1	XIC	0.234989	0.0161341	0.000971663	0.233296	0.000166203	0.507525	0.576454	9.20785	9.31018	9.45785	9.12249	9.22482	9.37249	9.33772	9.35925	9.27726	9.46837	9.29139	9.26473	SCO5627|SSPG_02092	SCO5627	O86770|D6ERF8	Translation	Translational_apparatus	Intracellular	SCO5627|SSPG_02092 Ribosome recycling factor		1.2172			1.35098		1.34855		2.21758			1.2172		1.16915			1.11963		1.16566			1.2172
c224.a1.a1	XIC	1.1114e-08	0.524201	1.63059e-10	0.0112704	3.9138e-09	0.00952907	0.699377	8.10893	8.44516	8.53998	8.10383	8.44006	8.53488	8.53387	8.44265	8.46737	8.76629	8.55032	8.60741	SCO2562|SSPG_04970	SCO2562	Q9RDC9|D6ED41	Translation	Translational_apparatus	Intracellular	SCO2562|SSPG_04970 Elongation factor 4		1.01181			1.70773		2.66034		4.59681			1.01181			1.28135		0.994247		1.28902
b46.a1.a1	XIC_SC	8.33039e-05	0.305822	0.000297062	0.989908	0.00462534	0.720399	0.562034	7.54081	8.45855	8.19614	7.94082	8.85856	8.59615	8.57384	8.79476	8.5285	9.35397	9.29143	8.52602	SCO5625|SSPG_02094	SCO5625	O31213|D6ERG0	Translation	Translational_apparatus	Intracellular	SCO5625|SSPG_02094 Elongation factor Ts			2.51193		6.02738		10.7902		25.8912				2.51193		3.13817		2.16874		2.70943
c179.a1.a1	SC	0.0567759	2.77284e-05	0.13457	1	0.520843	0.0534117	0.536316	25.75	21.6667	20	26.5	32.5	29.25	26.6667	25	25.75	27.6667	42	30.6667	SCO5061|SSPG_02628	SCO5061	Q9ADE6|D6EXH4	Translation	Translational_apparatus	Intracellular	SCO5061|SSPG_02628 Ribosome-binding ATPase YchF			1.02913		1.0375		1.0356		1.04403				1.5		1.68		1.15385		1.29231
b52.a1.a1	XIC_SC	0.0725161	0.579262	0.411804	0.582315	0.028179	0.802185	0.95808	8.47752	8.01868	7.92806	8.58602	8.12717	8.03656	7.94373	7.91915	8.17282	7.72329	7.91461	8.11876	SCO5706|SSPG_02029	SCO5706	Q8CJQ8|D6EQ88	Translation	Translational_apparatus	Intracellular	SCO5706|SSPG_02029 Translation initiation factor IF-2			1.2838	1.66129		3.41814		7.29012					1.2838		0.989598	1.25754		1.63141
c609.a1.a1	SC	7.53097e-10	0.810472	0.812259	0.174081	2.55832e-05	0.136763	0.0323812	6.75	10	4	8.25	11.25	6	13	8	21	13	13.6667	12.6667	SCO1491|SSPG_06064	SCO1491	Q9KXQ9|D6EPT6	Translation	Translational_apparatus	Intracellular	SCO1491|SSPG_06064 Elongation factor P			1.22222		1		1.92593		1.57576				1.125		1.70833	1.25			1.21481
c493.a1.a1	XIC	3.70404e-05	0.274668	0.00366709	0.797414	7.99369e-06	0.25847	0.0475841	7.92346	7.86543	7.59384	8.04728	7.98924	7.71765	7.59674	8.28901	8.13171	8.01761	8.47464	7.8108	SCO1600|SSPG_05953	SCO1600	O88060|D6ENQ6	Translation	Translational_apparatus	Intracellular	SCO1600|SSPG_05953 Translation initiation factor IF-3			1.32988		2.63558	2.12192		1.0707					1.32988		1.5333		2.65204		3.0577
c542.a1.a1	XIC	0.291107	0.641342	0.0408537	0.532926	0.0636641	0.557425	0.541618	8.65509	8.65845	8.41583	8.93446	8.93783	8.69521	8.50988	8.77799	8.83801	8.75068	9.1268	8.7245	SCO4725|SSPG_02960	SCO4725	P60515|D6EE36	Translation	Translational_apparatus	Intracellular	SCO4725|SSPG_02960 Translational initiation factor IF1			1.90272		1.74104	1.39705		1.52678					1.90272		2.2326		1.31687		1.54518
a2.a1.a1	XIC_SC	0.0224785	0.17188	1.07824e-06	0.974282	0.164642	0.561827	0.370293	9.52787	9.22403	8.89451	9.57209	9.26825	8.93873	9.70726	9.3618	9.1262	9.37597	9.58109	9.33707	SCO4662|SSPG_03018	SCO4662	P40174|D6EE94	Translation	Translational_apparatus	Intracellular	SCO4662|SSPG_03018 Elongation factor Tu			1.10719	2.1443			1.51143	1.57081					1.10719		1.65689		1.37331		2.05513
c117.a1.a1	XIC_SC	1.98975e-07	0.219819	6.83763e-08	0.94399	4.65093e-06	0.714528	0.751276	7.89224	8.70041	8.63056	8.04926	8.85743	8.78758	8.8187	8.79804	8.81144	8.99086	9.04562	8.79718	SCO5111|SSPG_02577	SCO5111	Q93IU4|D6EW82	Translation	Translational_apparatus	Intracellular	SCO5111|SSPG_02577 Elongation factor 4			1.43556		1.48648		8.4422		8.74169				1.43556		1.76839		1.25207		1.54236
c545.a1.a1	XIC	4.92722e-07	1.39458e-05	2.50297e-11	0.0274627	0.00429568	0.0256544	0.0150846	7.40991	8.08826	8.38042	7.46955	8.14789	8.44005	8.17252	8.26158	8.47661	7.55318	8.30113	8.55947	SCO5708|SSPG_02027	SCO5708	Q9Z527|D6EQ86	Translation	Translational_apparatus	Intracellular	SCO5708|SSPG_02027 Ribosome-binding factor A			1.14719	4.16233			5.78907		1.21238				1.14719		1.09533		1.49049		1.42312
b19.a1.a1	XIC_SC	4.71706e-06	0.426299	1.42692e-06	0.63465	4.24227e-05	0.868514	0.750341	7.31274	8.54386	8.64172	7.35671	8.58783	8.6857	8.81538	8.73152	8.78238	8.4435	8.81052	8.7177	SCO4661|SSPG_03019	SCO4661	P40173|D6EE95	Translation	Translational_apparatus	Intracellular	SCO4661|SSPG_03019 Elongation factor G1			1.10656	2.35437			31.8156		12.2121				1.10656		1.19951		1.5405		1.66989
d1878.a1.a1	XIC	0.8	0.178	0.907	0.218	0	0.214	0.503	7.70377	7.96945	7.98276	7.80439	8.07007	8.08338	8.19356	7.67808	7.29486	8.63807	7.71144	8.0983	SCO5498|SSPG_02211	SCO5498	Q9Z581|D6ERS7	Translation	tRNA_synthetase	Intracellular	SCO5498|SSPG_02211 Glu-tRNAGln amidotransferase subunit C			1.26072		2.78298		3.0888		6.81836				1.26072		1.07984	1.95601		2.28365
c929.a1.a1	XIC	0.0604317	0.515651	0.0255755	0.229645	0.00565638	0.231366	0.611643	7.5899	7.79251	7.84761	7.53385	7.73646	7.79155	7.9226	7.88035	7.60971	8.39002	7.8431	7.7823	SCO1473|SSPG_06082	SCO1473	Q9L0Y6|D6EPV4	Translation	tRNA_synthetase	Intracellular	SCO1473|SSPG_06082 Methionyl-tRNA formyltransferase		1.13777			2.93372		2.15127		7.1807			1.13777		1.08957			1.22416		1.27832			1.13777
c124.a1.a1	XIC_SC	2.2301e-05	0.780756	1.63684e-10	0.94399	4.85777e-08	0.988357	0.553984	8.17149	8.76626	8.93395	8.09487	8.68964	8.85733	8.77067	8.81875	8.78908	8.68079	8.62906	8.83285	SCO1594|SSPG_05959	SCO1594	O88054|D6ENR2	Translation	tRNA_synthetase	Intracellular	SCO1594|SSPG_05959 Phenylalanine--tRNA ligase beta subunit		1.19294		1.22993			3.97352		3.85402			1.19294		1.54772			1.12848	1.14969				1.19294
c206.a1.a1	XIC_SC	9.65188e-05	0.987495	0.000106714	0.303053	0.000162264	0.393587	0.620081	7.95944	8.36483	8.43024	7.94092	8.34631	8.41173	8.46309	8.52982	8.32626	8.77654	8.4964	8.50497	SCO5499|SSPG_02210	SCO5499	Q9Z580|D6ERS6	Translation	tRNA_synthetase	Intracellular	SCO5499|SSPG_02210 Glu-ADT subunit A		1.04356			2.05803		3.18897		6.84887			1.04356		1.07999			1.46215		1.41283
c815.a1.a1	XIC	0.0493927	0.936256	0.00363388	0.638861	0.458162	0.868514	0.776059	8.37902	8.34364	8.05686	8.55828	8.52291	8.23613	8.41631	8.09829	8.00813	8.5091	8.31617	7.9137	SCO3581|SSPG_04076	SCO3581	Q9X934|D6EQF7	Translation	tRNA_synthetase	Intracellular	SCO3581|SSPG_04076 Glutamyl-tRNA amidotransferase			1.51102		1.2382		1.08966	1.11992					1.51102		1.6515	1.75931		1.60966
b31.a1.a1	XIC_SC	1.9443e-11	0.000289173	5.72052e-13	0.00595297	3.17756e-10	0.000367163	0.0102875	7.66783	8.59556	8.83292	7.65977	8.5875	8.82487	8.76059	8.86394	8.80039	8.10308	8.80294	8.80065	SCO5699|SSPG_02036	SCO5699	Q9KYR6|D6EQ95	Translation	tRNA_synthetase	Intracellular	SCO5699|SSPG_02036 Proline--tRNA ligase		1.01872		4.54472			12.3811		2.77529			1.01872		1.1508			1.85516		1.64223
c236.a1.a1	XIC_SC	0.0012318	0.415001	0.000885979	0.537725	0.483143	0.67344	0.219659	8.59973	8.6517	8.83558	8.45128	8.50325	8.68713	8.84004	8.64286	8.83714	8.53944	8.66038	8.85966	SCO2504|SSPG_05026	SCO2504	Q9L2H9|D6EEE0	Translation	tRNA_synthetase	Intracellular	SCO2504|SSPG_05026 Glycine--tRNA ligase		1.4075		1.99805			1.73906		1.22505			1.4075			1.04116		0.97986		1.43591			1.4075
c627.a1.a1	XIC	0.00481752	0.0213969	0.0195395	0.537725	0.0229817	0.72581	0.483188	8.59942	8.68293	8.57229	8.87517	8.95868	8.84803	8.91069	8.93227	8.68079	9.31657	9.06661	8.68102	SCO4039|SSPG_03643	SCO4039	Q9AK78|D6EL74	Translation	tRNA_synthetase	Intracellular	SCO4039|SSPG_03643 tRNA-specific adenosine deaminase			1.88688		2.54612		2.04773		2.76316				1.88688		1.3625		1.77558		1.28213
c276.a1.a1	SC	0.00855616	0.0320311	1.99353e-06	0.796014	0.552343	0.329509	0.00172763	23.75	20	11.25	20.5	24	17.75	25.6667	18	20.75	32.3333	29	16	SCO3961|SSPG_03702	SCO3961	Q9ZBX1|D6EM47	Translation	tRNA_synthetase	Intracellular	SCO3961|SSPG_03702 Serine--tRNA ligase		1.15854			1.25974		1.0807		1.57724				1.2		1.61111	1.11111			1.20833
c115.a1.a1	XIC_SC	1.38155e-05	0.236498	4.18111e-09	0.952951	0.000289407	0.317746	0.627624	7.7906	8.3437	8.50602	7.8835	8.4366	8.59891	8.34032	8.49722	8.61103	8.6115	8.57811	8.55854	SCO1501|SSPG_06054	SCO1501	Q9KXP9|D6EPS6	Translation	tRNA_synthetase	Intracellular	SCO1501|SSPG_06054 Alanine--tRNA ligase			1.23849		1.86714		3.54581		5.3456				1.23849		1.20473		1.42402		1.38519
c498.a1.a1	SC	0.438892	0.198427	0.651838	0.0104398	0.00850038	0.382703	0.201475	10	11	8	14.75	15.25	12.25	10.6667	9.66667	19.25	12	11	12.3333	SCO2076|SSPG_05467	SCO2076	Q9S2X5|D6EJ27	Translation	tRNA_synthetase	Intracellular	SCO2076|SSPG_05467 Isoleucyl-tRNA synthetase			1.475		1.125		1.06667	1.22917					1.38636		1.13793	1.13793		1.38636
b37.a1.a1	XIC_SC	0.00389502	0.106092	0.010199	0.941498	0.00242805	0.329231	0.433899	8.09677	8.70431	8.32718	8.38443	8.99196	8.61483	8.74936	8.44013	8.62088	9.15681	9.07543	8.65736	SCO5501|SSPG_02208	SCO5501	Q9Z578|D6ERS4	Translation	tRNA_synthetase	Intracellular	SCO5501|SSPG_02208 Asn/Gln-tRNA amidotransferase subunit B			1.93933		2.55531		4.49353		5.92077				1.93933		4.31819	1.83728			1.21192
c217.a1.a1	SC	4.84214e-05	0.164047	0.00725511	0.960351	0.00235017	0.560153	0.00108743	21.75	28.6667	13.5	19.5	29.25	20	23	23.6667	32.75	29.6667	33	26.3333	SCO3792|SSPG_03870	SCO3792	Q9F2I9|D6END1	Translation	tRNA_synthetase	Intracellular	SCO3792|SSPG_03870 Methionine--tRNA ligase		1.11538			1.28986		1.05747		1.52137				1.02035		1.39437	1.21127			1.12821
c238.a1.a1	XIC	0.0505005	0.000804804	0.273641	0.997824	0.192119	0.672251	0.915323	7.82688	7.83787	7.88851	7.44408	7.45507	7.50571	7.90548	7.79486	8.1653	7.43186	7.51447	7.80285	SCO5547|SSPG_02159	SCO5547	O86528|D6ERM5	Translation	tRNA_synthetase	Intracellular	SCO5547|SSPG_02159 Glutamyl-tRNA synthetase		2.41434		2.97594			1.1984		0.972247			2.41434		1.90716		1.10411			1.14657			2.41434
c440.a1.a1	XIC_SC	6.65251e-06	6.0662e-05	0.000590615	0.974849	0.330997	0.258163	0.0108531	8.24535	8.23105	8.3934	8.22607	8.21177	8.37412	8.47966	8.3818	8.43767	8.16857	8.40287	8.67385	SCO1508|SSPG_06047	SCO1508	Q9KXP2|D6EPR9	Translation	tRNA_synthetase	Intracellular	SCO1508|SSPG_06047 Histidine--tRNA ligase		1.0454		2.04685			1.71517	1.14156				1.0454			1.04972		1.41496		1.55274
d1330.a1.a1	SC	1.86607e-44	0.155022	0.0112641	0.682909	0.688937	0.341724	0.0161297	0.75	0.333333	0	0	0	0.5	6.66667	6	13	7.33333	6	8	SCO3334|SSPG_04220	SCO3334	Q8CJX0|D6ERV4	Translation	tRNA_synthetase	Intracellular	SCO3334|SSPG_04220 Tryptophan--tRNA ligase 1					1.1		8.88889		7.33333						1		18		6
c177.a1.a1	SC	0.000121057	0.0822695	0.000949149	0.375088	0.0790386	0.0965528	0.0783146	27	25.6667	16.25	25.25	34.75	21.5	31.6667	27.3333	32.75	32.3333	38.6667	26.3333	SCO1531|SSPG_06025	SCO1531	Q9L278|D6EPP7	Translation	tRNA_synthetase	Intracellular	SCO1531|SSPG_06025 Threonine--tRNA ligase		1.06931			1.02105		1.17284		1.28053				1.3539		1.41463		1.06494		1.11271
c229.a1.a1	XIC_SC	2.95072e-08	0.555472	0.00500376	0.531519	0.0176161	0.329231	0.461231	8.48935	8.5933	8.77422	8.36934	8.47328	8.6542	8.96396	9.00147	8.98984	9.16928	8.77025	8.92778	SCO3303|SSPG_04255	SCO3303	Q9X895|D6ERY9	Translation	tRNA_synthetase	Intracellular	SCO3303|SSPG_04255 Lysine-tRNA ligase		1.31829			1.60441		2.9827		6.30866			1.31829		1.70303			2.5596		1.98135			1.31829
c438.a1.a1	XIC	6.41511e-08	0.991098	0.00296434	0.831905	0.0457687	0.665989	0.628112	7.7438	7.96888	8.15562	7.64753	7.87261	8.05934	8.21477	8.41703	8.25108	8.12364	8.21474	8.33036	SCO1818|SSPG_05733	SCO1818	Q9RJ50|D6ELK5	Translation	tRNA_synthetase	Intracellular	SCO1818|SSPG_05733 Tyrosyl-tRNA synthetase		1.24817		1.23348			2.95778		2.993			1.24817		1.59327			2.80641		2.19855			1.24817
c190.a1.a1	XIC_SC	0.000116144	0.043654	0.0221132	0.855699	0.00139282	0.936038	0.850238	7.61794	8.02772	7.78867	7.67814	8.08792	7.84887	8.27946	8.02935	7.95248	8.1954	8.07248	8.06775	SCO2615|SSPG_04912	SCO2615	O06851|D6ECY3	Translation	tRNA_synthetase	Intracellular	SCO2615|SSPG_04912 Valine--tRNA ligase			1.14869	1.21354			4.58691		3.29052				1.14869		1.1044		1.00376		0.965059
c305.a1.a1	XIC_SC	5.64797e-12	0.0955486	6.79952e-08	0.189009	5.2959e-06	0.0282302	0.272839	7.97747	8.27279	8.27885	8.01124	8.30657	8.31262	8.53406	8.45034	8.5486	8.84493	8.63181	8.51771	SCO3304|SSPG_04254	SCO3304	Q9WX29|D6ERY8	Translation	tRNA_synthetase	Intracellular	SCO3304|SSPG_04254 Arginine--tRNA ligase			1.08088		2.04582		3.60242		6.81843				1.08088		1.5187		1.50503		2.11466
c863.a1.a1	XIC	1.42009e-05	0.000887374	8.44587e-08	0.182035	0.0590095	0.712704	0.246359	7.65694	8.25369	8.34811	7.82748	8.42423	8.51865	8.30714	8.44235	8.5087	7.99288	8.64289	8.60119	SCO1768|SSPG_05785	SCO1768	Q9S232|D6EMH3	Translation	tRNA_synthetase	Intracellular	SCO1768|SSPG_05785 Pseudouridine synthase			1.48094	2.06187			4.46891		1.46353				1.48094		1.58686		1.54404		1.65448
c210.a1.a1	XIC_SC	1.27358e-13	0.0461799	3.24185e-13	0.239167	7.44575e-08	0.690527	0.117688	7.66833	8.10433	8.15094	7.66742	8.10343	8.15004	8.14091	8.30937	8.32977	8.34965	8.42459	8.21763	SCO2571|SSPG_04960	SCO2571	Q9RDL5|D6ED31	Translation	tRNA_synthetase	Intracellular	SCO2571|SSPG_04960 Leucine--tRNA ligase		1.00208			1.6171		2.96885		4.81088			1.00208			1.30382		1.60339		2.09487
c101.a1.a1	XIC_SC	3.45282e-06	0.115787	0.000408575	0.855607	0.0213864	0.798355	0.533095	8.44832	8.74745	8.66182	8.59113	8.89026	8.80463	8.8427	8.81324	8.86919	8.94931	9.0741	8.86322	SCO3795|SSPG_03867	SCO3795	Q9F323|D6ENC8	Translation	tRNA_synthetase	Intracellular	SCO3795|SSPG_03867 Aspartate--tRNA ligase			1.38934		1.27824		2.47961		2.28133				1.38934		1.82328		1.16356		1.52699
c841.a1.a1	SC	5.66009e-21	0.0713847	0.0232209	0.0255296	0.825762	0.00964635	0.0725564	15.5	18	7.25	7	9	11.25	2.66667	3.33333	2.25	3.66667	5.33333	2.66667	SCO2723|SSPG_04805	SCO2723	Q9L1J3|D6EY30	Transporter_membrane_protein	ABC_transporters	Secretory(released) (with CS)	SCO2723|SSPG_04805 Putative ABC transporter ATP-binding protein		2.21429			1.375	5.8125		1.90909				2			1.6	5.4		1.6875
d1264.a1.a1	XIC	5.19939e-07	5.46824e-05	0.0608531	0.797593	0.0500133	0.363899	0.888046	8.87623	8.43652	8.25642	8.56351	8.1238	7.9437	7.69707	7.94745	7.83862	7.47029	7.38752	7.50583	SCO2404|SSPG_05130	SCO2404	Q9RDN3|D6EFU1	Transporter_membrane_protein	ABC_transporters	Lipid anchored	SCO2404|SSPG_05130 Putative ABC transporter sugar binding protein		2.05457		1.68571		15.1064		12.3943				2.05457		3.63014		3.08375		5.44857				2.05457
d1342.a1.a1	XIC	0.0368341	0.398736	0.123865	0.308047	0.351245	0.739832	0.8115	8.35294	8.61247	8.80697	8.48964	8.74917	8.94366	8.29955	8.77244	8.50216	7.85749	8.58503	8.49766	SCO5035|SSPG_02653	SCO5035	Q9FBP2|D6EXJ9	Transporter_membrane_protein	ABC_transporters	Intracellular	SCO5035|SSPG_02653 ABC transporter ATP-binding protein			1.36993	2.76736		1.13081		4.28701					1.36993	1.53958			1.44532	1.45927
d1171.a1.a1	SC	2.1251e-11	0.00436503	0.0667853	0.0495858	0.111202	0.0418315	0.166373	14	6.66667	5.5	3.75	4.5	5.75	1.66667	1	3	2.33333	2.33333	3	SCO3956|SSPG_03707	SCO3956	Q9ZBX6|D6EM52	Transporter_membrane_protein	ABC_transporters	Intracellular	SCO3956|SSPG_03707 SAM-induced ATP-binding cassette transporter		3.73333			1.4	8.4		1.60714				1.48148			2.33333	6.66667		1.92857				0.956522
b21.a1.a1	XIC_SC	0.849635	0.00101008	0.000130265	0.532926	0.1009	0.682929	0.623087	9.43144	9.34569	9.26099	9.20386	9.11811	9.0334	9.53551	9.32978	9.01345	9.21385	9.31516	8.9451	SCO5113|SSPG_02575	SCO5113	Q93IU2|D6EW80	Transporter_membrane_protein	ABC_transporters	Lipid anchored	SCO5113|SSPG_02575 BldKB putative ABC transport system lipoprotein		1.68883		2.09729			1.27078		1.02328			1.68883			0.966905		0.964016		1.57418			1.68883
c174.a2.a1	XIC_SC	0.0457667	4.53883e-05	0.0111519	0.85109	0.42426	0.376638	0.250832	8.87103	8.79488	8.69306	8.71533	8.63918	8.53736	8.8667	8.55976	8.49292	8.44654	8.79853	8.33046	SCO5115|SSPG_02573	SCO5115	Q93IU0|D6EW78	Transporter_membrane_protein	ABC_transporters	Intracellular	SCO5115|SSPG_02573 BldKD putative ABC transporter intracellular ATPase subunit		1.4312		2.63123			0.990084	1.85689				1.4312			1.73286	1.71836			1.44328			1.4312
c174.a1.a1	XIC	0.781142	3.02126e-07	0.0760254	0.0261851	0.183206	0.0230141	0.590439	8.81172	8.84085	8.74491	8.63811	8.66724	8.57129	8.76013	8.56732	8.56597	8.86528	8.82394	8.53355	SCO5479|SSPG_02230	SCO5479	O86574|D6ESZ2	Transporter_membrane_protein	ABC_transporters	Intracellular	SCO5479|SSPG_02230 Oligopeptide ABC transporter ATP-binding protein		1.49148			1.27397	1.12615			1.68724			1.49148			1.80558	1.8773			1.4345			1.49148
d1692.a1.a1	XIC	0.869	0.524	0	0.112	0.754	0.215	0.776	8.42195	8.15524	8.04875	8.22436	7.95765	7.85116	8.35056	8.07265	7.90127	8.47529	8.00094	8.11532	SCO2763|SSPG_04765	SCO2763	Q9RDG5|D6EXZ0	Transporter_membrane_protein	ABC_transporters	Multi-transmembrane	SCO2763|SSPG_04765 ABC transporter protein		1.57612			1.33269	1.17866			1.78209			1.57612		1.17953		1.20946			1.10482			1.57612
d1084.a1.a1	SC	7.79966e-21	4.54677e-06	0.322921	0.242243	0.00290963	0.0322016	0.00321784	15	15	5.25	4	5.25	7	0.333333	1.33333	3.75	1.33333	1.66667	2	SCO3958|SSPG_03705	SCO3958	Q9ZBX4|D6EM50	Transporter_membrane_protein	ABC_transporters	Intracellular	SCO3958|SSPG_03705 ABC transporter ATP-binding protein		3.75			4	45		3				2.85714			1.25	11.25		3.15
c483.a1.a1	XIC_SC	6.09483e-06	0.0122334	0.00158566	0.0534837	0.569897	0.0241567	0.119803	8.22052	8.04401	8.08872	8.25126	8.07474	8.11945	7.78523	7.74756	7.95772	8.26215	7.88538	7.96099	SCO1806|SSPG_05744	SCO1806	Q9AJX1|D6ELL6	Transporter_membrane_protein	ABC_transporters	Multi-transmembrane	SCO1806|SSPG_05744 ABC transporter ATP-binding protein			1.07333		2.99862	2.72458			1.02539				1.07333		1.37347	1.97902		1.54656
d1327.a1.a1	XIC	0.025998	4.81856e-06	0.0227829	0.0534789	0.000973834	0.123324	0.557648	8.26396	8.49941	8.39451	8.03087	8.26632	8.16142	8.46485	8.32276	8.26497	8.69289	8.3709	8.14151	SCO5112|SSPG_02576	SCO5112	Q93IU3|D6EW81	Transporter_membrane_protein	ABC_transporters	Multi-transmembrane	SCO5112|SSPG_02576 BldKA possible ABC transport system integral membrane protein		1.71037			1.69057		1.58817		4.59219			1.71037			1.11722	1.50193			1.27227			1.71037
c111.a2.a1	XIC_SC	0.000198342	2.70476e-07	0.0242166	0.0012268	0.304777	0.0274798	0.265391	8.54901	8.39771	8.38424	8.43647	8.28516	8.27169	8.25386	8.17903	8.27661	8.42703	8.34236	8.23701	SCO5393|SSPG_02314	SCO5393	Q9K4B8|D6ET76	Transporter_membrane_protein	ABC_transporters	Intracellular	SCO5393|SSPG_02314 ABC transporter ATP-binding subunit		1.29583			1.48994	1.97311			0.978514			1.29583			1.45657	1.65456			1.14077			1.29583
d1376.a1.a1	XIC	2.17863e-05	5.50226e-05	3.20943e-13	0.0580595	0.150277	0.162417	0.250924	7.47368	7.86575	8.01839	7.63377	8.02584	8.17848	7.24357	7.43462	7.91475	7.55369	7.94006	8.09033	SCO3089|SSPG_04445	SCO3089	Q9KZ60|D6ETN0	Transporter_membrane_protein	ABC_transporters	Intracellular	SCO3089|SSPG_04445 Probable ABC transporter ATP-binding protein			1.44575		2.04231	1.69868		1.20249					1.44575		3.2021	2.69853		1.21839
d1781.a1.a1	XIC	0.015	0.455	0	0.649	0	0.692	0.527	7.76641	8.72334	8.77783	7.90688	8.8638	8.91829	8.72446	8.53511	8.69339	8.53498	8.84851	8.74013	SCO3090|SSPG_04444	SCO3090	Q9KZ59|D6ETM9	Transporter_membrane_protein	ABC_transporters	Multi-transmembrane	SCO3090|SSPG_04444 Possible ABC transporter integral membrane protein			1.38188	1.54696			9.07925		4.24717				1.38185		2.05779	1.54252			0.965406
b73.a1.a1	XIC_SC	0.109404	0.000237844	0.0731724	0.894062	0.014666	0.107505	0.394578	7.91488	8.18122	7.82926	7.9971	8.26345	7.91148	8.1997	8.37784	7.83487	8.61262	8.43748	7.51222	SCO5480|SSPG_02229	SCO5480	O86575|D6ESZ1	Transporter_membrane_protein	ABC_transporters	Intracellular	SCO5480|SSPG_02229 Oligopeptide ABC transporter ATP-binding protein			1.20843		2.58775		1.92672		4.12591				1.20843		1.1472		1.57259		1.49291
c908.a1.a1	SC	0.136189	6.3535e-38	1.27523e-30	0.000515691	0.000467901	0.310002	0.00021767	0	2.33333	0	10.75	19.5	2.75	7	1.66667	0.75	17.6667	19	0	SCO3947|SSPG_03716	SCO3947	Q9ZBY5|D6EM61	Transporter_membrane_protein	ABC_transporters	Multi-transmembrane(Lipid modified N-termini)	SCO3947|SSPG_03716 ABC transporter			10.75		2.52381		7		1.64341				8.35714		11.4	1.4			0.974359
c480.a1.a1	SC	0.740138	0.000221896	7.1326e-12	0.398876	0.638088	0.0109498	0.029748	25.75	17.3333	7.5	10	12.5	11	22	16.3333	8.5	16.6667	11	7.66667	SCO4240|SSPG_03453	SCO4240	Q9L0Q1|D6EJX4	Transporter_membrane_protein	ABC_transporters	Intracellular	SCO4240|SSPG_03453 MsiK ABC transporter ATP-binding protein		2.575		1.32		1.17045			1.66667			1.38667		1.48485		1.06122		1.13636
b73.a3.a1	SC	0.719515	2.61226e-05	3.36762e-07	0.302812	0.86996	0.057616	0.0345077	25.5	23.6667	11.5	14.75	10.5	13.5	21.6667	19.6667	12.75	18.6667	13	9.66667	SCO5116|SSPG_02572	SCO5116	Q8CJS2|D6EW77	Transporter_membrane_protein	ABC_transporters	Intracellular	SCO5116|SSPG_02572 ABC transporter intracellular ATPase subunit bldKE		1.72881		1.16071		1.17692			1.26554			2.25397		1.51282		1.20339			1.2381
d1229.a1.a1	XIC_SC	5.04891e-11	1.91938e-07	0.0023377	0.920468	0.293617	0.0030247	0.607863	7.8601	7.80781	7.78704	7.78958	7.73729	7.71652	8.19493	8.46217	8.32351	8.22819	8.20163	8.25994	SCO6010|SSPG_01618	SCO6010	O50504|D6ELU8	Transporter_membrane_protein	ABC_transporters	Intracellular	SCO6010|SSPG_01618 ABC transporter ATP-binding protein		1.1763			1.0796		2.16186		2.74543			1.1763		1.82197			4.51188		2.91296			1.1763
d1633.a1.a1	XIC	0	0	0	0.728	0.811	0.001	0.404	8.15936	8.11812	8.25267	8.32203	8.28079	8.41534	8.43946	8.56355	8.80358	8.74981	8.66384	8.70133	SCO6011|SSPG_01617	SCO6011	O50505|D6ELU7	Transporter_membrane_protein	ABC_transporters	Multi-transmembrane	SCO6011|SSPG_01617 ABC-type transmembrane transport protein			1.45435		2.04338		1.9059		2.67781				1.45435		1.25977		2.78888		2.41574
b63.a1.a1	XIC_SC	1.08469e-08	0.0810013	5.51284e-05	0.855699	0.0771198	0.758553	0.551605	8.3858	8.73274	8.71566	8.64174	8.98869	8.9716	9.00236	9.16288	9.18383	9.38344	9.41916	9.17975	SCO2677|SSPG_04850	SCO2677	Q9L244|D6EY75	Transporter_membrane_protein	ABC_transporters	Intracellular	SCO2677|SSPG_04850 Putative ABC transpoter ATP-binding protein			1.80278		2.40481		4.1358		5.51694				1.80278		1.80421		2.69236		2.69449
c151.a1.a1	XIC_SC	0.000452948	0.987085	0.0539378	0.729247	0.00756197	0.684717	0.857156	7.8884	8.3501	8.38984	7.73658	8.19828	8.23802	7.80749	7.94784	7.65045	7.93754	7.79427	7.52349	SCO2164|SSPG_05380	SCO2164	Q8CK05|D6EIU0	Transporter_membrane_protein	Efflux_protein	Multi-transmembrane	SCO2164|SSPG_05380 Integral membrane efflux protein		1.41848			1.34912	1.20479			1.58841			1.41848		1.42419		2.52503		2.5352				1.41848
c647.a1.a1	XIC	3.65034e-06	0.000160868	2.67453e-13	0.112298	6.16228e-08	0.0171652	0.394498	7.93544	8.66997	9.03518	7.80892	8.54346	8.90867	8.57862	8.80568	8.76272	8.81277	8.60514	8.90209	SCO2373|SSPG_05158	SCO2373	Q8CJZ8|D6EFW9	Transporter_membrane_protein	Efflux_protein	Multi-transmembrane	SCO2373|SSPG_05158 Tetracenomycin C efflux protein		1.33818			1.71453		4.3973		10.0889			1.33818		1.5869			1.36683		1.1526			1.33818
d1262.a1.a1	SC	4.92666e-49	0.614198	4.59861e-06	1	1	1.74506e-08	1	8	10	7.5	0.5	7.75	14.75	0	0	0	0	0	0	SCO0996	SCO0996	Q9EX42	Transporter_membrane_protein	Membrane_lipoprotein	Lipid anchored	SCO0996 Lipoprotein		16				8						1.29032				10		7.75
d1184.a1.a1	XIC_SC	2.25383e-09	1.3824e-09	2.10765e-07	0.972731	0.278102	0.0001914	0.739786	8.60885	8.81854	8.73288	8.46095	8.67064	8.58498	7.77389	8.2444	8.30395	7.80222	7.97844	8.09238	SCO0930|SSPG_06666	SCO0930	Q9RCY0|D6EVK1	Transporter_membrane_protein	Membrane_lipoprotein	Lipid anchored	SCO0930|SSPG_06666 Putative lipoprotein		1.40572			1.0674	6.83845		4.55755				1.40572		1.84482		3.75096		4.92264				1.40572
c762.a1.a1	XIC	0.00014161	0.000233064	0.0885475	0.735402	0.682011	0.780175	0.786724	8.03833	8.17988	8.08519	7.77306	7.9146	7.81991	7.68586	7.75184	7.75056	7.64954	7.59311	7.42127	SCO2725|SSPG_04803	SCO2725	Q53936|D6EY28	Transporter_membrane_protein	Membrane_lipoprotein	Lipid anchored	SCO2725|SSPG_04803 Putative lipoprotein		1.84195		1.08721		2.25152		1.32896				1.84195		1.44121		2.67938		2.09645				1.84195
c447.a1.a1	XIC	0.110541	0.780756	0.394608	0.225834	0.00745825	0.329231	0.937109	8.06479	8.22317	8.38685	7.85125	8.00963	8.17331	8.36758	8.1013	8.21396	8.27398	8.11225	8.22368	SCO6644|SSPG_01056	SCO6644	O86690|D6EGL2	Transporter_membrane_protein	Membrane_lipoprotein	Lipid anchored	SCO6644|SSPG_01056 Solute-binding lipoprotein		1.63508		1.24049			2.00811		2.64687			1.63508			1.02553	1.32395			1.26653			1.63508
c126.a3.a1	XIC	1.99272e-05	0.000338014	2.8417e-06	0.544642	0.0313821	0.820782	0.734129	8.09395	8.11591	8.29119	7.95078	7.97273	8.14802	7.81555	7.59881	8.24053	7.42597	7.50709	8.01577	SCO5458|SSPG_02251	SCO5458	Q9L1E7|D6ET13	Transporter_membrane_protein	Membrane_lipoprotein	Lipid anchored	SCO5458|SSPG_02251 Putative lipoprotein		1.39052		2.45235		1.89848		3.34819				1.39052		1.23514		3.28927		2.92172				1.39052
b18.a1.a1	XIC_SC	0.41381	0.463482	0.000179448	0.55083	0.343826	0.67934	0.211067	9.30612	8.58402	8.06167	9.2798	8.55769	8.03534	8.37146	8.93029	8.01897	9.4268	8.33125	8.17824	SCO5477|SSPG_02232	SCO5477	O86572|D6ESZ4	Transporter_membrane_protein	Membrane_lipoprotein	Lipid anchored	SCO5477|SSPG_02232 Oligopeptide-binding lipoprotein		1.06249			11.359	8.6033			1.40281			1.06249		3.97225			2.21959	1.68437				1.06249
c129.a2.a1	SC	3.00935e-06	4.94081e-06	0.381296	0.0120899	0.00607972	0.743707	0.0261332	32.75	35.6667	20.75	19	17.25	17.5	16.3333	13.3333	20.75	14.6667	16.6667	16.6667	SCO4884|SSPG_02799	SCO4884	Q9AK42|D6ECI9	Transporter_membrane_protein	Membrane_lipoprotein	Lipid anchored	SCO4884|SSPG_02799 Putative lipoprotein		1.72368		1.11364		2.0051		1.29545				2.06763			1.25	2.675			0.966184			1.18571
c165.a1.a1	XIC_SC	3.95312e-05	0.0302968	9.47769e-09	0.31739	0.0518608	0.956606	0.59604	8.9021	8.72564	8.35228	9.0558	8.87935	8.50599	8.73255	8.43474	8.38021	8.65816	8.63516	8.39456	SCO7399|SSPG_00448	SCO7399	Q9L178|D6EVU6	Transporter_membrane_protein	Membrane_lipoprotein	Lipid anchored	SCO7399|SSPG_00448 Binding-protein-dependent transport lipoprotein			1.42464	1.18683		1.47759		2.49831					1.42464		1.5864	1.95389		1.75466
c515.a1.a1	SC	2.87444e-06	0.213491	3.62517e-05	0.145621	0.0523518	0.446336	0.070055	7.75	10.6667	6.25	5.75	16.75	9.5	14.3333	16	13.5	16.3333	18.3333	9	SCO2272|SSPG_05269	SCO2272	Q9RKQ6|D6EHC7	Transporter_membrane_protein	Membrane_lipoprotein	Lipid anchored	SCO2272|SSPG_05269 Binding-protein-dependent transport lipoprotein		1.34783			1.13953		1.84946		2.84058				1.57031		1.14583		1.5		1.09453
c323.a1.a1	XIC_SC	0.000696704	0.000155497	2.39071e-09	0.0229416	0.133288	0.0741126	0.362474	7.47195	8.14748	8.21868	7.61807	8.2936	8.36479	8.00406	8.28833	8.40422	7.64339	8.25706	8.41506	SCO1655|SSPG_05899	SCO1655	Q9RJ53|D6ENK2	Transporter_membrane_protein	Membrane_lipoprotein	Lipid anchored	SCO1655|SSPG_05899 Lipoprotein oligopeptide binding protein			1.39997	2.29438			3.40493		1.06005				1.39997	1.07465			1.38307	1.08778
d1103.a1.a1	SC	5.68154e-23	0.0322661	0.61219	0.900978	0.442866	0.679091	0.00516582	2.5	2.33333	0.25	2.75	1	3.5	7.66667	8	7.5	11	11.3333	9	SCO2764|SSPG_04764	SCO2764	Q9RDG4|D6EXY9	Transporter_membrane_protein	Membrane_lipoprotein	Lipid anchored	SCO2764|SSPG_04764 Putative lipoprotein			1.1		1.43478		3.06667		4			2.33333			1.41667		3.42857		11.3333
c772.a1.a1	SC	8.16194e-34	0.922146	0.0101944	0.960351	0.00296086	0.897735	0.296759	1.75	3.66667	3.25	2.25	2	4.25	18.6667	11	10	18.3333	10.6667	10.3333	SCO2839|SSPG_04689	SCO2839	Q9RDB2|D6EWL8	Transporter_membrane_protein	Membrane_lipoprotein	Lipid anchored	SCO2839|SSPG_04689 Putative lipoprotein			1.28571	1.01818			10.6667		8.14815			1.83333			0.969697		3		5.33333
c565.a1.a1	XIC	7.87525e-06	0.0186519	4.03838e-07	0.224222	0.587506	0.389937	0.244204	8.2759	8.48057	8.49874	8.14568	8.35036	8.36852	8.36274	8.71433	8.6412	8.60273	8.45203	8.7005	SCO4651|SSPG_03029	SCO4651	P41109|D6EFE7	Transporter_membrane_protein	Membrane_lipoprotein	Lipid anchored	SCO4651|SSPG_03029 Lipoprotein		1.34963			1.73775		1.22137		2.86449			1.34963		1.82937			1.71302		1.26379			1.34963
c578.a1.a1	XIC_SC	7.72577e-11	0.00347651	1.13338e-08	0.464709	2.50071e-09	0.430838	0.746405	7.7721	8.63618	8.55183	7.84124	8.70532	8.62097	8.92496	8.77942	8.71477	9.236	8.95198	8.82016	SCO1557|SSPG_05996	SCO1557	Q9L1C5|D6ENU9	Transporter_membrane_protein	Membrane_lipoprotein	Lipid anchored	SCO1557|SSPG_05996 Lipoprotein			1.17257		2.04663		14.2188		24.8177				1.17257		1.48788		1.39072		1.76468
c872.a1.a1	XIC	5.74477e-06	0.0126295	1.73122e-06	0.275951	0.00258036	0.584984	0.274102	8.19526	8.65128	8.58678	8.13065	8.58667	8.52217	8.56699	8.63527	8.80875	8.94043	8.79697	8.61039	SCO4739|SSPG_02946	SCO4739	O86780|D6EE22	Transporter_membrane_protein	Membrane_lipoprotein	Lipid anchored	SCO4739|SSPG_02946 Putative lipoprotein		1.16041			2.36283		2.35359		6.45317			1.16041			1.45112		0.963807		1.62294			1.16041
d1466.a1.a1	XIC	0	0.814	0.007	0.448	0.019	0.108	0.165	8.40869	8.66065	8.23752	8.73113	8.98309	8.55996	8.7564	8.73352	8.6333	9.88713	9.21398	8.59531	SCO5588|SSPG_02115	SCO5588	O69876|D6ERI1	Transporter_membrane_protein	Membrane_lipoprotein	Lipid anchored	SCO5588|SSPG_02115 Putative lipoprotein			2.10107		13.5123		2.22695		14.3219				2.10107		3.02315		1.18269		1.70173
c393.a1.a1	XIC_SC	0	0.00505141	4.74743e-08	0.000364488	3.9138e-09	0.823844	0.0406682	8.74635	8.96155	9.22728	8.59181	8.80702	9.07275	7.69828	8.31368	7.73436	8.38262	8.56147	7.6279	SCO7536|SSPG_00313	SCO7536	Q9KYZ3|D6EUB5	Transporter_membrane_protein	Membrane_protein	Multi-transmembrane	SCO7536|SSPG_00313 Putative integral membrane protein		1.42736			4.83431	11.1702		1.6188				1.42736			1.76923	4.44493		1.76013				1.42736
c182.a1.a1	SC	2.69101e-43	2.50727e-56	2.77611e-07	0.675311	1.69564e-11	1.83507e-20	2.93257e-10	71	63.6667	36	9.25	18.75	37.5	33.6667	33	8.5	16.6667	2.66667	3.66667	SCO2519|SSPG_05012	SCO2519	Q9L2G4|D6EEC6	Transporter_membrane_protein	Membrane_protein	Multi-transmembrane	SCO2519|SSPG_05012 Putative integral membrane protein		7.67568		2.02		2.10891			1.8018			3.39556		12.375		1.92929		7.03125				0.96
d1964.a1.a1	XIC	0.005	0	0.01	0.043	0.037	0.054	0.256	8.01135	8.32335	7.93962	7.81582	8.12782	7.74409	7.59001	7.47445	7.65153	8.46404	7.76796	7.49012	SCO1700|SSPG_05854	SCO1700	Q9S252|D6EMP2	Transporter_membrane_protein	Membrane_protein	Multi-transmembrane	SCO1700|SSPG_05854 Membrane protein		1.56866			7.48221	2.6384			4.44857			1.56866			1.96567	7.06155		2.29013				1.56866
c926.a1.a1	XIC	0.757754	1.67746e-05	2.2078e-07	0.661395	0.000223088	0.902261	0.544229	8.40886	8.30669	8.32289	8.17913	8.07696	8.09317	8.63811	8.33642	8.07136	8.33698	8.12944	7.98674	SCO1529|SSPG_06027	SCO1529	Q9L280|D6EPP9	Transporter_membrane_protein	Membrane_protein	Multi-transmembrane	SCO1529|SSPG_06027 Membrane protein		1.69718		2.00044			1.69532		1.43832			1.69718		1.61058			1.07085		1.12843			1.69718
c207.a1.a1	SC	1.15195e-08	1.3231e-17	1.59525e-51	0.173348	0.0058372	0.00964635	0.00399447	61.25	42.3333	15.75	28	18	17	40.6667	28.6667	9.25	30.6667	14.6667	4.33333	SCO3289|SSPG_04268	SCO3289	Q9X881|D6ES02	Transporter_membrane_protein	Membrane_protein	Intracellular /TMH start AFTER 60	SCO3289|SSPG_04268 Putative large membrane protein		2.1875		1.32609		1.50615			1.09524			2.35185		1.95455		1.47674		1.22727
b20.a1.a1	XIC_SC	0.152042	0.744637	0.000285427	0.974065	0.161677	0.496447	0.208876	8.89882	8.26128	8.33723	8.38983	7.7523	7.82825	8.36034	8.62552	8.14223	8.01736	7.3202	8.15789	SCO3967|SSPG_03697	SCO3967	Q93J39|D6EM42	Transporter_membrane_protein	Membrane_protein	C-terminally anchored (with CS)	SCO3967|SSPG_03697 Membrane protein with copper binding domains		3.22837		2.2028		3.45524		2.35761				3.22837		20.1989			2.31335	2.70461				3.22837
d1047.a1.a1	XIC	0.00117552	0.341903	2.33329e-09	0.448247	0.000520602	0.673198	0.667408	9.05198	8.52115	8.47436	9.07478	8.54395	8.49717	8.67822	8.5764	8.30703	8.83768	8.74562	8.28636	SCO2900|SSPG_04638	SCO2900	Q9KZQ3|D6EWG7	Transporter_membrane_protein	Membrane_protein	Intracellular /TMH start AFTER 60	SCO2900|SSPG_04638 Putative membrane protein			1.05391		1.44363	2.3646		1.72625					1.05391		1.47642		1.13567		1.59097
c783.a1.a1	XIC_SC	0.051345	0.0157405	0.0155561	0.0318094	0.00640227	0.0770998	0.403974	7.57237	7.64337	7.45736	7.50938	7.58038	7.39437	7.64188	7.65616	7.29185	8.08731	7.69622	7.42063	SCO3652|SSPG_04007	SCO3652	Q9X8R9|D6EPH5	Transporter_membrane_protein	Membrane_protein	Intracellular /TMH start AFTER 60	SCO3652|SSPG_04007 Putative membrane protein		1.15607			2.7889		1.17358		3.78383			1.15607			1.09661		1.0299		1.30567			1.15607
d1563.a1.a1	XIC	0.085	0	0	0.006	0.035	0.006	0.011	7.73694	7.75694	7.7642	7.754	7.77401	7.78126	8.38838	7.99236	7.67192	7.57829	7.87346	7.73791	SCO1820|SSPG_05731	SCO1820	Q9RJ48|D6ELK3	Transporter_membrane_protein	Membrane_protein	Multi-transmembrane	SCO1820|SSPG_05731 Putative integral membrane protein			1.04006	6.45788			4.48167	1.49868					1.04009	1.31492			1.71957		1.25733
c690.a1.a1	XIC	0.372785	0.62283	3.86147e-08	0.431847	0.0414237	0.970548	0.516498	8.24373	8.10181	7.79684	8.34856	8.20665	7.90168	8.49668	7.98226	7.7432	8.42537	8.18058	7.52482	SCO2520|SSPG_05011	SCO2520	Q9L2G3|D6EEC5	Transporter_membrane_protein	Membrane_protein	Multi-transmembrane	SCO2520|SSPG_05011 Possible membrane protein			1.27302	1.17846			1.79043		1.19346				1.27302		1.57878	1.3169		1.06185
c402.a1.a1	XIC	0.171192	0.705783	6.46981e-12	0.24376	0.471204	0.820511	0.748584	8.96114	8.76456	8.37229	8.76575	8.56916	8.1769	9.00373	8.7243	8.37302	8.89177	8.61283	8.43201	SCO0863|SSPG_06733	SCO0863	Q9RCU8|D6EWW6	Transporter_membrane_protein	Membrane_protein	Multi-transmembrane	SCO0863|SSPG_06733 Integral membrane protein		1.56817		1.29408			1.10302		1.33665			1.56817		1.29264		1.09711			1.10576			1.56817
d2169.a1.a1	XIC	0.002	0.47	0.003	0.027	0.002	0.294	0.212	6.24662	7.48789	7.51655	6.68397	7.92524	7.95391	7.83621	7.69061	7.91773	7.09115	8.08055	7.46801	SCO4200|SSPG_03490	SCO4200	Q9FCG9|D6EK11	Transporter_membrane_protein	Membrane_protein	Multi-transmembrane	SCO4200|SSPG_03490 Putative membrane protein			2.73747	5.55981			38.8678		2.55376				2.73747		2.45437		1.59485		1.42991
d1382.a1.a1	XIC	0.00145787	0.0551035	0.000151513	0.911484	0.000175747	0.512297	0.180454	7.21929	7.49389	7.67767	7.27388	7.54848	7.73226	7.65938	7.61278	7.74831	8.10248	7.73442	7.38654	SCO4915|SSPG_02769	SCO4915	Q9EWV1|D6ECF9	Transporter_membrane_protein	Membrane_protein	Multi-transmembrane	SCO4915|SSPG_02769 Possible integral membrane protein			1.13393		2.77395		2.75483		6.73914				1.13393		1.32326		1.31488		1.53442
c366.a1.a1	XIC	0.806228	0.260275	9.92223e-09	0.133062	0.242925	0.125744	0.193641	8.09879	8.57559	8.65441	8.15699	8.63379	8.7126	8.1332	8.70791	8.75411	8.32894	8.4666	8.39125	SCO4242|SSPG_03451	SCO4242	Q9L0P9|D6EJX2	Transporter_membrane_protein	Membrane_protein	Intracellular /TMH start AFTER 60	SCO4242|SSPG_03451 Possible membrane protein			1.14339		1.5694		1.08245		1.48576				1.14339	1.74304			1.35616	1.46957
c167.a1.a1	XIC_SC	0.442459	0.59757	0.000235138	0.741235	0.586342	0.10405	0.111129	8.47854	8.37286	7.40302	9.11473	9.00905	8.0392	8.369	8.15118	8.02515	9.26463	9.16422	7.81174	SCO1630|SSPG_05925	SCO1630	Q9RJ71|D6ENM8	Transporter_membrane_protein	Membrane_protein	Multi-transmembrane	SCO1630|SSPG_05925 Integral membrane protein			4.327		7.86361	1.28688			1.4122				4.327		10.3049	1.66604			1.42946
d1734.a1.a1	XIC	0.8	0.996	0.014	0.944	0.757	0.654	0.348	7.81857	8.00351	7.79082	7.95574	8.14068	7.928	7.84121	7.91084	7.92719	8.1732	8.19972	7.79184	SCO1540|SSPG_06015	SCO1540	Q9L269|D6ENW8	Transporter_membrane_protein	Membrane_protein	Multi-transmembrane	SCO1540|SSPG_06015 Membrane protein			1.37142		2.14778		1.05351		1.64991				1.37142		1.94482	1.23786			1.14562
c938.a1.a1	SC	9.2283e-20	0.135266	0.000567032	0.858165	3.9414e-18	0.0613026	0.0889486	0.25	6.66667	3.25	0	4.25	4.25	23.3333	6.66667	5.5	12.6667	8.33333	5	SCO4610|SSPG_03055	SCO4610	Q9F2V1|D6EFH3	Transporter_membrane_protein	Membrane_protein	Multi-transmembrane	SCO4610|SSPG_03055 Putative membrane protein				1.84211			93.3333		12.6667			1.56863			1.25		1		1.96078
c766.a1.a1	SC	2.90567e-23	0.481096	0.00150936	0.926257	0.0294771	0.591175	0.0137051	1.25	5.33333	4.75	2.75	2.25	7.75	11	10.3333	14.75	12	13	14.3333	SCO4874|SSPG_02809	SCO4874	Q9EWD3|D6ECJ9	Transporter_membrane_protein	Membrane_protein	Multi-transmembrane	SCO4874|SSPG_02809 Integral membrane protein			2.2		1.09091		8.8		4.36364			2.37037			1.25806		1.9375		5.77778
b91.a3.a1	SC	0.000107672	0.085645	2.52372e-07	0.0498545	0.674075	0.173855	0.121236	10	9.33333	12.25	10.75	16.5	19.5	12.6667	14.3333	26	12.3333	19.6667	21	SSPG_02162		D6ERM8	Transporter_membrane_protein	Membrane_protein	Multi-transmembrane	SSPG_02162 membrane protein			1.075	1.02703			1.26667		1.14729				1.76786		1.37209		1.53571		1.19192
c939.a1.a1	XIC	4.47939e-09	0.593222	1.24622e-05	0.582315	0.205113	0.408336	0.533095	7.20757	7.14637	6.92948	7.10971	7.04851	6.83162	7.39283	7.62987	7.38768	7.53741	7.58439	7.22855	SCO4812|SSPG_02870	SCO4812	Q9KY52|D6ECR0	Transporter_membrane_protein	Membrane_protein	Multi-transmembrane	SCO4812|SSPG_02870 Integral membrane protein		1.25274			1.39501		1.53201		2.67732			1.25274		1.1104			3.04443		3.43469			1.25274
d2099.a1.a1	XIC	0.002	0.923	0.137	0.708	0.369	0.821	0.636	7.39782	7.62992	7.46346	7.39672	7.62882	7.46236	7.66787	7.75298	7.87553	8.19708	7.79427	7.79719	SCO6136|SSPG_01492	SCO6136	Q9Z536|D6EKS2	Transporter_membrane_protein	Membrane_protein	Multi-transmembrane	SCO6136|SSPG_01492 Membrane protein		1.00254			3.38228		1.8623		6.31481			1.00254			1.09974		1.32758		1.46369
d1536.a1.a1	XIC	0	0.535	0.019	0.894	0.054	0.796	0.966	7.65201	8.22214	7.93874	7.83207	8.40219	8.1188	8.44565	8.4157	8.21537	8.5773	8.643	8.28936	SCO2169|SSPG_05375	SCO2169	Q9S2R7|D6EIT5	Transporter_membrane_protein	Membrane_protein	Multi-transmembrane	SCO2169|SSPG_05375 Integral membrane protein			1.51377		1.3541		6.21785		5.56199				1.51374		1.68772		1.56156		1.74105
c648.a1.a1	XIC	0.000173674	0.000144402	0.0313756	0.891187	0.533527	0.1014	0.656435	8.10207	8.01787	8.11511	8.1189	8.0347	8.13194	8.30004	8.23227	8.17333	8.21728	8.20256	8.25986	SCO2196|SSPG_05347	SCO2196	Q9S2P0|D6EHK5	Transporter_membrane_protein	Membrane_protein	Multi-transmembrane	SCO2196|SSPG_05347 Integral membrane protein			1.03951	1.20992			1.57748		1.25423				1.03951	1.07082			1.63832		1.47182
c854.a1.a1	XIC	1.22806e-07	0.995525	0.548001	0.216788	0.029459	0.728568	0.219089	6.9173	7.01758	6.94808	7.03895	7.13924	7.06973	7.31395	7.37761	7.27984	7.61694	7.24985	7.18964	SCO4548|SSPG_03115	SCO4548	Q8CJT3|D6EFN3	Transporter_membrane_protein	Membrane_protein	Multi-transmembrane	SCO4548|SSPG_03115 Putative integral membrane protein			1.32328		2.00905		2.49259		3.78434				1.32328	1.34202			2.29099		1.29006
d2381.a1.a1	XIC	0.011	0.043	0	0.971	0.85	0.121	0.266	7.98843	7.73071	7.47627	8.17747	7.91976	7.66532	7.9732	8.02577	7.92675	8.61687	8.06069	7.7657	SCO3378|SSPG_04176	SCO3378	Q9X8N4|D6EQQ7	Transporter_membrane_protein	Membrane_protein	N-terminally anchored (No CS)	SCO3378|SSPG_04176 Putative small membrane protein			1.5454		4.4022		0.965539		2.75043				1.54543		1.08373		1.9727		1.38334
c848.a1.a1	XIC_SC	0.00024598	0.174872	0.638332	0.573857	0.0117745	0.379895	0.916894	8.43328	8.55273	8.46375	8.41416	8.53362	8.44464	8.8619	8.59683	8.54994	8.98647	8.71211	8.53977	SCO0797|SSPG_06800	SCO0797	Q9RD80|D6EY81	Transporter_membrane_protein	Membrane_protein	Intracellular	SCO0797|SSPG_06800 Integral membrane protein		1.04499			1.33223		2.683		3.73519			1.04499			1.304		1.10687		1.5083
c142.a1.a1	XIC_SC	0.000106831	0.396298	0.107685	0.667788	0.0246089	0.705429	0.628865	8.56543	9.05519	8.66564	8.89153	9.38128	8.99174	9.53569	9.16715	9.23834	9.78968	9.61961	9.05909	SCO2270	SCO2270	Q9RKQ8	Transporter_membrane_protein	Membrane_protein	LPxTG Cell-wall anchored	SCO2270 Putative membrane protein			2.11883		1.7947		9.33813		7.90963				2.11883		2.83442		1.29409		1.73115
c208.a1.a1	XIC_SC	0.0307884	0.000879044	0.411804	0.201324	0.802777	0.300015	0.672085	8.91498	9.08326	9.01456	9.06483	9.2331	9.16441	9.15922	9.20131	9.25491	8.99229	9.31341	9.23754	SCO1623|SSPG_05932	SCO1623	Q9RJ78|D6ENN5	Transporter_membrane_protein	Transport_iron	Intracellular	SCO1623|SSPG_05932 Siderophore-interacting protein			1.41203	1.4687			1.75486	1.18178					1.41203		1.2945		1.31236		1.20312
c719.a1.a1	SC	9.3909e-17	0.561324	0.00236815	0.724176	0.00644032	0.19885	0.0838384	5.25	5.33333	3.25	2.75	9.25	4.5	17.6667	10.3333	10.5	17	13.3333	8	SCO2274|SSPG_05267	SCO2274	Q9RKQ4|D6EHC5	Transporter_membrane_protein	Transport_iron	Intracellular	SCO2274|SSPG_05267 Hemin import ATP-binding protein HmuV		1.90909		1.03922			3.36508		6.18182				1.73438		1.29032		1.9375		1.44144
d2029.a1.a1	XIC	0	0.842	0	0.912	0.225	0.317	0.527	6.9769	6.85446	6.30117	7.15289	7.03045	6.47716	7.3885	7.51656	7.26659	7.78805	7.58845	7.1894	SCO2277|SSPG_05264	SCO2277	Q9RKQ1|D6EHC2	Transporter_membrane_protein	Transport_iron	Multi-transmembrane(Lipid modified N-termini)	SCO2277|SSPG_05264 Iron permease			1.49965		2.50929		2.57988		4.31678				1.49965		1.18002		4.59304		3.6141
c703.a1.a1	XIC_SC	7.28019e-10	0.995864	0.00190033	0.573054	0.0142933	0.417884	0.429114	7.41937	7.39604	7.88319	7.41117	7.38783	7.87498	8.36959	8.28982	8.16905	8.13806	7.90249	8.31934	SCO2275|SSPG_05266	SCO2275	Q9RKQ3|D6EHC4	Transporter_membrane_protein	Transport_iron	Lipid anchored	SCO2275|SSPG_05266 Iron uptake lipoprotein		1.01907		1.70423			8.91699		5.33207			1.01907		2.43963			7.83029		3.27084
c222.a1.a1	XIC_SC	3.56817e-08	0.106881	0.000248745	0.86835	0.00049011	0.309864	0.363747	7.80772	8.29516	8.09223	8.0569	8.54434	8.3414	8.7503	8.70594	8.6227	9.34776	8.81878	8.49673	SCO2271|SSPG_05270	SCO2271	Q9RKQ7|D6EHC8	Transporter_membrane_protein	Transport_iron	Multi-transmembrane	SCO2271|SSPG_05270 Protein implicated in iron acquisition and transport			1.77491		3.9579		8.76145		19.5373				1.77491		1.2967		2.57499		1.88122
c777.a1.a1	XIC	0.000117937	0.152525	0.0331241	0.582315	0.00520176	0.950836	0.487354	7.54235	8.1355	7.65534	7.90678	8.49993	8.01978	8.38597	8.11841	8.14113	8.66355	8.65122	8.03143	SCO1785|SSPG_05766	SCO1785	Q9S215|D6EMF4	Transporter_membrane_protein	Transport_iron	Intracellular	SCO1785|SSPG_05766 Iron-siderophore uptake system ATP-binding component			2.31437		1.89485		6.97632		5.71173				2.31437		3.4104		0.961425		1.41673
b31.a3.a1	XIC_SC	5.42248e-09	0.0254659	0.000858817	0.772552	0.0856824	0.869715	0.645972	7.97892	7.93755	7.81333	7.8213	7.77993	7.65571	7.63732	7.09516	7.30698	7.38296	7.17107	7.29344	SCO4332|SSPG_03361	SCO4332	Q9KXM5|D6EIM0	Transporter_membrane_protein	Transport_protein	Multi-transmembrane	SCO4332|SSPG_03361 Putative integral membrane ATPase		1.43754		1.79622		2.19584		2.74372				1.43754			1.19101	6.95652		4.06311				1.43754
c665.a1.a1	XIC_SC	7.46271e-07	0.106147	7.32699e-10	0.026843	0.0184987	0.00141968	0.23998	9.29546	8.97983	8.53928	9.38809	9.07246	8.63191	8.89389	8.64964	8.03949	9.55999	8.88063	8.22927	SCO3704|SSPG_03955	SCO3704	Q9X8Y6|D6EPC3	Transporter_membrane_protein	Transport_protein	Lipid anchored	SCO3704|SSPG_03955 ABC-type molybdate transport system			1.23775		4.63549	2.52094			1.4856				1.23775		1.70213	2.1389		1.55536
c123.a1.a1	XIC_SC	1.6641e-06	7.97848e-05	1.08854e-05	0.000240951	1.58546e-10	1.38076e-07	0.0108531	8.72497	8.88676	8.75098	8.78597	8.94776	8.81198	9.0615	8.86701	8.52026	9.80319	8.95462	8.79773	SCO6451|SSPG_01233	SCO6451	Q9ZBG2|D6EI87	Transporter_membrane_protein	Transport_protein	Lipid anchored	SCO6451|SSPG_01233 Nickel-transporter NikA			1.1508		5.51679		2.17033		10.4043				1.1508		1.22354		0.955522		1.01592
c201.a1.a1	XIC	0.0203717	0.762333	0.00033201	0.865925	0.00164282	0.71672	0.87944	7.85824	8.25953	8.4895	7.74478	8.14607	8.37604	8.34721	8.45459	8.37006	8.29043	8.1919	8.22857	SCO1391|SSPG_06163	SCO1391	Q9KZP1|D6EQV0	Transporter_membrane_protein	Transport_protein	Intracellular	SCO1391|SSPG_06163 Phosphoenolpyruvate-protein phosphotransferase		1.29856		1.13967			3.08299		3.5128			1.29856		1.83099			1.56698		1.11131			1.29856
c846.a1.a1	XIC	2.47752e-07	0.000362806	0.0838855	0.0099995	0.00117172	0.797024	0.58629	7.14114	7.59553	7.38224	7.67711	8.1315	7.91821	8.17894	8.04823	7.85938	8.2358	8.34981	7.76685	SCO3964	SCO3964	Q8CJV1	Transporter_membrane_protein	Transport_protein	Multi-transmembrane(Lipid modified N-termini)	SCO3964 Putative copper export protein			3.43529		1.13988		10.9093		3.61985				3.43529		2.00252		2.83593		1.65314
d1577.a1.a1	XIC	0.044	0.002	0	0.405	0.157	0.256	0.629	6.41675	6.91733	6.83912	6.51453	7.01511	6.93689	6.59117	7.17349	7.23179	6.71518	6.83137	7.25887	SCO3965|SSPG_03699	SCO3965	Q93J41|D6EM44	Transporter_membrane_protein	Transport_protein	Lipid anchored	SCO3965|SSPG_03699 Copper binding protein			1.25251		1.33049		1.49424		1.58727				1.25251	2.19847			1.80368	1.52665
c506.a1.a1	XIC	1.24261e-10	0.000167979	6.3055e-10	0.00345905	1.83232e-08	0.00276741	0.0102875	7.5709	8.42652	8.49141	7.61027	8.46589	8.53078	8.60134	8.61655	8.62057	7.94733	8.6349	8.59922	SCO6065|SSPG_01562	SCO6065	Q9X832|D6ELP2	Transporter_membrane_protein	Transport_protein	Lipid anchored	SCO6065|SSPG_01562 Putative secreted substrate-binding protein			1.09488	4.50828			10.7261		2.17302				1.09488		1.04316		1.54891		1.47573
d1088.a1.a1	XIC	0.999357	0.000554946	0.00287574	0.0150347	3.04388e-07	0.531238	0.924936	7.91573	8.33751	8.44452	7.37729	7.79906	7.90607	8.35278	8.1132	7.65531	8.13809	7.95527	7.59161	SCO5783|SSPG_01948	SCO5783	O69959|D6EP91	Transporter_membrane_protein	Transport_protein_ions	Intracellular	SCO5783|SSPG_01948 K+/H+ antiporter YhaU		3.45498		1.6394			2.73553		5.76506			3.45498		1.43857		1.67613			1.43287			3.45498
c830.a1.a1	XIC	0.910722	0.970253	0.00382239	0.652159	0.0670256	0.393265	0.496683	8.3029	7.89804	8.22517	8.08967	7.68481	8.01194	8.24627	8.24502	8.14373	7.6668	7.82094	8.11796	SCO5875|SSPG_01854	SCO5875	O54141|D6ENZ7	Transporter_membrane_protein	Transport_protein_ions	Intracellular	SCO5875|SSPG_01854 Trk K+ transport system		1.63391		3.79724		1.13928		2.64769				1.63391		2.6551			2.22322		1.36814			1.63391
c935.a1.a1	SC	5.53343e-10	0.0555993	5.74893e-06	0.0613079	1.81403e-05	0.330935	0.551723	1.75	5.66667	1.75	2.75	10	3.25	14.6667	6.66667	6	11.6667	11.6667	5	SCO0860|SSPG_06736	SCO0860	Q9RCV1|D6EWW9	Transporter_membrane_protein	Transport_protein_ions	Multi-transmembrane	SCO0860|SSPG_06736 Cation-transporting ATPase			1.57143	1.25714			8.38095		4.24242				1.76471		1.75		1.17647		1.16667
c709.a1.a1	XIC_SC	9.99741e-10	0.874034	7.90511e-10	0.21822	7.92598e-06	0.0195087	0.433899	7.76639	7.91806	8.02756	7.78617	7.93784	8.04734	8.03978	8.09558	8.97639	7.88467	8.20384	8.69653	SCO4498|SSPG_03169	SCO4498	Q9L0U6|D6EGY1	Transporter_membrane_protein	Transport_protein_ions	Multi-transmembrane	SCO4498|SSPG_03169 Proton transporter			1.04659	1.42925			1.87666		1.2546				1.04659		1.28312		1.50492		1.84504
d1405.a1.a1	SC	1.4461e-42	4.43546e-06	0.00514566	1	1	0.328013	1	2	7	4.25	7.75	12	8.5	0	0	0	0	0	0	SCO5729	SCO5729	O86648	Unknown	Uncharacterized_protein	Intracellular	SCO5729 Uncharacterized protein			3.875			2		7.75					1.71429			7		12
d1903.a1.a1	XIC	0	0	0.09	0.533	0.171	0.04	0.978	8.72907	8.56955	8.44237	8.55271	8.39318	8.266	8.44965	8.19211	7.87281	8.38832	8.17937	7.78143	SCO0685|SSPG_06915	SCO0685	Q9RK31|D6EYJ6	Unknown	Uncharacterized_protein	Intracellular	SCO0685|SSPG_06915 Uncharacterized protein		1.50093		1.15168		1.90292		1.46012				1.50096			0.971091	2.38473		1.6361				1.50096
d1381.a1.a1	SC	4.44254e-43	0.491332	4.32081e-06	1	1	0.611592	1	6.5	10.6667	3.5	5.5	11.75	5	0	0	0	0	0	0	SCO6637	SCO6637	Q7AKE6	Unknown	Uncharacterized_protein	Intracellular	SCO6637 Hypothetical protein		1.18182				6.5		5.5					1.10156			10.6667		11.75
c300.a1.a1	SC	7.76956e-44	7.43503e-33	7.03076e-25	0.971624	0.16051	7.55208e-11	0.24915	65.25	39.6667	16.25	17.75	12.5	20	23	14	5.25	6.66667	5.66667	3.66667	SCO0682|SSPG_06918	SCO0682	Q9RK34|D6EYJ9	Unknown	Uncharacterized_protein	Intracellular	SCO0682|SSPG_06918 Uncharacterized protein		3.67606		3.45		2.83696		2.6625				3.17333		2.47059		2.83333		2.20588
d1584.a1.a1	XIC	0	0	0	0.001	0.257	0.014	0.746	8.60671	8.32394	8.11757	8.51083	8.22805	8.02169	8.05087	7.90264	7.74424	8.32441	8.17438	7.87149	SCO4453|SSPG_03246	SCO4453	Q9KZX3|D6EH58	Unknown	Uncharacterized_protein	Intracellular	SCO4453|SSPG_03246 Uncharacterized protein		1.24704			1.87733	3.59617		1.5361				1.24707			1.86956	2.63815		1.13154				1.24704
d1074.a1.a1	SC	6.7082e-13	0.248689	1.44773e-22	0.0016368	5.03805e-10	0.983759	2.19521e-06	1.25	9	2.25	3.5	1	1.25	15.3333	4.33333	0	14.3333	16	0	SCO1089|SSPG_06476	SCO1089	Q9K3Q9|D6ETW7	Unknown	Uncharacterized_protein	Intracellular	SCO1089|SSPG_06476 Uncharacterized protein			2.8	1.06977			12.2667		4.09524			9			3.69231	2.07692			16			1.8
c509.a1.a1	XIC	8.59101e-06	0.440029	0.00019329	0.0262328	0.196266	0.00995156	0.744894	8.53511	8.46455	8.38848	8.50139	8.43083	8.35476	8.39761	8.31088	8.1432	8.51258	8.3464	8.28374	SCO3974|SSPG_03689	SCO3974	Q93J33|D6EM34	Unknown	Uncharacterized_protein	Intracellular	SCO3974|SSPG_03689 Uncharacterized protein		1.08074			1.30308	1.37249			1.02609			1.08074			1.08524	1.42455		1.21458				1.08074
c855.a1.a1	SC	7.70872e-06	0.0472995	0.0725752	0.396622	0.00211382	0.619857	0.0165414	8.5	14.3333	10	3.25	9	10.75	6	3.66667	6.5	6.66667	4.33333	4	SCO0563|SSPG_07036	SCO0563	Q9RJH7|D6EDF8	Unknown	Uncharacterized_protein	Intracellular	SCO0563|SSPG_07036 Uncharacterized protein		2.61538			1.11111	1.41667			2.05128			1.59259			1.18182	3.90909		2.07692
c421.a1.a1	XIC_SC	0.594659	0.0250198	2.39071e-09	0.67737	0.0406496	0.469528	0.777337	8.27912	8.0542	7.86092	8.0709	7.84598	7.6527	8.53356	7.98875	7.70408	8.26235	7.903	7.62292	SCO2524|SSPG_05007	SCO2524	Q9L2F9|D6EEC1	Unknown	Uncharacterized_protein	Intracellular	SCO2524|SSPG_05007 Uncharacterized protein		1.61519		1.86728			1.79655		1.55401			1.61519		1.21828		1.16267			1.1403			1.61519
c459.a1.a1	XIC	0.000146256	0.529724	1.46759e-08	0.311855	0.00538495	0.429502	0.277228	8.04656	8.25746	8.24282	8.06391	8.2748	8.26016	7.70033	8.221	8.09084	7.9442	8.34335	8.029	SCO3950|SSPG_03713	SCO3950	Q9ZBY2|D6EM58	Unknown	Uncharacterized_protein	Intracellular	SCO3950|SSPG_03713 Uncharacterized protein			1.04074		1.75334	2.21937		1.31737					1.04074		1.3254	1.08757			1.17097
c344.a1.a1	SC	7.20542e-07	0.00102176	4.5075e-27	0.129538	0.00119004	0.399465	0.60806	18.25	26	7	27.5	29.5	13.25	22.6667	13.6667	5	22	15	5.66667	SCO4689|SSPG_02991	SCO4689	Q9L0F3|D6EE67	Unknown	Uncharacterized_protein	Intracellular	SCO4689|SSPG_02991 Uncharacterized protein			1.50685	1.0303			1.24201	1.25					1.13462		1.09756	1.90244		1.96667
d1214.a1.a1	XIC	0.106037	0.502604	8.03189e-05	0.797593	0.151622	0.0364949	0.608388	6.604	7.10769	7.66935	6.21467	6.71837	7.28002	7.02341	7.3667	7.52561	6.25632	7.01435	7.22884	SCO1404|SSPG_06150	SCO1404	Q9KZM8|D6EQT7	Unknown	Uncharacterized_protein	Intracellular	SCO1404|SSPG_06150 Uncharacterized protein		2.45091		5.84916			2.6267		1.10064			2.45091		2.25091			1.81555		1.97688			2.45091
d1161.a1.a1	XIC	0.678239	5.04885e-05	0.604225	0.00843014	0.670693	0.12236	0.20276	8.5368	8.52558	8.31126	8.46321	8.45199	8.23767	8.27257	8.15137	8.1702	8.77221	8.79187	8.11057	SCO3324|SSPG_04235	SCO3324	Q9WX10|D6ERW9	Unknown	Uncharacterized_protein	Intracellular	SCO3324|SSPG_04235 Uncharacterized protein		1.18465			3.15962	1.83749			2.03704			1.18465			4.37019	2.36706			2.18716			1.18465
c195.a1.a1	XIC_SC	1.18081e-06	0.000384574	0.378601	0.0940627	0.0131815	0.0560472	0.370293	8.4883	8.32886	8.11709	8.48392	8.32448	8.11271	7.72667	7.89836	7.9778	8.19157	8.14996	7.98861	SCO6593	SCO6593	O87848	Unknown	Uncharacterized_protein	Intracellular	SCO6593 Uncharacterized protein		1.01014			2.91674	5.77598		1.96041				1.01014			1.78485	2.69464		1.49458
c121.a2.a1	XIC	0.849635	0.450823	0.000292289	0.918367	0.00164632	0.526426	0.796526	8.08913	8.59146	8.58726	8.1779	8.68024	8.67603	8.43612	8.21346	8.46794	8.67876	8.4016	8.40859	SCO4314|SSPG_03378	SCO4314	Q9KXS7|D6EIN7	Unknown	Uncharacterized_protein	Intracellular	SCO4314|SSPG_03378 Uncharacterized protein			1.2268		1.74836		2.22329		3.16851				1.2268		1.54219	2.38784		1.89951
c705.a1.a1	XIC	0.0125445	0.0638529	3.05954e-08	0.459476	7.99043e-06	0.200866	0.637979	8.37438	8.41496	8.24683	8.36512	8.4057	8.23758	8.65236	8.39878	8.13173	8.63309	8.52276	8.14271	SCO2447|SSPG_05086	SCO2447	Q9L099|D6EEK0	Unknown	Uncharacterized_protein	Intracellular	SCO2447|SSPG_05086 Uncharacterized protein		1.02155		1.04538			1.89661		1.85337			1.02155			1.33041		0.963428		1.30938
d1212.a1.a1	XIC	6.77864e-05	0.0596166	0.199595	0.974065	0.491376	0.634847	0.348468	7.75246	7.6732	7.45614	7.79675	7.71748	7.50042	7.42126	7.27154	7.3869	7.70158	7.37797	7.14965	SCO0906|SSPG_06689	SCO0906	Q9RD05|D6EWS2	Unknown	Uncharacterized_protein	Intracellular	SCO0906|SSPG_06689 Uncharacterized protein			1.10735		1.90687	2.14391		1.24501					1.10735		1.27769	2.5215		2.18533
d2010.a1.a1	XIC	0.042	0.001	0.002	0.421	0.106	0.096	0.164	7.2621	7.63147	7.7907	7.27096	7.64033	7.79957	7.26206	7.4169	7.72869	6.58678	7.54637	7.89084	SCO1842|SSPG_05708	SCO1842	Q9RJ26|D6ELI0	Unknown	Uncharacterized_protein	Intracellular	SCO1842|SSPG_05708 Uncharacterized protein			1.02061	4.73456			0.999908	4.83259					1.02061		1.34732	1.63897		1.24154
d1385.a1.a1	XIC	0.00441967	0.330781	0.00280623	0.509807	0.000104776	0.0282302	0.79997	7.82564	8.16737	7.66659	8.03508	8.37681	7.87603	8.33077	7.99603	7.60593	8.71344	8.45904	7.81733	SCO7293|SSPG_00553	SCO7293	Q9K4M1|D6EX92	Unknown	Uncharacterized_protein	Intracellular	SCO7293|SSPG_00553 Uncharacterized protein			1.61972		2.41364		3.19985		4.76828				1.61972		2.90409	1.48367			1.20846
c681.a1.a1	XIC	0.00111347	0.625889	0.0107159	0.997824	0.401228	0.92453	0.350987	8.29631	8.25975	8.11849	8.38615	8.3496	8.20834	8.12624	8.08984	8.05925	8.16921	8.37363	8.01235	SCO1907|SSPG_05640	SCO1907	Q9X9W5|D6ELB2	Unknown	Uncharacterized_protein	Intracellular	SCO1907|SSPG_05640 Uncharacterized protein			1.22983		1.10398	1.47933		1.64796					1.22983		1.92219	1.47882			1.0569
c277.a1.a1	XIC_SC	6.74454e-05	0.089714	0.966763	0.509807	0.0232368	0.856802	0.403974	8.15014	8.02595	8.34316	7.88682	7.76263	8.07984	8.41512	8.58775	8.28424	8.48466	8.1198	8.25047	SCO2065|SSPG_05478	SCO2065	Q9S2S5|D6EJ38	Unknown	Uncharacterized_protein	Intracellular	SCO2065|SSPG_05478 Uncharacterized protein		1.83368			1.17365		1.84068		3.96132			1.83368		2.93734			3.64587		2.27599			1.83368
d1501.a1.a1	XIC	0.052	0.043	0.001	0.388	0.24	0.661	0.649	8.30321	8.37759	7.81605	8.46093	8.53532	7.97378	8.1418	7.82755	7.77449	8.35097	8.45441	8.05477	SCO2947|SSPG_04591	SCO2947	Q9L1U7|D6EV69	Unknown	Uncharacterized_protein	Intracellular	SCO2947|SSPG_04591 Uncharacterized protein			1.43787		1.61871	1.45014		1.28813					1.4379		4.23506	3.54846		1.20479
c237.a1.a1	XIC_SC	5.68441e-06	0.765726	2.9717e-13	0.0248211	1.58546e-10	0.1437	0.775341	7.6773	8.28461	8.39396	7.76664	8.37395	8.4833	8.33169	8.33647	8.35256	8.2912	8.21815	8.33797	SCO2878|SSPG_04659	SCO2878	Q9KZS3|D6EWI8	Unknown	Uncharacterized_protein	Intracellular	SCO2878|SSPG_04659 Uncharacterized protein			1.2284	1.09773			4.51226		3.34626				1.2284	1.31317			1.12682	1.43155
[truncated: 29 more rows]
[truncated: 7 more columns]

## Sheet: Figure 3-Pho regulon
																														FOLD-CHANGE at 72 h								FOLD-CHANGE at 48 h								FOLD-CHANGE at 36 h
[truncated: 29 more rows]
[truncated: 4 more columns]

## Sheet: Figure 4-Glycolysis
																														FOLD-CHANGE at 72 h								FOLD-CHANGE at 48 h								FOLD-CHANGE at 36 h
[truncated: 27 more rows]
[truncated: 4 more columns]

[truncated: 21 more sheets: Figure 4-Glycerol, Figure 4-PPP, Figure 4-AcetylCoA, Figure 5-Krebs cycle, Figure 6-Lipids biosynthesis, Figure 6-Lipids degradation, Figure 7-Stress, Figure 7-OsdR, Figure 8-SigR, Figure 9-ACT-RED-CDA, Figure 10-CPK, Figure 10-Desferrioxiamine, Figure 10-Coelichelin, Figure 10-Deoxy sugar, Figure 10-Terpenoid, Figure 10-Others, Figure S3-Nucleotide degradatio, Figure S4-Protein degradation, Figure S5-Aa degradation, Figure S6-PhoP targets …]
